# Supplementary material for: A Triple‐Nanoparticle System for Controlled Graphene Nanosheet Stacking: Enabling K/Na‐Ion Battery Anodes with Ultra‐Fast Charging Exceeding Petroleum Vehicle Refueling
Source: Adv Sci (Weinh). 2026 May 10:e24370. Online ahead of print. doi: 10.1002/advs.202524370 (PMC13335946; doi:10.1002/advs.202524370)
Supplement: Supplementary file 2 — Supporting File 2: advs75661‐sup‐0002‐Python_Stacking_GNS.zip. [file ADVS-9999-e24370-s003.zip]

Archive with 74 entries (66 files):
- Python_Stacking_GNS(Multi-layer)/
- Python_Stacking_GNS(Multi-layer)/3D_view_for_graphene_sheet_stacking.py
- Python_Stacking_GNS(Multi-layer)/Calculating_Intercrossion_Line.py
- Python_Stacking_GNS(Multi-layer)/GOPY.py
- Python_Stacking_GNS(Multi-layer)/graphene_1.687nm.txt
- Python_Stacking_GNS(Multi-layer)/graphene_intersection_final_results/
- Python_Stacking_GNS(Multi-layer)/graphene_intersection_final_results/2d_distribution_legend.png
- Python_Stacking_GNS(Multi-layer)/graphene_intersection_final_results/2d_distribution_main.png
- Python_Stacking_GNS(Multi-layer)/graphene_intersection_final_results/3d_visualization.png
- Python_Stacking_GNS(Multi-layer)/graphene_intersection_final_results/intersection_points.csv
- Python_Stacking_GNS(Multi-layer)/graphene_intersection_final_results/layer_statistics.csv
- Python_Stacking_GNS(Multi-layer)/graphene_intersection_final_results/visualization_error.log
- Python_Stacking_GNS(Multi-layer)/graphene_patches.csv
- Python_Stacking_GNS(Multi-layer)/graphene_patches_with_progress.csv
- Python_Stacking_GNS(Multi-layer)/graphene_sheet_stacking.py
- Python_Stacking_GNS(Multi-layer)/graphene_stacking_fibonacci_per_layer.png
- Python_Stacking_GNS(Multi-layer)/graphene_stacking_with_progress.png
- Python_Stacking_GNS(Multi-layer)/layer_offset_distribution.png
- Python_Stacking_GNS(Multi-layer)/layer_offset_scatter.png
- Python_Stacking_GNS(Multi-layer)/layer_offset_statistics.csv
- Python_Stacking_GNS(Multi-layer)/ReadMe.docx
- Python_Stacking_GNS(Multi-layer)/venv/
- Python_Stacking_GNS(Multi-layer)/venv/bin/
- Python_Stacking_GNS(Multi-layer)/venv/bin/activate
- Python_Stacking_GNS(Multi-layer)/venv/pyvenv.cfg
- Python_Stacking_GNS(Single-layer)/
- Python_Stacking_GNS(Single-layer)/3D_view_for_graphene_sheet_stacking.py
- Python_Stacking_GNS(Single-layer)/Calculating_Intercrossion_Line.py
- Python_Stacking_GNS(Single-layer)/GOPY.py
- Python_Stacking_GNS(Single-layer)/graphene_1.687nm.txt
- Python_Stacking_GNS(Single-layer)/graphene_patches.csv
- Python_Stacking_GNS(Single-layer)/graphene_plots/
- Python_Stacking_GNS(Single-layer)/graphene_plots/graphene_plots/
- Python_Stacking_GNS(Single-layer)/graphene_plots/graphene_plots/3d_distribution.png
- Python_Stacking_GNS(Single-layer)/graphene_plots/graphene_plots/3d_intersection_lines_detailed_1.png
- Python_Stacking_GNS(Single-layer)/graphene_plots/graphene_plots/3d_intersection_lines_detailed_10.png
- Python_Stacking_GNS(Single-layer)/graphene_plots/graphene_plots/3d_intersection_lines_detailed_11.png
- Python_Stacking_GNS(Single-layer)/graphene_plots/graphene_plots/3d_intersection_lines_detailed_12.png
- Python_Stacking_GNS(Single-layer)/graphene_plots/graphene_plots/3d_intersection_lines_detailed_13.png
- Python_Stacking_GNS(Single-layer)/graphene_plots/graphene_plots/3d_intersection_lines_detailed_14.png
- Python_Stacking_GNS(Single-layer)/graphene_plots/graphene_plots/3d_intersection_lines_detailed_15.png
- Python_Stacking_GNS(Single-layer)/graphene_plots/graphene_plots/3d_intersection_lines_detailed_16.png
- Python_Stacking_GNS(Single-layer)/graphene_plots/graphene_plots/3d_intersection_lines_detailed_17.png
- Python_Stacking_GNS(Single-layer)/graphene_plots/graphene_plots/3d_intersection_lines_detailed_18.png
- Python_Stacking_GNS(Single-layer)/graphene_plots/graphene_plots/3d_intersection_lines_detailed_19.png
- Python_Stacking_GNS(Single-layer)/graphene_plots/graphene_plots/3d_intersection_lines_detailed_2.png
- Python_Stacking_GNS(Single-layer)/graphene_plots/graphene_plots/3d_intersection_lines_detailed_3.png
- Python_Stacking_GNS(Single-layer)/graphene_plots/graphene_plots/3d_intersection_lines_detailed_4.png
- Python_Stacking_GNS(Single-layer)/graphene_plots/graphene_plots/3d_intersection_lines_detailed_5.png
- Python_Stacking_GNS(Single-layer)/graphene_plots/graphene_plots/3d_intersection_lines_detailed_6.png
- Python_Stacking_GNS(Single-layer)/graphene_plots/graphene_plots/3d_intersection_lines_detailed_7.png
- Python_Stacking_GNS(Single-layer)/graphene_plots/graphene_plots/3d_intersection_lines_detailed_8.png
- Python_Stacking_GNS(Single-layer)/graphene_plots/graphene_plots/3d_intersection_lines_detailed_9.png
- Python_Stacking_GNS(Single-layer)/graphene_plots/graphene_plots/angle_distribution.png
- Python_Stacking_GNS(Single-layer)/graphene_plots/graphene_plots/correlation_matrix.png
- Python_Stacking_GNS(Single-layer)/graphene_plots/graphene_plots/coverage_map.png
- Python_Stacking_GNS(Single-layer)/graphene_plots/graphene_plots/dominant_angles.png
- Python_Stacking_GNS(Single-layer)/graphene_plots/graphene_plots/graphene_analysis_report.csv
- Python_Stacking_GNS(Single-layer)/graphene_plots/graphene_plots/graphene_correlation_matrix.csv
- Python_Stacking_GNS(Single-layer)/graphene_plots/graphene_plots/graphene_orientation_clusters.csv
- Python_Stacking_GNS(Single-layer)/graphene_plots/graphene_plots/intersection_lines.png
- Python_Stacking_GNS(Single-layer)/graphene_plots/graphene_plots/sheet_overlap.png
- Python_Stacking_GNS(Single-layer)/graphene_sheet_stacking.py
- Python_Stacking_GNS(Single-layer)/point2.png
- Python_Stacking_GNS(Single-layer)/ReadMe.docx
- ReadMe.docx
- Python_Stacking_GNS(2DPlane)/
- Python_Stacking_GNS(2DPlane)/3D_view_for_graphene_sheet_stacking.py
- Python_Stacking_GNS(2DPlane)/Calculating_Intercrossion_Line.py
- Python_Stacking_GNS(2DPlane)/GOPY.py
- Python_Stacking_GNS(2DPlane)/graphene_1.687nm.txt
- Python_Stacking_GNS(2DPlane)/graphene_sheet_stacking_HOMO.py
- Python_Stacking_GNS(2DPlane)/single_layer_graphene.csv
- Python_Stacking_GNS(2DPlane)/single_layer_graphene_2d.png
