# Supplementary material for: A Triple‐Nanoparticle System for Controlled Graphene Nanosheet Stacking: Enabling K/Na‐Ion Battery Anodes with Ultra‐Fast Charging Exceeding Petroleum Vehicle Refueling
Source: Adv Sci (Weinh). 2026 May 10:e24370. Online ahead of print. doi: 10.1002/advs.202524370 (PMC13335946; doi:10.1002/advs.202524370)
Supplement: Supplementary file 2 — Supporting File 2: advs75661‐sup‐0002‐Python_Stacking_GNS.zip. [file ADVS-9999-e24370-s003.zip › Python_Stacking_GNS(Multi-layer)/3D_view_for_graphene_sheet_stacking.py]

import pandas as pd
import matplotlib.pyplot as plt
from mpl_toolkits.mplot3d import Axes3D

# Set image clarity
plt.rcParams['figure.dpi'] = 300

# Set matplotlib to support Chinese
plt.rcParams['font.sans-serif'] = ['WenQuanYi Zen Hei']
plt.rcParams['axes.unicode_minus'] = False

# Load the dataset
df = pd.read_csv('graphene_patches_with_progress.csv')

# Create a 3D graph object with adjusted figure size
fig = plt.figure(figsize=(30, 28))
ax = fig.add_subplot(111, projection='3d')

# Draw a 3D scatter plot
ax.scatter(df['X'], df['Y'], df['Z'], s=0.001, color='black', alpha=0.8)

# Set axis labels with reduced font size
ax.set_xlabel('X Axis (nm)', fontsize=6)
ax.set_ylabel('Y Axis (nm)', fontsize=6)
ax.set_zlabel('Z Axis (nm)', fontsize=6)

# Set the title with further reduced font size
ax.set_title('3D Graphene Sheet Visualization', fontsize=4)

# Adjust the view angle
ax.view_init(elev=30, azim=45)

# Zoom in on the 3D plot
x_range = df['X'].max() - df['X'].min()
y_range = df['Y'].max() - df['Y'].min()
z_range = df['Z'].max() - df['Z'].min()

x_center = (df['X'].max() + df['X'].min()) / 2
y_center = (df['Y'].max() + df['Y'].min()) / 2
z_center = (df['Z'].max() + df['Z'].min()) / 2

zoom_factor = 0.8
ax.set_xlim(x_center - x_range * zoom_factor / 2, x_center + x_range * zoom_factor / 2)
ax.set_ylim(y_center - y_range * zoom_factor / 2, y_center + y_range * zoom_factor / 2)
ax.set_zlim(z_center - z_range * zoom_factor / 2, z_center + z_range * zoom_factor / 2)

# Reduce tick label font size for all axes
ax.tick_params(axis='x', labelsize=5)
ax.tick_params(axis='y', labelsize=5)
ax.tick_params(axis='z', labelsize=5)

# Display the graph
plt.show()

    
