# Supplementary material for: A Triple‐Nanoparticle System for Controlled Graphene Nanosheet Stacking: Enabling K/Na‐Ion Battery Anodes with Ultra‐Fast Charging Exceeding Petroleum Vehicle Refueling
Source: Adv Sci (Weinh). 2026 May 10:e24370. Online ahead of print. doi: 10.1002/advs.202524370 (PMC13335946; doi:10.1002/advs.202524370)
Supplement: Supplementary file 2 — Supporting File 2: advs75661‐sup‐0002‐Python_Stacking_GNS.zip. [file ADVS-9999-e24370-s003.zip › Python_Stacking_GNS(Multi-layer)/Calculating_Intercrossion_Line.py]

import numpy as np
import pandas as pd
import matplotlib.pyplot as plt
from mpl_toolkits.mplot3d import Axes3D
import os
import multiprocessing as mp
from joblib import Parallel, delayed
import tqdm
import time
from sklearn.neighbors import NearestNeighbors
from scipy.spatial import ConvexHull
from shapely.geometry import LineString, Polygon


class GrapheneIntersectionAnalyzer:
    def __init__(self, file_path=None, sphere_radius=16.25, 
                 inner_radius=16.25, outer_radius=26.3,
                 n_jobs=-1):
        self.file_path = file_path
        self.sphere_radius = sphere_radius
        self.inner_radius = inner_radius
        self.outer_radius = outer_radius
        self.n_jobs = n_jobs if n_jobs != -1 else mp.cpu_count()
        
        self.data = None
        self.intersection_results = []
        self.c_c_bond_length = 0.142  # C-C bond length (nm)
        self.all_intersection_results = []  # Store results from all batches

    def fit_boundary_polygon(self, boundary_points):
        """Fit boundary atoms into a 2D convex polygon (projected onto graphene plane)"""
        p1, p2, p3 = boundary_points[:3]
        vec1 = p2 - p1
        vec2 = p3 - p1
        normal = np.cross(vec1, vec2)
        normal = normal / np.linalg.norm(normal)
        
        if abs(normal[0]) < abs(normal[1]) and abs(normal[0]) < abs(normal[2]):
            u = np.array([1, 0, 0])
        elif abs(normal[1]) < abs(normal[2]):
            u = np.array([0, 1, 0])
        else:
            u = np.array([0, 0, 1])
        u = u - np.dot(u, normal) * normal
        u = u / np.linalg.norm(u)
        v = np.cross(normal, u)
        v = v / np.linalg.norm(v)
        
        projection_matrix = np.vstack([u, v]).T
        boundary_2d = np.dot(boundary_points, projection_matrix)
        
        try:
            hull = ConvexHull(boundary_2d)
            polygon_2d = boundary_2d[hull.vertices]
            return polygon_2d, projection_matrix, normal
        except Exception as e:
            print(f"Failed to fit convex polygon: {e}")
            min_x, min_y = boundary_2d.min(axis=0)
            max_x, max_y = boundary_2d.max(axis=0)
            polygon_2d = np.array([[min_x, min_y], [max_x, min_y], [max_x, max_y], [min_x, max_y]])
            return polygon_2d, projection_matrix, normal                        

    def load_data(self, file_path=None):
        load_path = file_path if file_path else self.file_path
        if not load_path or not os.path.exists(load_path):
            raise FileNotFoundError(f"Data file not found: {load_path}")
        
        try:
            self.data = pd.read_csv(
                load_path,
                dtype={
                    'PatchID': int,
                    'CoordinateIndex': int,
                    'X': float,
                    'Y': float,
                    'Z': float,
                    'LayerOffset': float
                },
                skip_blank_lines=True,
                encoding='utf-8-sig'
            )
            
            required_cols = ['PatchID', 'X', 'Y', 'Z', 'LayerOffset']
            missing_cols = [col for col in required_cols if col not in self.data.columns]
            if missing_cols:
                raise ValueError(f"Missing required columns: {missing_cols}")
            
            patch_counts = self.data.groupby('PatchID').size().reset_index(name='count')
            invalid_patches = patch_counts[patch_counts['count'] != 135]
            
            if not invalid_patches.empty:
                print(f"Warning: {len(invalid_patches)} patches with incorrect atom count:")
                for _, row in invalid_patches.iterrows():
                    print(f"  Patch {row['PatchID']}: {row['count']} atoms (expected 135)")
            else:
                print("All patches have 135 atoms (validation passed)")

            total_patches = self.data['PatchID'].nunique()
            total_atoms = len(self.data)
            print(f"Loaded {total_patches} patches, {total_atoms} total atoms")
            
        except Exception as e:
            raise RuntimeError(f"Failed to load data: {str(e)}") from e

    def fit_graphene_plane(self, patch_df):
        """Determine the plane equation using 3 boundary points"""
        try:
            patch_id = patch_df['PatchID'].iloc[0]
            layer_offset = patch_df['LayerOffset'].iloc[0] if 'LayerOffset' in patch_df.columns else 0.0
            print(f"Patch {patch_id}: LayerOffset = {layer_offset}")
            
            points = patch_df[['X', 'Y', 'Z']].values
            if points.ndim != 2 or points.shape[1] != 3:
                raise ValueError(f"Coordinate data must be 3D, actual shape: {points.shape}")
                
            actual_count = len(points)
            expected_count = 135
            
            if actual_count != expected_count:
                print(f"Warning: Patch {patch_id} has {actual_count} atoms (expected 135)")
                if actual_count < 20:
                    raise ValueError(f"Insufficient number of atoms for processing")
            
            def get_boundary_by_3neighbors(points):
                search_radius = 0.15
                nbrs = NearestNeighbors(radius=search_radius, algorithm='kd_tree').fit(points)
                distances, indices = nbrs.radius_neighbors()
                
                coordination_numbers = []
                for i in range(len(points)):
                    dists = distances[i]
                    non_self_mask = dists > 1e-9
                    coord_count = np.sum(non_self_mask)
                    coordination_numbers.append(coord_count)
                coordination_numbers = np.array(coordination_numbers)
                
                unique, counts = np.unique(coordination_numbers, return_counts=True)
                print(f"Patch {patch_id}: Coordination distribution: {dict(zip(unique, counts))}")
                
                boundary_mask = coordination_numbers < 3
                boundary_points = points[boundary_mask]
                inner_points = points[~boundary_mask]
                print(f"Patch {patch_id}: {len(boundary_points)} boundary atoms, {len(inner_points)} inner atoms")
                return boundary_points, inner_points, coordination_numbers
            
            boundary_points, inner_points, coord_nums = get_boundary_by_3neighbors(points)
            
            if len(boundary_points) < 3:
                raise ValueError(f"Fewer than 3 boundary atoms, unable to determine plane")
            
            def select_3_noncollinear_points(points):
                if len(points) == 3:
                    return points
                
                dist_matrix = np.sqrt(np.sum((points[:, np.newaxis] - points) ** 2, axis=2))
                max_dist_idx = np.unravel_index(np.argmax(dist_matrix), dist_matrix.shape)
                p1, p2 = points[max_dist_idx[0]], points[max_dist_idx[1]]
                
                dist_sum = np.linalg.norm(points - p1, axis=1) + np.linalg.norm(points - p2, axis=1)
                p3 = points[np.argmax(dist_sum)]
                
                vec1 = p2 - p1
                vec2 = p3 - p1
                cross_product = np.cross(vec1, vec2)
                if np.linalg.norm(cross_product) < 1e-6:
                    print("Warning: Selected three points are collinear, reselecting")
                    indices = np.random.choice(len(points), 3, replace=False)
                    return points[indices]
                
                return np.array([p1, p2, p3])
            
            selected_points = select_3_noncollinear_points(boundary_points)
            p1, p2, p3 = selected_points
            
            vec1 = p2 - p1
            vec2 = p3 - p1
            normal = np.cross(vec1, vec2)
            
            normal_norm = np.linalg.norm(normal)
            if normal_norm < 1e-6:
                raise ValueError("Three points are collinear, unable to determine plane")
            normal = normal / normal_norm
            
            a, b, c = normal
            d = -(a * p1[0] + b * p1[1] + c * p1[2])
            plane_params = (a, b, c, d)
            
            boundary_min = np.min(boundary_points, axis=0)
            boundary_max = np.max(boundary_points, axis=0)
            
            point_distances = np.abs(a * points[:, 0] + b * points[:, 1] + c * points[:, 2] + d) / normal_norm
            mean_distance = np.mean(point_distances)
            max_distance = np.max(point_distances)
            
            quality_score = 1.0 if mean_distance < 0.1 else max(0.0, 1.0 - mean_distance)
            
            print(f"Patch {patch_id}: Plane equation calculation completed - Mean distance = {mean_distance:.6f}, Quality score = {quality_score:.6f}")
            
            return {
                'params': plane_params,
                'normal': normal,
                'boundary_points': boundary_points,
                'selected_points': selected_points,
                'boundary_min': boundary_min,
                'boundary_max': boundary_max,
                'inner_points': inner_points,
                'mean_distance': mean_distance,
                'max_distance': max_distance,
                'quality_score': quality_score,
                'patch_id': patch_id,
                'layer_offset': layer_offset
            }
        
        except ValueError as e:
            print(f"Plane calculation failed (Patch {patch_id}): {str(e)}")
            return None
        except Exception as e:
            print(f"Unexpected error (Patch {patch_id}): {str(e)}")
            import traceback
            traceback.print_exc()
            return None

    def get_patch_data(self, target_patch_id):
        """Retrieve data for the specified Patch ID"""
        if not hasattr(self, 'data') or self.data.empty:
            raise ValueError("Data has not been loaded. Please call the load_data method first.")
        
        if 'PatchID' not in self.data.columns:
            raise KeyError("The 'PatchID' column is missing from the data.")
        
        patch_df = self.data[self.data['PatchID'] == target_patch_id].copy()
        
        if patch_df.empty:
            print(f"Warning: No data found for Patch {target_patch_id}")
            return None
        
        return patch_df

    def verify_plane_fit(self, target_patch_id):
        try:
            patch_df = self.get_patch_data(target_patch_id)
            if patch_df is None or len(patch_df) == 0:
                raise ValueError(f"No data found for Patch {target_patch_id}")
            
            fit_result = self.fit_graphene_plane(patch_df)
            print('Call successful')
            if fit_result is None:
                raise RuntimeError(f"Fitting failed for Patch {target_patch_id}")
            
            normal = fit_result['normal']
            print('Normal vector verification successful')
            if normal.ndim != 1 or len(normal) != 3:
                raise ValueError(f"Normal vector must be 3D, actual shape: {normal.shape}")
            
            if abs(normal[0]) < abs(normal[1]) and abs(normal[0]) < abs(normal[2]):
                ref_vec = np.array([1.0, 0.0, 0.0])
            elif abs(normal[1]) < abs(normal[2]):
                ref_vec = np.array([0.0, 1.0, 0.0])
            else:
                ref_vec = np.array([0.0, 0.0, 1.0])
            
            u = np.cross(normal, ref_vec)
            u_norm = np.linalg.norm(u)
            if u_norm < 1e-6:
                ref_vec = np.array([0.0, 1.0, 0.0]) if ref_vec[0] == 1 else np.array([1.0, 0.0, 0.0])
                u = np.cross(normal, ref_vec)
                u_norm = np.linalg.norm(u)
                u = u / u_norm if u_norm > 1e-6 else np.array([1.0, 0.0, 0.0])
            else:
                u = u / u_norm
            u = u[:3]
            
            v = np.cross(normal, u)
            
            fig = plt.figure(figsize=(10, 8))
            ax = fig.add_subplot(111, projection='3d')
            all_points = patch_df[['X', 'Y', 'Z']].values
            ax.scatter(all_points[:, 0], all_points[:, 1], all_points[:, 2], c='blue', label='All Atoms')
            ax.scatter(fit_result['boundary_points'][:, 0], fit_result['boundary_points'][:, 1], fit_result['boundary_points'][:, 2], c='red', label='Boundary Atoms')
            
            ax.set_xlabel('X')
            ax.set_ylabel('Y')
            ax.set_zlabel('Z')
            ax.legend()
            ax.set_title(f'Patch {target_patch_id} Plane Fitting Verification')
            
            print(f"Fitting verification successful for Patch {target_patch_id}:")
            print(f"  Normal vector: {normal}")
            print(f"  Plane equation parameters: {fit_result['params']}")
            print(f"  Mean distance: {fit_result['mean_distance']:.6f}")
            print(f"  Quality score: {fit_result['quality_score']:.6f}")
            
            return fig

        except ValueError as e:
            print(f"Fitting verification failed: {str(e)}")
            raise RuntimeError(f"Fitting verification failed for Patch {target_patch_id}")
        except Exception as e:
            print(f"Unexpected error during fitting verification: {str(e)}")
            raise RuntimeError(f"Fitting verification failed for Patch {target_patch_id}")

    def calculate_plane_circle_intersection(self, plane_params, circle_radius, patch_atoms,
                                           boundary_points, boundary_min, boundary_max,
                                           patch_id, layer_offset):
        try:
            a, b, c, d = plane_params
            intersection_result = {
                'patch_id': patch_id,
                'layer_offset': layer_offset,
                'radius_type': 'inner' if np.isclose(circle_radius, self.inner_radius) else 'outer',
                'type': 'none',
                'coords': {'endpoints': [], 'samples': []},
                'error': 0.0
            }

            graphene_normal = np.array([a, b, c])
            y0_normal = np.array([0, 1, 0])
            line_direction = np.cross(graphene_normal, y0_normal)
            line_direction_norm = np.linalg.norm(line_direction)
            
            if line_direction_norm < 1e-8:
                if abs(a) < 1e-8 and abs(b) < 1e-8 and abs(c) < 1e-8 and abs(d) < 1e-8:
                    intersection_result['type'] = 'coincident'
                    theta = np.linspace(0, 2 * np.pi, 100)
                    x_coords = circle_radius * np.cos(theta)
                    z_coords = circle_radius * np.sin(theta)
                    samples = np.column_stack([x_coords, np.zeros_like(x_coords), z_coords])
                    intersection_result['coords']['samples'] = samples
                    intersection_result['coords']['endpoints'] = [samples[0], samples[-1]]
                else:
                    print(f"Patch {patch_id}: Planes are parallel, no intersection line")
                return intersection_result
            
            line_direction_unit = line_direction / line_direction_norm

            line_point = None
            y_positive_boundary = boundary_points[boundary_points[:, 1] > 1e-6]
            y_negative_boundary = boundary_points[boundary_points[:, 1] < -1e-6]
            
            def is_point_on_segment(p, p1, p2, eps=1e-6):
                dist_p1p2 = np.linalg.norm(p2 - p1)
                dist_p1p = np.linalg.norm(p - p1)
                dist_pp2 = np.linalg.norm(p2 - p)
                return abs(dist_p1p + dist_pp2 - dist_p1p2) < eps

            if len(y_positive_boundary) > 0 and len(y_negative_boundary) > 0:
                for pos_atom in y_positive_boundary[:10]:
                    for neg_atom in y_negative_boundary[:10]:
                        y_diff = neg_atom[1] - pos_atom[1]
                        if abs(y_diff) < 1e-10:
                            continue
                        t = (0 - pos_atom[1]) / y_diff
                        x_intersect = pos_atom[0] + t * (neg_atom[0] - pos_atom[0])
                        z_intersect = pos_atom[2] + t * (neg_atom[2] - pos_atom[2])
                        candidate = np.array([x_intersect, 0.0, z_intersect])
                        if is_point_on_segment(candidate, pos_atom, neg_atom):
                            if abs(a*candidate[0] + b*candidate[1] + c*candidate[2] + d) < 1e-3:
                                line_point = candidate
                                break
                    if line_point is not None:
                        break
            
            if line_point is None:
                y_positive_all = patch_atoms[patch_atoms[:, 1] > 1e-6]
                y_negative_all = patch_atoms[patch_atoms[:, 1] < -1e-6]
                if len(y_positive_all) > 0 and len(y_negative_all) > 0:
                    pos_sample = y_positive_all[np.random.choice(len(y_positive_all), min(10, len(y_positive_all)), replace=False)]
                    neg_sample = y_negative_all[np.random.choice(len(y_negative_all), min(10, len(y_negative_all)), replace=False)]
                    for pos_atom in pos_sample:
                        for neg_atom in neg_sample:
                            y_diff = neg_atom[1] - pos_atom[1]
                            if abs(y_diff) < 1e-10:
                                continue
                            t = (0 - pos_atom[1]) / y_diff
                            candidate = np.array([pos_atom[0]+t*(neg_atom[0]-pos_atom[0]), 0.0, pos_atom[2]+t*(neg_atom[2]-pos_atom[2])])
                            if is_point_on_segment(candidate, pos_atom, neg_atom) and abs(a*candidate[0]+b*candidate[1]+c*candidate[2]+d) < 1e-3:
                                line_point = candidate
                                break
                        if line_point is not None:
                            break
            
            if line_point is None:
                mid_x = (boundary_min[0] + boundary_max[0]) / 2
                mid_z = (boundary_min[2] + boundary_max[2]) / 2
                try:
                    if abs(a) > 1e-8:
                        line_point = np.array([(-d - c*mid_z)/a, 0.0, mid_z])
                    elif abs(c) > 1e-8:
                        line_point = np.array([mid_x, 0.0, (-d - a*mid_x)/c])
                    else:
                        line_point = np.array([mid_x, 0.0, mid_z])
                except:
                    print(f"Patch {patch_id}: Failed to solve anchor point, aborting calculation")
                    intersection_result['type'] = 'no_anchor'
                    return intersection_result
            
            print(f"Patch {patch_id}: Anchor point determined = {np.round(line_point, 3)}")

            def fit_graphene_boundary_polygon(points_3d):
                p1, p2, p3 = points_3d[:3] if len(points_3d)>=3 else [points_3d[0]]*3
                vec1 = p2 - p1
                vec2 = p3 - p1
                normal = np.cross(vec1, vec2)
                normal = normal / np.linalg.norm(normal)
                
                u = np.array([1,0,0]) if abs(normal[0]) < abs(normal[1]) and abs(normal[0]) < abs(normal[2]) else np.array([0,1,0])
                u = u - np.dot(u, normal)*normal
                u = u / np.linalg.norm(u)
                v = np.cross(normal, u)
                v = v / np.linalg.norm(v)
                projection_matrix = np.vstack([u, v]).T
                
                points_2d = np.dot(points_3d, projection_matrix)
                
                try:
                    hull = ConvexHull(points_2d)
                    polygon_2d = points_2d[hull.vertices]
                except:
                    min_x, min_y = points_2d.min(axis=0)
                    max_x, max_y = points_2d.max(axis=0)
                    polygon_2d = np.array([[min_x, min_y], [max_x, min_y], [max_x, max_y], [min_x, max_y]])
                
                return polygon_2d, projection_matrix, u, v, normal

            boundary_polygon_2d, proj_matrix, u, v, graphene_normal = fit_graphene_boundary_polygon(boundary_points)
            graphene_polygon = Polygon(boundary_polygon_2d)

            line_point_2d = np.dot(line_point, proj_matrix)
            direction_2d = np.dot(line_direction_unit, proj_matrix)

            t_far = 1000
            line_start_2d = line_point_2d - direction_2d * t_far
            line_end_2d = line_point_2d + direction_2d * t_far
            infinite_line_2d = LineString([line_start_2d, line_end_2d])

            intersection = infinite_line_2d.intersection(graphene_polygon)
            valid_intersections_2d = []

            if intersection.is_empty:
                print(f"Patch {patch_id}: Intersection line has no intersection with graphene boundary, no valid intersection line")
                return intersection_result
            elif isinstance(intersection, LineString):
                valid_intersections_2d = list(intersection.coords)[:2]
            elif hasattr(intersection, 'geoms'):
                valid_intersections_2d = [tuple(geom.coords[0]) for geom in intersection.geoms if geom.type == 'Point']
            else:
                valid_intersections_2d = [tuple(intersection.coords[0])]

            valid_intersections_2d = list({tuple(pt): pt for pt in valid_intersections_2d}.values())[:2]
            if len(valid_intersections_2d) < 2:
                print(f"Patch {patch_id}: Insufficient valid intersection points (<2), cannot form intersection line")
                return intersection_result
            
            print(f"Patch {patch_id}: Found 2 boundary intersection points (2D) = {[np.round(pt,3) for pt in valid_intersections_2d]}")

            def convert_2d_to_3d(pt2d, line_point_3d, line_dir_3d, graphene_normal, a, b, c, d):
                A = np.vstack([u, v, [a, b, c]])
                B = np.array([pt2d[0], pt2d[1], -d])
                try:
                    pt3d = np.linalg.solve(A, B)
                    return pt3d
                except np.linalg.LinAlgError:
                    t = np.dot(pt2d - line_point_2d, direction_2d) / (np.linalg.norm(direction_2d)**2)
                    return line_point_3d + t * line_dir_3d

            valid_endpoints_3d = []
            for pt2d in valid_intersections_2d:
                pt3d = convert_2d_to_3d(pt2d, line_point, line_direction_unit, graphene_normal, a, b, c, d)
                if abs(a*pt3d[0] + b*pt3d[1] + c*pt3d[2] + d) < 1e-2:
                    valid_endpoints_3d.append(pt3d)
            
            if len(valid_endpoints_3d) < 2:
                print(f"Patch {patch_id}: 2D→3D conversion failed, cannot get valid endpoints")
                return intersection_result
            
            t_values = [np.dot(pt - line_point, line_direction_unit) for pt in valid_endpoints_3d]
            valid_endpoints_3d = [pt for _, pt in sorted(zip(t_values, valid_endpoints_3d))]
            endpoint1_3d, endpoint2_3d = valid_endpoints_3d[0], valid_endpoints_3d[1]
            
            print(f"Patch {patch_id}: Final intersection line endpoints (3D) = [ {np.round(endpoint1_3d,3)}, {np.round(endpoint2_3d,3)} ]")

            line_length = np.linalg.norm(endpoint2_3d - endpoint1_3d)
            sample_count = max(2, int(line_length / 0.1) + 1)
            t_samples = np.linspace(0, 1, sample_count)
            
            samples_3d = [endpoint1_3d + t * (endpoint2_3d - endpoint1_3d) for t in t_samples]
            
            valid_samples_3d = []
            for pt in samples_3d:
                dist_to_origin = np.sqrt(pt[0]**2 + pt[2]** 2)
                if (self.inner_radius - 1e-3) <= dist_to_origin <= (self.outer_radius + 1e-3):
                    valid_samples_3d.append(pt)

            if len(valid_samples_3d) < 2:
                intersection_result['type'] = 'no_circle_intersection'
                intersection_result['error'] = f"No valid intersection between line and circle with radius {circle_radius}nm"
                return intersection_result

            intersection_result['type'] = 'valid_line_segment'
            intersection_result['coords']['endpoints'] = [valid_samples_3d[0], valid_samples_3d[-1]]
            intersection_result['coords']['samples'] = valid_samples_3d
            actual_line_length = np.linalg.norm(valid_samples_3d[-1] - valid_samples_3d[0])
            anchor_error = valid_endpoints_3d[0][1] if valid_endpoints_3d else 0.0
            intersection_result['error'] = {
                'anchor_plane_error': round(anchor_error, 6),
                'actual_length': round(actual_line_length, 6),
                'sample_count': len(valid_samples_3d)
            }

            print(f"Patch {patch_id}: Intersection line calculation completed ✅")
            print(f"  - Circle radius: {circle_radius}nm")
            print(f"  - Valid endpoints: [ {np.round(valid_samples_3d[0], 3)}, {np.round(valid_samples_3d[-1], 3)} ]")
            print(f"  - Effective length: {actual_line_length:.4f}nm, Sample points: {len(valid_samples_3d)}")

            return intersection_result

        except Exception as e:
            error_msg = str(e)
            print(f"Patch {patch_id}: Uncaught exception occurred during intersection line calculation ❌ - {error_msg}")
            import traceback
            traceback.print_exc()
            return {
                'patch_id': patch_id,
                'layer_offset': layer_offset,
                'radius_type': 'inner' if np.isclose(circle_radius, self.inner_radius) else 'outer',
                'type': 'unhandled_error',
                'coords': {'endpoints': [], 'samples': []},
                'error': f"Uncaught exception: {error_msg}"
            }

    def run_intersection_analysis(self, batch_size=50):
        if self.data is None:
            raise RuntimeError("Load data first with load_data()")
        
        patch_ids = sorted(self.data['PatchID'].unique())
        total_batches = (len(patch_ids) + batch_size - 1) // batch_size
        print(f"Starting analysis: {len(patch_ids)} patches in {total_batches} batches")

        self.all_intersection_results = []
        
        for batch_idx in range(total_batches):
            start = batch_idx * batch_size
            end = min((batch_idx + 1) * batch_size, len(patch_ids))
            batch_patch_ids = patch_ids[start:end]
            print(f"Processing batch {batch_idx + 1}/{total_batches} ({len(batch_patch_ids)} patches)")

            with Parallel(n_jobs=self.n_jobs, verbose=5) as parallel:
                results = parallel(
                    delayed(self._process_single_patch)(pid) 
                    for pid in tqdm.tqdm(batch_patch_ids, desc=f"Batch {batch_idx + 1}")
                )

            batch_results = []
            for res in results:
                if res is not None:
                    batch_results.extend(res)
            
            self.all_intersection_results.extend(batch_results)
            
            self.intersection_results = batch_results
            self.export_intersection_data(f"intersection_results_batch_{batch_idx + 1}")
            
            self.intersection_results = []
            del batch_results, results
            import gc
            gc.collect()

        print("All batches processed")
        self.intersection_results = self.all_intersection_results
        print(f"Intersection line calculation completed, total {len(self.intersection_results)} intersection results processed")

    def _process_single_patch(self, patch_id):
        try:
            patch_df = self.data[self.data['PatchID'] == patch_id].copy()
            total_atoms = len(patch_df)
            
            if total_atoms != 135:
                print(f"Patch {patch_id}: Skipping (invalid atom count {total_atoms})")
                return None

            patch_atoms = patch_df[['X', 'Y', 'Z']].values
            
            plane_result = self.fit_graphene_plane(patch_df)
            if plane_result is None:
                print(f"Patch {patch_id}: Skipping due to failed plane calculation")
                return None

            if plane_result['quality_score'] < 0.3:
                print(f"Patch {patch_id}: Skipping (poor quality score {plane_result['quality_score']:.3f})")
                return None

            boundary_points = plane_result['boundary_points']
            boundary_min = plane_result['boundary_min']
            boundary_max = plane_result['boundary_max']
            layer_offset = plane_result['layer_offset']
            patch_id = plane_result['patch_id']

            results = []
            for radius in [self.inner_radius, self.outer_radius]:
                intersect_result = self.calculate_plane_circle_intersection(
                    plane_params=plane_result['params'],
                    circle_radius=radius,
                    patch_atoms=patch_atoms,
                    boundary_points=boundary_points,
                    boundary_min=boundary_min,
                    boundary_max=boundary_max,
                    patch_id=patch_id,
                    layer_offset=layer_offset
                )
                if intersect_result and intersect_result['type'] != 'error':
                    results.append(intersect_result)
            
            return results
        
        except Exception as e:
            print(f"Error processing patch {patch_id}: {str(e)}")
            import traceback
            traceback.print_exc()
            return None

    def plot_toroid_graphene_3d(self):
        try:
            fig = plt.figure(figsize=(10, 8), dpi=150)
            ax = fig.add_subplot(111, projection='3d')

            theta = np.linspace(0, 2 * np.pi, 50)
            inner_x = self.inner_radius * np.cos(theta)
            inner_z = self.inner_radius * np.sin(theta)
            ax.plot(inner_x, np.zeros_like(inner_x), inner_z, 'r--', linewidth=1.5, label='Inner boundary')
            outer_x = self.outer_radius * np.cos(theta)
            outer_z = self.outer_radius * np.sin(theta)
            ax.plot(outer_x, np.zeros_like(outer_x), outer_z, 'b--', linewidth=1.5, label='Outer boundary')

            valid_patch_ids = {res['patch_id'] for res in self.intersection_results if res['type'] == 'valid_line_segment'}
            layer_offsets = sorted({float(res['layer_offset']) for res in self.intersection_results})
            if not layer_offsets:
                ax.set_xlabel('X (nm)')
                ax.set_ylabel('Y (nm)')
                ax.set_zlabel('Z (nm)')
                ax.set_title('3D Intersection (All Layers)')
                ax.legend()
                return fig
            
            layer_colors = plt.cm.viridis(np.linspace(0, 1, len(layer_offsets)))
            layer_color_map = {float(lo): layer_colors[i] for i, lo in enumerate(layer_offsets)}

            color_map_copy = layer_color_map.copy()
            for patch_id in valid_patch_ids:
                patch_df = self.data[self.data['PatchID'] == patch_id]
                layer_offset = patch_df['LayerOffset'].iloc[0]
                color = color_map_copy.get(float(layer_offset), 'gray')
                sample_points = patch_df[['X', 'Y', 'Z']].values[::5]
                label = f"Layer (offset={layer_offset})" if float(layer_offset) in color_map_copy else ""
                if label:
                    ax.scatter(sample_points[:,0], sample_points[:,1], sample_points[:,2], s=8, alpha=0.5, color=color, label=label)
                    del color_map_copy[float(layer_offset)]
                else:
                    ax.scatter(sample_points[:,0], sample_points[:,1], sample_points[:,2], s=8, alpha=0.5, color=color)

            for res in self.intersection_results:
                if res['type'] != 'valid_line_segment':
                    continue
                
                layer_offset = res['layer_offset']
                color = layer_color_map.get(float(layer_offset), 'gray')  
                boundary_type = res['radius_type']
                linestyle = '--' if boundary_type == 'inner' else '-'
                
                points = np.array(res['coords']['samples'])[::10]
                ax.plot(points[:,0], points[:,1], points[:,2], color=color, linewidth=1.5, linestyle=linestyle)
                
                for ep in res['coords']['endpoints']:
                    ax.scatter(ep[0], ep[1], ep[2], s=30, color=color, edgecolors='black')

            ax.set_xlabel('X (nm)')
            ax.set_ylabel('Y (nm)')
            ax.set_zlabel('Z (nm)')
            ax.set_title('3D Intersection (All Layers)')
            ax.legend(fontsize=8)
            plt.tight_layout()
            return fig
        except Exception as e:
            print(f"3D visualization failed: {str(e)}")
            import traceback
            traceback.print_exc()
            return None

    def plot_intersection_distribution(self):
        """Plot 2D intersection distribution"""
        valid_layer_offsets = set()
        for res in self.intersection_results:
            if res.get('type') not in ['valid_line_segment', 'line_segment']:
                continue
            samples = res.get('coords', {}).get('samples', [])
            if len(samples) < 2:
                continue
            try:
                layer_offset = float(res.get('layer_offset', 0.0))
                valid_layer_offsets.add(layer_offset)
            except (TypeError, ValueError):
                continue
        
        valid_layer_offsets = sorted(valid_layer_offsets)

        valid_intersections = []
        for res in self.intersection_results:
            if res.get('type') not in ['valid_line_segment', 'line_segment']:
                continue
            try:
                layer_offset = float(res.get('layer_offset', 0.0))
            except (TypeError, ValueError):
                continue
            if layer_offset not in valid_layer_offsets:
                continue
            samples = res.get('coords', {}).get('samples', [])
            if not samples or len(samples) < 2:
                continue
            valid_intersections.append({
                'layer_offset': layer_offset,
                'radius_type': res.get('radius_type', 'unknown'),
                'samples': np.array(samples),
                'endpoints': res.get('coords', {}).get('endpoints', [])
            })

        main_fig, main_ax = plt.subplots(figsize=(15, 15))
        self._set_2d_axis_style(main_ax)

        theta = np.linspace(0, 2 * np.pi, 100)
        inner_x = self.inner_radius * np.cos(theta)
        inner_z = self.inner_radius * np.sin(theta)
        main_ax.plot(inner_x, inner_z, 'r--', linewidth=2, label=f'Inner Boundary (r={self.inner_radius}nm)')
        outer_x = self.outer_radius * np.cos(theta)
        outer_z = self.outer_radius * np.sin(theta)
        main_ax.plot(outer_x, outer_z, 'b--', linewidth=2, label=f'Outer Boundary (r={self.outer_radius}nm)')

        if not valid_intersections:
            main_ax.set_aspect('equal')
            main_ax.set_xlabel('X Coordinate (nm)', fontsize=16, fontweight='bold')
            main_ax.set_ylabel('Z Coordinate (nm)', fontsize=16, fontweight='bold')
            main_ax.set_title(
                '2D Intersection Distribution - No Valid Intersections',
                fontsize=22,
                fontweight='bold',
                pad=20
            )
        else:
            layer_colors = plt.cm.viridis(np.linspace(0, 1, len(valid_layer_offsets)))
            layer_color_map = {lo: layer_colors[i] for i, lo in enumerate(valid_layer_offsets)}

            for res in valid_intersections:
                layer_offset = res['layer_offset']
                radius_type = res['radius_type']
                samples = res['samples']
                
                dist_to_origin = np.sqrt(samples[:, 0]** 2 + samples[:, 2]**2)
                valid_mask = (dist_to_origin >= self.inner_radius - 1e-3) & (dist_to_origin <= self.outer_radius + 1e-3)
                valid_samples = samples[valid_mask]
                
                if len(valid_samples) < 2:
                    continue
                
                linestyle = '--' if radius_type == 'inner' else '-'
                color = layer_color_map[layer_offset]
                
                main_ax.plot(
                    valid_samples[:, 0],
                    valid_samples[:, 2],
                    color=color,
                    linewidth=2,
                    linestyle=linestyle,
                    alpha=0.8
                )
                
                endpoint1 = valid_samples[0]
                endpoint2 = valid_samples[-1]
                main_ax.scatter(
                    [endpoint1[0], endpoint2[0]],
                    [endpoint1[2], endpoint2[2]],
                    s=80,
                    color=color,
                    edgecolors='black',
                    linewidth=1.5
                )

            main_ax.set_aspect('equal')
            main_ax.set_xlabel('X Coordinate (nm)', fontsize=16, fontweight='bold')
            main_ax.set_ylabel('Z Coordinate (nm)', fontsize=16, fontweight='bold')
            main_ax.set_title(
                '2D Intersection Distribution of Graphene Layers with Toroid',
                fontsize=18,
                fontweight='bold',
                pad=20
            )

        main_ax.grid(True, alpha=0.3, linestyle='-', linewidth=0.8)
        plt.tight_layout()

        legend_fig, legend_ax = plt.subplots(figsize=(8, 6))
        legend_ax.axis('off')

        handles, labels = main_ax.get_legend_handles_labels()

        if valid_intersections and valid_layer_offsets:
            layer_colors = plt.cm.viridis(np.linspace(0, 1, len(valid_layer_offsets)))
            layer_color_map = {lo: layer_colors[i] for i, lo in enumerate(valid_layer_offsets)}
            for lo in valid_layer_offsets:
                handle = plt.Line2D(
                    [0], [0],
                    marker='o',
                    color='w',
                    markerfacecolor=layer_color_map[lo],
                    markersize=15,
                    markeredgecolor='black',
                    markeredgewidth=1.5,
                    label=f'Layer Offset: {lo:.3f}nm'
                )
                handles.append(handle)
                labels.append(f'Layer Offset: {lo:.3f}nm')

        if handles and labels:
            legend = legend_ax.legend(
                handles, labels,
                fontsize=14,
                loc='center',
                bbox_to_anchor=(0.5, 0.5),
                frameon=True,
                fancybox=True,
                shadow=True,
                ncol=1,
                title='Legend',
                title_fontsize=16
            )

        return main_fig, legend_fig

    def _set_2d_axis_style(self, ax):
        """Configure 2D axis styling"""
        for spine in ax.spines.values():
            spine.set_linewidth(3.0)
        
        ax.tick_params(
            axis='both',
            which='major',
            width=2.0,
            length=8,
            labelsize=16,
            direction='out'
        )

    def export_intersection_data(self, output_dir='intersection_results'):
        # Enhanced check for result sets
        if (not hasattr(self, 'intersection_results') or len(self.intersection_results) == 0) and \
           (not hasattr(self, 'all_intersection_results') or len(self.all_intersection_results) == 0):
            raise ValueError("Run intersection analysis first")
        
        # Use non-empty result set (prioritize all_intersection_results for full data)
        use_results = self.all_intersection_results if len(self.all_intersection_results) > 0 else self.intersection_results
        
        os.makedirs(output_dir, exist_ok=True)
        intersection_data = []
        global_res_idx = 0  # Reset index for each export
        
        # --------------------------
        # FIX 1: Align valid types with visualization
        # --------------------------
        valid_types = ['valid_line_segment', 'line_segment']  # Match plot_intersection_distribution()
        
        # --------------------------
        # FIX 2: Debug log for result filtering
        # --------------------------
        print(f"\n=== Export Debug: Processing {len(use_results)} results ===")
        type_stats = {}
        layer_stats = {}

        for res in use_results:
            res_type = res.get('type', 'unknown')
            lo = res.get('layer_offset', 0.0)
            
            # Update debug stats
            type_stats[res_type] = type_stats.get(res_type, 0) + 1
            lo_key = round(float(lo), 3) if isinstance(lo, (int, float, np.number)) else 'unknown'
            layer_stats[lo_key] = layer_stats.get(lo_key, 0) + 1
            
            # Skip invalid types
            if res_type not in valid_types:
                continue
            
            # --------------------------
            # FIX 3: Re-validate samples (match visualization logic)
            # --------------------------
            coords = res.get('coords', {'endpoints': [], 'samples': []})
            samples = coords.get('samples', [])
            if len(samples) < 2:
                continue
            
            # Re-filter samples to ensure they are within the toroidal region (same as visualization)
            valid_samples = []
            for pt in samples:
                try:
                    dist_to_origin = np.sqrt(pt[0]**2 + pt[2]** 2)
                    if (self.inner_radius - 1e-3) <= dist_to_origin <= (self.outer_radius + 1e-3):
                        valid_samples.append(pt)
                except:
                    continue
            
            if len(valid_samples) < 2:
                continue  # Skip if no valid samples after re-filtering
            
            # Update coords with re-filtered samples (critical for consistency)
            res['coords']['samples'] = valid_samples
            res['coords']['endpoints'] = [valid_samples[0], valid_samples[-1]]
            
            # Process and add to export data
            self._process_intersection_for_export(res, global_res_idx, intersection_data)
            global_res_idx += 1

        # Print debug stats to verify high layer_offset data is processed
        print(f"Result type distribution: {type_stats}")
        print(f"LayerOffset distribution: {dict(sorted(layer_stats.items()))}")
        print(f"Valid results processed for export: {global_res_idx}")

        # Export intersection points CSV
        df = pd.DataFrame()
        if intersection_data:
            df = pd.DataFrame(intersection_data)
            csv_path = os.path.join(output_dir, 'intersection_points.csv')
            df.to_csv(csv_path, index=False, encoding='utf-8-sig')
            print(f"Saved {len(df)} intersection points to: {csv_path}")
            
            # Debug: Print CSV layer distribution
            csv_layer_stats = df['layer_offset'].value_counts().sort_index()
            print(f"LayerOffset in CSV: {dict(csv_layer_stats)}")
        else:
            print("No valid intersection data to export")

        # Generate visualization charts (unchanged, uses use_results)
        try:
            original_results = self.intersection_results
            self.intersection_results = use_results
            
            # 3D visualization
            print("Attempting to generate 3D visualization...")
            fig3d = self.plot_toroid_graphene_3d()
            if fig3d is not None:
                fig3d_path = os.path.join(output_dir, '3d_visualization.png')
                fig3d.savefig(fig3d_path, dpi=300, bbox_inches='tight', pad_inches=0.05)
                print(f"Saved 3D visualization to: {fig3d_path}")
                plt.close(fig3d)
            else:
                print("Skipping 3D visualization (generation failed)")
            
            # 2D visualization
            print("Attempting to generate 2D visualization...")
            fig2d_main, fig2d_legend = self.plot_intersection_distribution()
            if fig2d_main is not None:
                fig2d_main_path = os.path.join(output_dir, '2d_distribution_main.png')
                fig2d_main.savefig(fig2d_main_path, dpi=150, bbox_inches='tight', pad_inches=0.1)
                print(f"Saved 2D main plot to: {fig2d_main_path}")
                plt.close(fig2d_main)

            if fig2d_legend is not None:
                fig2d_legend_path = os.path.join(output_dir, '2d_distribution_legend.png')
                fig2d_legend.savefig(fig2d_legend_path, dpi=150, bbox_inches='tight', pad_inches=0.1)
                print(f"Saved 2D legend to: {fig2d_legend_path}")
                plt.close(fig2d_legend)
            
        except Exception as e:
            print(f"Error saving visualizations: {str(e)}")
            import traceback
            with open(os.path.join(output_dir, 'visualization_error.log'), 'w') as f:
                f.write(f"Error: {str(e)}\n")
                f.write(traceback.format_exc())
            # Restore original results even if visualization fails
            self.intersection_results = original_results
            raise

        # Calculate and export layer statistics
        if not df.empty:
            layer_stats = df.groupby('layer_offset').agg({
                'intersection_idx': 'nunique',
                'point_idx': 'count'
            }).rename(columns={
                'intersection_idx': 'unique_intersections',
                'point_idx': 'total_points'
            })
            print("\nLayer Offset Statistics:")
            print(layer_stats)
            stats_path = os.path.join(output_dir, 'layer_statistics.csv')
            layer_stats.to_csv(stats_path)
            print(f"Layer offset statistics saved to: {stats_path}")

        # Restore original intersection_results
        self.intersection_results = original_results
        return df

    def _process_intersection_for_export(self, res, global_idx, data_list):
        layer_offset = res.get('layer_offset', 0.0)
        intersect_type = res.get('type', 'none')
        radius_type = res.get('radius_type', 'unknown')
        patch_id = res.get('patch_id', -1)
        error = res.get('error', 0.0)
        coords = res.get('coords', {'endpoints': [], 'samples': []})

        # Process all valid samples (already re-filtered in export_intersection_data)
        for point_idx, pt in enumerate(coords['samples']):
            is_endpoint = 1 if any(np.linalg.norm(pt - ep) < 1e-3 for ep in coords['endpoints']) else 0
            # Handle error field compatibility
            if isinstance(error, dict) and 'anchor_plane_error' in error:
                error_val = round(error['anchor_plane_error'], 4)
            else:
                try:
                    error_val = round(float(error), 4)
                except:
                    error_val = str(error)
            data_list.append({
                'intersection_idx': global_idx,
                'patch_id': patch_id,
                'layer_offset': round(float(layer_offset), 4),  # Ensure float type
                'boundary_type': radius_type,
                'intersection_type': intersect_type,
                'error': error_val,
                'point_idx': point_idx,
                'X': round(pt[0], 4),
                'Y': round(pt[1], 4),
                'Z': round(pt[2], 4),
                'is_endpoint': is_endpoint
            })

    def run_complete_workflow(self, data_file, output_dir='intersection_analysis_results'):
        start_time = time.time()
        
        try:
            self.load_data(data_file)
            print("=== Input Data LayerOffset Statistics ===")
            print(f"LayerOffset Min: {self.data['LayerOffset'].min()}")
            print(f"LayerOffset Max: {self.data['LayerOffset'].max()}")
            print(f"Unique LayerOffsets: {sorted(self.data['LayerOffset'].unique())}")
            print(f"Patch Count per LayerOffset:\n{self.data.groupby('LayerOffset')['PatchID'].nunique()}")
            print("Data loaded successfully")
            
            self.run_intersection_analysis()
            print("Intersection analysis completed")
            
            result_df = self.export_intersection_data(output_dir)
            print("Data export completed")
            
            if not result_df.empty:
                inner_ellipse = result_df[
                    (result_df['intersection_type'] == 'ellipse') & 
                    (result_df['boundary_type'] == 'inner')
                ]['intersection_idx'].nunique()
                
                outer_ellipse = result_df[
                    (result_df['intersection_type'] == 'ellipse') & 
                    (result_df['boundary_type'] == 'outer')
                ]['intersection_idx'].nunique()
                
                inner_tangent = result_df[
                    (result_df['intersection_type'] == 'tangent_point') & 
                    (result_df['boundary_type'] == 'inner')
                ]['intersection_idx'].nunique()
                
                outer_tangent = result_df[
                    (result_df['intersection_type'] == 'tangent_point') & 
                    (result_df['boundary_type'] == 'outer')
                ]['intersection_idx'].nunique()
                
                print("\nAnalysis Summary:")
                print(f"Inner boundary: {inner_ellipse} ellipses, {inner_tangent} tangents")
                print(f"Outer boundary: {outer_ellipse} ellipses, {outer_tangent} tangents")
            
            print(f"Analysis completed in {time.time() - start_time:.2f} seconds")
            return result_df
            
        except Exception as e:
            print(f"Workflow failed: {str(e)}")
            return None
            
# Main function 
if __name__ == "__main__":
    analyzer = GrapheneIntersectionAnalyzer(
        inner_radius=16.25,
        outer_radius=26.3,
        n_jobs=-1
    )

    data_file = "graphene_patches_with_progress.csv"
    try:
        analyzer.load_data(data_file)
        print(f"Successfully loaded data: {data_file}")
        
        # Added after analyzer.load_data(data_file)
        print("=== Verify PatchID and LayerOffset correspondence verification ===")
        # Randomly select several PatchIDs that appear in the output (e.g., 1011216, 1011316)
        test_patch_ids = [1011216, 1011316, 1011416, 1011516]
        for pid in test_patch_ids:
            patch_df = analyzer.data[analyzer.data['PatchID'] == pid]
            if not patch_df.empty:
                lo = patch_df['LayerOffset'].iloc[0]
                print(f"PatchID={pid}: LayerOffset={lo}")
            else:
                print(f"PatchID={pid}: No corresponding data found")

    except Exception as e:
        print(f"Failed to load data: {e}")
        exit(1)

    target_patch_id = 404301
    print(f"\nVerifying plane fitting for Patch {target_patch_id}...")
    try:
        verification_fig = analyzer.verify_plane_fit(target_patch_id)
        if verification_fig:
            verification_fig.savefig(f"patch_{target_patch_id}_fit.png", dpi=300)
            print(f"Plane fitting verification saved to: patch_{target_patch_id}_fit.png")
            plt.close(verification_fig)
    except Exception as e:
        print(f"Patch verification failed: {e}")

    print("\nInitiating intersection line calculation...")
    try:
        analyzer.run_intersection_analysis()
        print(f"Intersection calculation completed. Total results: {len(analyzer.intersection_results)}")
    except Exception as e:
        print(f"Intersection calculation failed: {e}")
        exit(1)

    output_dir = "graphene_intersection_results"
    try:
        result_df = analyzer.export_intersection_data(output_dir)
        print(f"Results exported to: {output_dir}")
        
        if not result_df.empty:
            line_segments = result_df[
                result_df['intersection_type'].isin(['valid_line_segment', 'line_segment'])
            ]['intersection_idx'].nunique()
            tangents = result_df[result_df['intersection_type'] == 'tangent_point']['intersection_idx'].nunique()
            total_points = len(result_df)

            print(f"\nIntersection Statistics:")
            print(f"  Valid segments: {line_segments}")
            print(f"  Valid tangents: {tangents}")
            print(f"  Total points: {total_points}")

    except Exception as e:
        print(f"Export failed: {e}")
        exit(1)

    try:
        final_output_dir = "graphene_intersection_final_results"
        os.makedirs(final_output_dir, exist_ok=True)
        analyzer.intersection_results = analyzer.all_intersection_results
        final_df = analyzer.export_intersection_data(final_output_dir)
        print(f"Final results exported to: {final_output_dir}")
    except Exception as e:
        print(f"Final export failed: {e}")

    print("\nAll tasks completed successfully!")
