# Supplementary material for: A Triple‐Nanoparticle System for Controlled Graphene Nanosheet Stacking: Enabling K/Na‐Ion Battery Anodes with Ultra‐Fast Charging Exceeding Petroleum Vehicle Refueling
Source: Adv Sci (Weinh). 2026 May 10:e24370. Online ahead of print. doi: 10.1002/advs.202524370 (PMC13335946; doi:10.1002/advs.202524370)
Supplement: Supplementary file 2 — Supporting File 2: advs75661‐sup‐0002‐Python_Stacking_GNS.zip. [file ADVS-9999-e24370-s003.zip › Python_Stacking_GNS(Multi-layer)/graphene_1.687nm.txt]

ATOM      0  CX  GGG     0       0.000   0.000   0.000  1.00  0.00             
ATOM      1  CX  GGG     1       0.000   1.418   0.000  1.00  0.00             
ATOM      2  CX  GGG     2       1.228   2.127   0.000  1.00  0.00             
ATOM      3  CX  GGG     3       2.456   1.418   0.000  1.00  0.00             
ATOM      4  CX  GGG     4       2.456   0.000   0.000  1.00  0.00             
ATOM      5  CX  GGG     5       3.684   2.127   0.000  1.00  0.00             
ATOM      6  CX  GGG     6       4.912   1.418   0.000  1.00  0.00             
ATOM      7  CX  GGG     7       4.912   0.000   0.000  1.00  0.00             
ATOM      8  CX  GGG     8       6.140   2.127   0.000  1.00  0.00             
ATOM      9  CX  GGG     9       7.368   1.418   0.000  1.00  0.00             
ATOM     10  CX  GGG    10       7.368   0.000   0.000  1.00  0.00             
ATOM     11  CX  GGG    11       8.596   2.127   0.000  1.00  0.00             
ATOM     12  CX  GGG    12       9.824   1.418   0.000  1.00  0.00             
ATOM     13  CX  GGG    13       9.824   0.000   0.000  1.00  0.00             
ATOM     14  CX  GGG    14      11.052   2.127   0.000  1.00  0.00             
ATOM     15  CX  GGG    15      12.280   1.418   0.000  1.00  0.00             
ATOM     16  CX  GGG    16      12.280   0.000   0.000  1.00  0.00             
ATOM     17  CX  GGG    17      13.508   2.127   0.000  1.00  0.00             
ATOM     18  CX  GGG    18      14.736   1.418   0.000  1.00  0.00             
ATOM     19  CX  GGG    19      14.736   0.000   0.000  1.00  0.00             
ATOM     20  CX  GGG    20      15.964   2.127   0.000  1.00  0.00             
ATOM     21  CX  GGG    21      17.192   1.418   0.000  1.00  0.00             
ATOM     22  CX  GGG    22      17.192   0.000   0.000  1.00  0.00             
ATOM     23  CX  GGG    23       1.228   3.545   0.000  1.00  0.00             
ATOM     24  CX  GGG    24       2.456   4.254   0.000  1.00  0.00             
ATOM     25  CX  GGG    25       3.684   3.545   0.000  1.00  0.00             
ATOM     26  CX  GGG    26       4.912   4.254   0.000  1.00  0.00             
ATOM     27  CX  GGG    27       6.140   3.545   0.000  1.00  0.00             
ATOM     28  CX  GGG    28       7.368   4.254   0.000  1.00  0.00             
ATOM     29  CX  GGG    29       8.596   3.545   0.000  1.00  0.00             
ATOM     30  CX  GGG    30       9.824   4.254   0.000  1.00  0.00             
ATOM     31  CX  GGG    31      11.052   3.545   0.000  1.00  0.00             
ATOM     32  CX  GGG    32      12.280   4.254   0.000  1.00  0.00             
ATOM     33  CX  GGG    33      13.508   3.545   0.000  1.00  0.00             
ATOM     34  CX  GGG    34      14.736   4.254   0.000  1.00  0.00             
ATOM     35  CX  GGG    35      15.964   3.545   0.000  1.00  0.00             
ATOM     36  CX  GGG    36      17.192   4.254   0.000  1.00  0.00             
ATOM     37  CX  GGG    37      18.420   3.545   0.000  1.00  0.00             
ATOM     38  CX  GGG    38      18.420   2.127   0.000  1.00  0.00             
ATOM     39  CX  GGG    39       0.000   4.254   0.000  1.00  0.00             
ATOM     40  CX  GGG    40       0.000   5.672   0.000  1.00  0.00             
ATOM     41  CX  GGG    41       1.228   6.381   0.000  1.00  0.00             
ATOM     42  CX  GGG    42       2.456   5.672   0.000  1.00  0.00             
ATOM     43  CX  GGG    43       3.684   6.381   0.000  1.00  0.00             
ATOM     44  CX  GGG    44       4.912   5.672   0.000  1.00  0.00             
ATOM     45  CX  GGG    45       6.140   6.381   0.000  1.00  0.00             
ATOM     46  CX  GGG    46       7.368   5.672   0.000  1.00  0.00             
ATOM     47  CX  GGG    47       8.596   6.381   0.000  1.00  0.00             
ATOM     48  CX  GGG    48       9.824   5.672   0.000  1.00  0.00             
ATOM     49  CX  GGG    49      11.052   6.381   0.000  1.00  0.00             
ATOM     50  CX  GGG    50      12.280   5.672   0.000  1.00  0.00             
ATOM     51  CX  GGG    51      13.508   6.381   0.000  1.00  0.00             
ATOM     52  CX  GGG    52      14.736   5.672   0.000  1.00  0.00             
ATOM     53  CX  GGG    53      15.964   6.381   0.000  1.00  0.00             
ATOM     54  CX  GGG    54      17.192   5.672   0.000  1.00  0.00             
ATOM     55  CX  GGG    55       1.228   7.799   0.000  1.00  0.00             
ATOM     56  CX  GGG    56       2.456   8.508   0.000  1.00  0.00             
ATOM     57  CX  GGG    57       3.684   7.799   0.000  1.00  0.00             
ATOM     58  CX  GGG    58       4.912   8.508   0.000  1.00  0.00             
ATOM     59  CX  GGG    59       6.140   7.799   0.000  1.00  0.00             
ATOM     60  CX  GGG    60       7.368   8.508   0.000  1.00  0.00             
ATOM     61  CX  GGG    61       8.596   7.799   0.000  1.00  0.00             
ATOM     62  CX  GGG    62       9.824   8.508   0.000  1.00  0.00             
ATOM     63  CX  GGG    63      11.052   7.799   0.000  1.00  0.00             
ATOM     64  CX  GGG    64      12.280   8.508   0.000  1.00  0.00             
ATOM     65  CX  GGG    65      13.508   7.799   0.000  1.00  0.00             
ATOM     66  CX  GGG    66      14.736   8.508   0.000  1.00  0.00             
ATOM     67  CX  GGG    67      15.964   7.799   0.000  1.00  0.00             
ATOM     68  CX  GGG    68      17.192   8.508   0.000  1.00  0.00             
ATOM     69  CX  GGG    69      18.420   7.799   0.000  1.00  0.00             
ATOM     70  CX  GGG    70      18.420   6.381   0.000  1.00  0.00             
ATOM     71  CX  GGG    71       0.000   8.508   0.000  1.00  0.00             
ATOM     72  CX  GGG    72       0.000   9.926   0.000  1.00  0.00             
ATOM     73  CX  GGG    73       1.228  10.635   0.000  1.00  0.00             
ATOM     74  CX  GGG    74       2.456   9.926   0.000  1.00  0.00             
ATOM     75  CX  GGG    75       3.684  10.635   0.000  1.00  0.00             
ATOM     76  CX  GGG    76       4.912   9.926   0.000  1.00  0.00             
ATOM     77  CX  GGG    77       6.140  10.635   0.000  1.00  0.00             
ATOM     78  CX  GGG    78       7.368   9.926   0.000  1.00  0.00             
ATOM     79  CX  GGG    79       8.596  10.635   0.000  1.00  0.00             
ATOM     80  CX  GGG    80       9.824   9.926   0.000  1.00  0.00             
ATOM     81  CX  GGG    81      11.052  10.635   0.000  1.00  0.00             
ATOM     82  CX  GGG    82      12.280   9.926   0.000  1.00  0.00             
ATOM     83  CX  GGG    83      13.508  10.635   0.000  1.00  0.00             
ATOM     84  CX  GGG    84      14.736   9.926   0.000  1.00  0.00             
ATOM     85  CX  GGG    85      15.964  10.635   0.000  1.00  0.00             
ATOM     86  CX  GGG    86      17.192   9.926   0.000  1.00  0.00             
ATOM     87  CX  GGG    87       1.228  12.053   0.000  1.00  0.00             
ATOM     88  CX  GGG    88       2.456  12.762   0.000  1.00  0.00             
ATOM     89  CX  GGG    89       3.684  12.053   0.000  1.00  0.00             
ATOM     90  CX  GGG    90       4.912  12.762   0.000  1.00  0.00             
ATOM     91  CX  GGG    91       6.140  12.053   0.000  1.00  0.00             
ATOM     92  CX  GGG    92       7.368  12.762   0.000  1.00  0.00             
ATOM     93  CX  GGG    93       8.596  12.053   0.000  1.00  0.00             
ATOM     94  CX  GGG    94       9.824  12.762   0.000  1.00  0.00             
ATOM     95  CX  GGG    95      11.052  12.053   0.000  1.00  0.00             
ATOM     96  CX  GGG    96      12.280  12.762   0.000  1.00  0.00             
ATOM     97  CX  GGG    97      13.508  12.053   0.000  1.00  0.00             
ATOM     98  CX  GGG    98      14.736  12.762   0.000  1.00  0.00             
ATOM     99  CX  GGG    99      15.964  12.053   0.000  1.00  0.00             
ATOM    100  CX  GGG   100      17.192  12.762   0.000  1.00  0.00             
ATOM    101  CX  GGG   101      18.420  12.053   0.000  1.00  0.00             
ATOM    102  CX  GGG   102      18.420  10.635   0.000  1.00  0.00             
ATOM    103  CX  GGG   103       0.000  12.762   0.000  1.00  0.00             
ATOM    104  CX  GGG   104       0.000  14.180   0.000  1.00  0.00             
ATOM    105  CX  GGG   105       1.228  14.889   0.000  1.00  0.00             
ATOM    106  CX  GGG   106       2.456  14.180   0.000  1.00  0.00             
ATOM    107  CX  GGG   107       3.684  14.889   0.000  1.00  0.00             
ATOM    108  CX  GGG   108       4.912  14.180   0.000  1.00  0.00             
ATOM    109  CX  GGG   109       6.140  14.889   0.000  1.00  0.00             
ATOM    110  CX  GGG   110       7.368  14.180   0.000  1.00  0.00             
ATOM    111  CX  GGG   111       8.596  14.889   0.000  1.00  0.00             
ATOM    112  CX  GGG   112       9.824  14.180   0.000  1.00  0.00             
ATOM    113  CX  GGG   113      11.052  14.889   0.000  1.00  0.00             
ATOM    114  CX  GGG   114      12.280  14.180   0.000  1.00  0.00             
ATOM    115  CX  GGG   115      13.508  14.889   0.000  1.00  0.00             
ATOM    116  CX  GGG   116      14.736  14.180   0.000  1.00  0.00             
ATOM    117  CX  GGG   117      15.964  14.889   0.000  1.00  0.00             
ATOM    118  CX  GGG   118      17.192  14.180   0.000  1.00  0.00             
ATOM    119  CX  GGG   119      18.420  14.889   0.000  1.00  0.00             
ATOM    120  CX  GGG   120       1.228  16.307   0.000  1.00  0.00             
ATOM    121  CX  GGG   121       2.456  17.016   0.000  1.00  0.00             
ATOM    122  CX  GGG   122       3.684  16.307   0.000  1.00  0.00             
ATOM    123  CX  GGG   123       4.912  17.016   0.000  1.00  0.00             
ATOM    124  CX  GGG   124       6.140  16.307   0.000  1.00  0.00             
ATOM    125  CX  GGG   125       7.368  17.016   0.000  1.00  0.00             
ATOM    126  CX  GGG   126       8.596  16.307   0.000  1.00  0.00             
ATOM    127  CX  GGG   127       9.824  17.016   0.000  1.00  0.00             
ATOM    128  CX  GGG   128      11.052  16.307   0.000  1.00  0.00             
ATOM    129  CX  GGG   129      12.280  17.016   0.000  1.00  0.00             
ATOM    130  CX  GGG   130      13.508  16.307   0.000  1.00  0.00             
ATOM    131  CX  GGG   131      14.736  17.016   0.000  1.00  0.00             
ATOM    132  CX  GGG   132      15.964  16.307   0.000  1.00  0.00             
ATOM    133  CX  GGG   133      17.192  17.016   0.000  1.00  0.00             
ATOM    134  CX  GGG   134      18.420  16.307   0.000  1.00  0.00             
