# Supplementary material for: A Triple‐Nanoparticle System for Controlled Graphene Nanosheet Stacking: Enabling K/Na‐Ion Battery Anodes with Ultra‐Fast Charging Exceeding Petroleum Vehicle Refueling
Source: Adv Sci (Weinh). 2026 May 10:e24370. Online ahead of print. doi: 10.1002/advs.202524370 (PMC13335946; doi:10.1002/advs.202524370)
Supplement: Supplementary file 2 — Supporting File 2: advs75661‐sup‐0002‐Python_Stacking_GNS.zip. [file ADVS-9999-e24370-s003.zip › Python_Stacking_GNS(Multi-layer)/graphene_intersection_final_results/intersection_points.csv]

intersection_idx	patch_id	layer_offset	boundary_type	intersection_type	error	point_idx	X	Y	Z	is_endpoint
0	218	0.0	inner	valid_line_segment	0.0	0	-12.6799	0.0	10.1994	1
0	218	0.0	inner	valid_line_segment	0.0	1	-12.7473	0.0	10.1162	0
0	218	0.0	inner	valid_line_segment	0.0	2	-12.8146	0.0	10.033	0
0	218	0.0	inner	valid_line_segment	0.0	3	-12.8819	0.0	9.9497	0
0	218	0.0	inner	valid_line_segment	0.0	4	-12.9493	0.0	9.8665	0
0	218	0.0	inner	valid_line_segment	0.0	5	-13.0166	0.0	9.7833	0
0	218	0.0	inner	valid_line_segment	0.0	6	-13.0839	0.0	9.7001	0
0	218	0.0	inner	valid_line_segment	0.0	7	-13.1513	0.0	9.6169	0
0	218	0.0	inner	valid_line_segment	0.0	8	-13.2186	0.0	9.5336	1
1	218	0.0	outer	valid_line_segment	0.0	0	-12.6799	0.0	10.1994	1
1	218	0.0	outer	valid_line_segment	0.0	1	-12.7473	0.0	10.1162	0
1	218	0.0	outer	valid_line_segment	0.0	2	-12.8146	0.0	10.033	0
1	218	0.0	outer	valid_line_segment	0.0	3	-12.8819	0.0	9.9497	0
1	218	0.0	outer	valid_line_segment	0.0	4	-12.9493	0.0	9.8665	0
1	218	0.0	outer	valid_line_segment	0.0	5	-13.0166	0.0	9.7833	0
1	218	0.0	outer	valid_line_segment	0.0	6	-13.0839	0.0	9.7001	0
1	218	0.0	outer	valid_line_segment	0.0	7	-13.1513	0.0	9.6169	0
1	218	0.0	outer	valid_line_segment	0.0	8	-13.2186	0.0	9.5336	1
2	219	0.0	inner	valid_line_segment	0.0	0	-6.0496	0.0	15.1314	1
2	219	0.0	inner	valid_line_segment	0.0	1	-5.9523	0.0	15.1641	0
2	219	0.0	inner	valid_line_segment	0.0	2	-5.8549	0.0	15.1968	0
2	219	0.0	inner	valid_line_segment	0.0	3	-5.7576	0.0	15.2295	0
2	219	0.0	inner	valid_line_segment	0.0	4	-5.6602	0.0	15.2622	0
2	219	0.0	inner	valid_line_segment	0.0	5	-5.5628	0.0	15.2949	0
2	219	0.0	inner	valid_line_segment	0.0	6	-5.4655	0.0	15.3276	0
2	219	0.0	inner	valid_line_segment	0.0	7	-5.3681	0.0	15.3603	0
2	219	0.0	inner	valid_line_segment	0.0	8	-5.2708	0.0	15.393	0
2	219	0.0	inner	valid_line_segment	0.0	9	-5.1734	0.0	15.4257	0
2	219	0.0	inner	valid_line_segment	0.0	10	-5.076	0.0	15.4584	0
2	219	0.0	inner	valid_line_segment	0.0	11	-4.9787	0.0	15.4911	0
2	219	0.0	inner	valid_line_segment	0.0	12	-4.8813	0.0	15.5238	0
2	219	0.0	inner	valid_line_segment	0.0	13	-4.784	0.0	15.5565	0
2	219	0.0	inner	valid_line_segment	0.0	14	-4.6866	0.0	15.5892	0
2	219	0.0	inner	valid_line_segment	0.0	15	-4.5893	0.0	15.6219	0
2	219	0.0	inner	valid_line_segment	0.0	16	-4.4919	0.0	15.6546	0
2	219	0.0	inner	valid_line_segment	0.0	17	-4.3945	0.0	15.6873	1
3	219	0.0	outer	valid_line_segment	0.0	0	-6.0496	0.0	15.1314	1
3	219	0.0	outer	valid_line_segment	0.0	1	-5.9523	0.0	15.1641	0
3	219	0.0	outer	valid_line_segment	0.0	2	-5.8549	0.0	15.1968	0
3	219	0.0	outer	valid_line_segment	0.0	3	-5.7576	0.0	15.2295	0
3	219	0.0	outer	valid_line_segment	0.0	4	-5.6602	0.0	15.2622	0
3	219	0.0	outer	valid_line_segment	0.0	5	-5.5628	0.0	15.2949	0
3	219	0.0	outer	valid_line_segment	0.0	6	-5.4655	0.0	15.3276	0
3	219	0.0	outer	valid_line_segment	0.0	7	-5.3681	0.0	15.3603	0
3	219	0.0	outer	valid_line_segment	0.0	8	-5.2708	0.0	15.393	0
3	219	0.0	outer	valid_line_segment	0.0	9	-5.1734	0.0	15.4257	0
3	219	0.0	outer	valid_line_segment	0.0	10	-5.076	0.0	15.4584	0
3	219	0.0	outer	valid_line_segment	0.0	11	-4.9787	0.0	15.4911	0
3	219	0.0	outer	valid_line_segment	0.0	12	-4.8813	0.0	15.5238	0
3	219	0.0	outer	valid_line_segment	0.0	13	-4.784	0.0	15.5565	0
3	219	0.0	outer	valid_line_segment	0.0	14	-4.6866	0.0	15.5892	0
3	219	0.0	outer	valid_line_segment	0.0	15	-4.5893	0.0	15.6219	0
3	219	0.0	outer	valid_line_segment	0.0	16	-4.4919	0.0	15.6546	0
3	219	0.0	outer	valid_line_segment	0.0	17	-4.3945	0.0	15.6873	1
4	220	0.0	inner	valid_line_segment	0.0	0	-15.6814	0.0	4.4234	1
4	220	0.0	inner	valid_line_segment	0.0	1	-15.6479	0.0	4.5209	0
4	220	0.0	inner	valid_line_segment	0.0	2	-15.6145	0.0	4.6185	0
4	220	0.0	inner	valid_line_segment	0.0	3	-15.5811	0.0	4.716	0
4	220	0.0	inner	valid_line_segment	0.0	4	-15.5477	0.0	4.8136	0
4	220	0.0	inner	valid_line_segment	0.0	5	-15.5142	0.0	4.9111	0
4	220	0.0	inner	valid_line_segment	0.0	6	-15.4808	0.0	5.0087	0
4	220	0.0	inner	valid_line_segment	0.0	7	-15.4474	0.0	5.1062	0
4	220	0.0	inner	valid_line_segment	0.0	8	-15.414	0.0	5.2038	0
4	220	0.0	inner	valid_line_segment	0.0	9	-15.3805	0.0	5.3013	0
4	220	0.0	inner	valid_line_segment	0.0	10	-15.3471	0.0	5.3989	0
4	220	0.0	inner	valid_line_segment	0.0	11	-15.3137	0.0	5.4965	0
4	220	0.0	inner	valid_line_segment	0.0	12	-15.2803	0.0	5.594	0
4	220	0.0	inner	valid_line_segment	0.0	13	-15.2468	0.0	5.6916	0
4	220	0.0	inner	valid_line_segment	0.0	14	-15.2134	0.0	5.7891	0
4	220	0.0	inner	valid_line_segment	0.0	15	-15.18	0.0	5.8867	0
4	220	0.0	inner	valid_line_segment	0.0	16	-15.1466	0.0	5.9842	0
4	220	0.0	inner	valid_line_segment	0.0	17	-15.1131	0.0	6.0818	1
5	220	0.0	outer	valid_line_segment	0.0	0	-15.6814	0.0	4.4234	1
5	220	0.0	outer	valid_line_segment	0.0	1	-15.6479	0.0	4.5209	0
5	220	0.0	outer	valid_line_segment	0.0	2	-15.6145	0.0	4.6185	0
5	220	0.0	outer	valid_line_segment	0.0	3	-15.5811	0.0	4.716	0
5	220	0.0	outer	valid_line_segment	0.0	4	-15.5477	0.0	4.8136	0
5	220	0.0	outer	valid_line_segment	0.0	5	-15.5142	0.0	4.9111	0
5	220	0.0	outer	valid_line_segment	0.0	6	-15.4808	0.0	5.0087	0
5	220	0.0	outer	valid_line_segment	0.0	7	-15.4474	0.0	5.1062	0
5	220	0.0	outer	valid_line_segment	0.0	8	-15.414	0.0	5.2038	0
5	220	0.0	outer	valid_line_segment	0.0	9	-15.3805	0.0	5.3013	0
5	220	0.0	outer	valid_line_segment	0.0	10	-15.3471	0.0	5.3989	0
5	220	0.0	outer	valid_line_segment	0.0	11	-15.3137	0.0	5.4965	0
5	220	0.0	outer	valid_line_segment	0.0	12	-15.2803	0.0	5.594	0
5	220	0.0	outer	valid_line_segment	0.0	13	-15.2468	0.0	5.6916	0
5	220	0.0	outer	valid_line_segment	0.0	14	-15.2134	0.0	5.7891	0
5	220	0.0	outer	valid_line_segment	0.0	15	-15.18	0.0	5.8867	0
5	220	0.0	outer	valid_line_segment	0.0	16	-15.1466	0.0	5.9842	0
5	220	0.0	outer	valid_line_segment	0.0	17	-15.1131	0.0	6.0818	1
6	221	0.0	inner	valid_line_segment	-0.0	0	15.7708	-0.0	4.0811	1
6	221	0.0	inner	valid_line_segment	-0.0	1	15.7907	-0.0	3.9806	0
6	221	0.0	inner	valid_line_segment	-0.0	2	15.8105	-0.0	3.8802	0
6	221	0.0	inner	valid_line_segment	-0.0	3	15.8304	-0.0	3.7797	0
6	221	0.0	inner	valid_line_segment	-0.0	4	15.8502	-0.0	3.6793	0
6	221	0.0	inner	valid_line_segment	-0.0	5	15.8701	-0.0	3.5788	0
6	221	0.0	inner	valid_line_segment	-0.0	6	15.8899	-0.0	3.4784	0
6	221	0.0	inner	valid_line_segment	-0.0	7	15.9098	-0.0	3.378	0
6	221	0.0	inner	valid_line_segment	-0.0	8	15.9296	-0.0	3.2775	0
6	221	0.0	inner	valid_line_segment	-0.0	9	15.9495	-0.0	3.1771	0
6	221	0.0	inner	valid_line_segment	-0.0	10	15.9693	-0.0	3.0766	0
6	221	0.0	inner	valid_line_segment	-0.0	11	15.9892	-0.0	2.9762	0
6	221	0.0	inner	valid_line_segment	-0.0	12	16.009	-0.0	2.8757	0
6	221	0.0	inner	valid_line_segment	-0.0	13	16.0289	-0.0	2.7753	0
6	221	0.0	inner	valid_line_segment	-0.0	14	16.0487	-0.0	2.6748	0
6	221	0.0	inner	valid_line_segment	-0.0	15	16.0686	-0.0	2.5744	0
6	221	0.0	inner	valid_line_segment	-0.0	16	16.0884	-0.0	2.474	0
6	221	0.0	inner	valid_line_segment	-0.0	17	16.1083	-0.0	2.3735	0
6	221	0.0	inner	valid_line_segment	-0.0	18	16.1281	-0.0	2.2731	1
7	221	0.0	outer	valid_line_segment	-0.0	0	15.7708	-0.0	4.0811	1
7	221	0.0	outer	valid_line_segment	-0.0	1	15.7907	-0.0	3.9806	0
7	221	0.0	outer	valid_line_segment	-0.0	2	15.8105	-0.0	3.8802	0
7	221	0.0	outer	valid_line_segment	-0.0	3	15.8304	-0.0	3.7797	0
7	221	0.0	outer	valid_line_segment	-0.0	4	15.8502	-0.0	3.6793	0
7	221	0.0	outer	valid_line_segment	-0.0	5	15.8701	-0.0	3.5788	0
7	221	0.0	outer	valid_line_segment	-0.0	6	15.8899	-0.0	3.4784	0
7	221	0.0	outer	valid_line_segment	-0.0	7	15.9098	-0.0	3.378	0
7	221	0.0	outer	valid_line_segment	-0.0	8	15.9296	-0.0	3.2775	0
7	221	0.0	outer	valid_line_segment	-0.0	9	15.9495	-0.0	3.1771	0
7	221	0.0	outer	valid_line_segment	-0.0	10	15.9693	-0.0	3.0766	0
7	221	0.0	outer	valid_line_segment	-0.0	11	15.9892	-0.0	2.9762	0
7	221	0.0	outer	valid_line_segment	-0.0	12	16.009	-0.0	2.8757	0
7	221	0.0	outer	valid_line_segment	-0.0	13	16.0289	-0.0	2.7753	0
7	221	0.0	outer	valid_line_segment	-0.0	14	16.0487	-0.0	2.6748	0
7	221	0.0	outer	valid_line_segment	-0.0	15	16.0686	-0.0	2.5744	0
7	221	0.0	outer	valid_line_segment	-0.0	16	16.0884	-0.0	2.474	0
7	221	0.0	outer	valid_line_segment	-0.0	17	16.1083	-0.0	2.3735	0
7	221	0.0	outer	valid_line_segment	-0.0	18	16.1281	-0.0	2.2731	1
8	222	0.0	inner	valid_line_segment	-0.0	0	8.0222	-0.0	14.1745	1
8	222	0.0	inner	valid_line_segment	-0.0	1	7.9304	-0.0	14.2198	0
8	222	0.0	inner	valid_line_segment	-0.0	2	7.8387	-0.0	14.2651	0
8	222	0.0	inner	valid_line_segment	-0.0	3	7.7469	-0.0	14.3105	0
8	222	0.0	inner	valid_line_segment	-0.0	4	7.6552	-0.0	14.3558	0
8	222	0.0	inner	valid_line_segment	-0.0	5	7.5634	-0.0	14.4012	0
8	222	0.0	inner	valid_line_segment	-0.0	6	7.4717	-0.0	14.4465	0
8	222	0.0	inner	valid_line_segment	-0.0	7	7.3799	-0.0	14.4918	0
8	222	0.0	inner	valid_line_segment	-0.0	8	7.2882	-0.0	14.5372	0
8	222	0.0	inner	valid_line_segment	-0.0	9	7.1964	-0.0	14.5825	0
8	222	0.0	inner	valid_line_segment	-0.0	10	7.1047	-0.0	14.6278	0
8	222	0.0	inner	valid_line_segment	-0.0	11	7.0129	-0.0	14.6732	0
8	222	0.0	inner	valid_line_segment	-0.0	12	6.9212	-0.0	14.7185	0
8	222	0.0	inner	valid_line_segment	-0.0	13	6.8294	-0.0	14.7638	0
8	222	0.0	inner	valid_line_segment	-0.0	14	6.7377	-0.0	14.8092	0
8	222	0.0	inner	valid_line_segment	-0.0	15	6.646	-0.0	14.8545	0
8	222	0.0	inner	valid_line_segment	-0.0	16	6.5542	-0.0	14.8999	0
8	222	0.0	inner	valid_line_segment	-0.0	17	6.4625	-0.0	14.9452	0
8	222	0.0	inner	valid_line_segment	-0.0	18	6.3707	-0.0	14.9905	1
9	222	0.0	outer	valid_line_segment	-0.0	0	8.0222	-0.0	14.1745	1
9	222	0.0	outer	valid_line_segment	-0.0	1	7.9304	-0.0	14.2198	0
9	222	0.0	outer	valid_line_segment	-0.0	2	7.8387	-0.0	14.2651	0
9	222	0.0	outer	valid_line_segment	-0.0	3	7.7469	-0.0	14.3105	0
9	222	0.0	outer	valid_line_segment	-0.0	4	7.6552	-0.0	14.3558	0
9	222	0.0	outer	valid_line_segment	-0.0	5	7.5634	-0.0	14.4012	0
9	222	0.0	outer	valid_line_segment	-0.0	6	7.4717	-0.0	14.4465	0
9	222	0.0	outer	valid_line_segment	-0.0	7	7.3799	-0.0	14.4918	0
9	222	0.0	outer	valid_line_segment	-0.0	8	7.2882	-0.0	14.5372	0
9	222	0.0	outer	valid_line_segment	-0.0	9	7.1964	-0.0	14.5825	0
9	222	0.0	outer	valid_line_segment	-0.0	10	7.1047	-0.0	14.6278	0
9	222	0.0	outer	valid_line_segment	-0.0	11	7.0129	-0.0	14.6732	0
9	222	0.0	outer	valid_line_segment	-0.0	12	6.9212	-0.0	14.7185	0
9	222	0.0	outer	valid_line_segment	-0.0	13	6.8294	-0.0	14.7638	0
9	222	0.0	outer	valid_line_segment	-0.0	14	6.7377	-0.0	14.8092	0
9	222	0.0	outer	valid_line_segment	-0.0	15	6.646	-0.0	14.8545	0
9	222	0.0	outer	valid_line_segment	-0.0	16	6.5542	-0.0	14.8999	0
9	222	0.0	outer	valid_line_segment	-0.0	17	6.4625	-0.0	14.9452	0
9	222	0.0	outer	valid_line_segment	-0.0	18	6.3707	-0.0	14.9905	1
10	223	0.0	inner	valid_line_segment	0.0	0	13.4166	0.0	9.2327	1
10	223	0.0	inner	valid_line_segment	0.0	1	13.4697	0.0	9.1452	0
10	223	0.0	inner	valid_line_segment	0.0	2	13.5228	0.0	9.0577	0
10	223	0.0	inner	valid_line_segment	0.0	3	13.5759	0.0	8.9702	0
10	223	0.0	inner	valid_line_segment	0.0	4	13.629	0.0	8.8827	0
10	223	0.0	inner	valid_line_segment	0.0	5	13.682	0.0	8.7952	0
10	223	0.0	inner	valid_line_segment	0.0	6	13.7351	0.0	8.7077	0
10	223	0.0	inner	valid_line_segment	0.0	7	13.7882	0.0	8.6202	0
10	223	0.0	inner	valid_line_segment	0.0	8	13.8413	0.0	8.5327	0
10	223	0.0	inner	valid_line_segment	0.0	9	13.8944	0.0	8.4451	0
10	223	0.0	inner	valid_line_segment	0.0	10	13.9475	0.0	8.3576	0
10	223	0.0	inner	valid_line_segment	0.0	11	14.0006	0.0	8.2701	0
10	223	0.0	inner	valid_line_segment	0.0	12	14.0536	0.0	8.1826	0
10	223	0.0	inner	valid_line_segment	0.0	13	14.1067	0.0	8.0951	0
10	223	0.0	inner	valid_line_segment	0.0	14	14.1598	0.0	8.0076	0
10	223	0.0	inner	valid_line_segment	0.0	15	14.2129	0.0	7.9201	0
10	223	0.0	inner	valid_line_segment	0.0	16	14.266	0.0	7.8326	0
10	223	0.0	inner	valid_line_segment	0.0	17	14.3191	0.0	7.7451	0
10	223	0.0	inner	valid_line_segment	0.0	18	14.3722	0.0	7.6576	1
11	223	0.0	outer	valid_line_segment	0.0	0	13.4166	0.0	9.2327	1
11	223	0.0	outer	valid_line_segment	0.0	1	13.4697	0.0	9.1452	0
11	223	0.0	outer	valid_line_segment	0.0	2	13.5228	0.0	9.0577	0
11	223	0.0	outer	valid_line_segment	0.0	3	13.5759	0.0	8.9702	0
11	223	0.0	outer	valid_line_segment	0.0	4	13.629	0.0	8.8827	0
11	223	0.0	outer	valid_line_segment	0.0	5	13.682	0.0	8.7952	0
11	223	0.0	outer	valid_line_segment	0.0	6	13.7351	0.0	8.7077	0
11	223	0.0	outer	valid_line_segment	0.0	7	13.7882	0.0	8.6202	0
11	223	0.0	outer	valid_line_segment	0.0	8	13.8413	0.0	8.5327	0
11	223	0.0	outer	valid_line_segment	0.0	9	13.8944	0.0	8.4451	0
11	223	0.0	outer	valid_line_segment	0.0	10	13.9475	0.0	8.3576	0
11	223	0.0	outer	valid_line_segment	0.0	11	14.0006	0.0	8.2701	0
11	223	0.0	outer	valid_line_segment	0.0	12	14.0536	0.0	8.1826	0
11	223	0.0	outer	valid_line_segment	0.0	13	14.1067	0.0	8.0951	0
11	223	0.0	outer	valid_line_segment	0.0	14	14.1598	0.0	8.0076	0
11	223	0.0	outer	valid_line_segment	0.0	15	14.2129	0.0	7.9201	0
11	223	0.0	outer	valid_line_segment	0.0	16	14.266	0.0	7.8326	0
11	223	0.0	outer	valid_line_segment	0.0	17	14.3191	0.0	7.7451	0
11	223	0.0	outer	valid_line_segment	0.0	18	14.3722	0.0	7.6576	1
12	224	0.0	inner	valid_line_segment	0.0	0	0.846	0.0	16.2628	1
12	224	0.0	inner	valid_line_segment	0.0	1	0.9477	0.0	16.2517	0
12	224	0.0	inner	valid_line_segment	0.0	2	1.0494	0.0	16.2406	0
12	224	0.0	inner	valid_line_segment	0.0	3	1.1511	0.0	16.2295	0
12	224	0.0	inner	valid_line_segment	0.0	4	1.2529	0.0	16.2184	0
12	224	0.0	inner	valid_line_segment	0.0	5	1.3546	0.0	16.2073	0
12	224	0.0	inner	valid_line_segment	0.0	6	1.4563	0.0	16.1961	0
12	224	0.0	inner	valid_line_segment	0.0	7	1.5581	0.0	16.185	0
12	224	0.0	inner	valid_line_segment	0.0	8	1.6598	0.0	16.1739	0
12	224	0.0	inner	valid_line_segment	0.0	9	1.7615	0.0	16.1628	0
12	224	0.0	inner	valid_line_segment	0.0	10	1.8632	0.0	16.1517	0
12	224	0.0	inner	valid_line_segment	0.0	11	1.965	0.0	16.1406	0
12	224	0.0	inner	valid_line_segment	0.0	12	2.0667	0.0	16.1295	0
12	224	0.0	inner	valid_line_segment	0.0	13	2.1684	0.0	16.1183	0
12	224	0.0	inner	valid_line_segment	0.0	14	2.2702	0.0	16.1072	0
12	224	0.0	inner	valid_line_segment	0.0	15	2.3719	0.0	16.0961	0
12	224	0.0	inner	valid_line_segment	0.0	16	2.4736	0.0	16.085	0
12	224	0.0	inner	valid_line_segment	0.0	17	2.5753	0.0	16.0739	0
12	224	0.0	inner	valid_line_segment	0.0	18	2.6771	0.0	16.0628	1
13	224	0.0	outer	valid_line_segment	0.0	0	0.846	0.0	16.2628	1
13	224	0.0	outer	valid_line_segment	0.0	1	0.9477	0.0	16.2517	0
13	224	0.0	outer	valid_line_segment	0.0	2	1.0494	0.0	16.2406	0
13	224	0.0	outer	valid_line_segment	0.0	3	1.1511	0.0	16.2295	0
13	224	0.0	outer	valid_line_segment	0.0	4	1.2529	0.0	16.2184	0
13	224	0.0	outer	valid_line_segment	0.0	5	1.3546	0.0	16.2073	0
13	224	0.0	outer	valid_line_segment	0.0	6	1.4563	0.0	16.1961	0
13	224	0.0	outer	valid_line_segment	0.0	7	1.5581	0.0	16.185	0
13	224	0.0	outer	valid_line_segment	0.0	8	1.6598	0.0	16.1739	0
13	224	0.0	outer	valid_line_segment	0.0	9	1.7615	0.0	16.1628	0
13	224	0.0	outer	valid_line_segment	0.0	10	1.8632	0.0	16.1517	0
13	224	0.0	outer	valid_line_segment	0.0	11	1.965	0.0	16.1406	0
13	224	0.0	outer	valid_line_segment	0.0	12	2.0667	0.0	16.1295	0
13	224	0.0	outer	valid_line_segment	0.0	13	2.1684	0.0	16.1183	0
13	224	0.0	outer	valid_line_segment	0.0	14	2.2702	0.0	16.1072	0
13	224	0.0	outer	valid_line_segment	0.0	15	2.3719	0.0	16.0961	0
13	224	0.0	outer	valid_line_segment	0.0	16	2.4736	0.0	16.085	0
13	224	0.0	outer	valid_line_segment	0.0	17	2.5753	0.0	16.0739	0
13	224	0.0	outer	valid_line_segment	0.0	18	2.6771	0.0	16.0628	1
14	225	0.0	inner	valid_line_segment	0.0	0	14.0329	0.0	-8.2567	1
14	225	0.0	inner	valid_line_segment	0.0	1	13.9762	0.0	-8.3418	0
14	225	0.0	inner	valid_line_segment	0.0	2	13.9194	0.0	-8.427	0
14	225	0.0	inner	valid_line_segment	0.0	3	13.8627	0.0	-8.5122	0
14	225	0.0	inner	valid_line_segment	0.0	4	13.8059	0.0	-8.5973	0
14	225	0.0	inner	valid_line_segment	0.0	5	13.7491	0.0	-8.6825	0
14	225	0.0	inner	valid_line_segment	0.0	6	13.6924	0.0	-8.7677	0
14	225	0.0	inner	valid_line_segment	0.0	7	13.6356	0.0	-8.8528	0
14	225	0.0	inner	valid_line_segment	0.0	8	13.5789	0.0	-8.938	0
14	225	0.0	inner	valid_line_segment	0.0	9	13.5221	0.0	-9.0232	0
14	225	0.0	inner	valid_line_segment	0.0	10	13.4654	0.0	-9.1083	0
14	225	0.0	inner	valid_line_segment	0.0	11	13.4086	0.0	-9.1935	0
14	225	0.0	inner	valid_line_segment	0.0	12	13.3519	0.0	-9.2787	0
14	225	0.0	inner	valid_line_segment	0.0	13	13.2951	0.0	-9.3638	0
14	225	0.0	inner	valid_line_segment	0.0	14	13.2383	0.0	-9.449	0
14	225	0.0	inner	valid_line_segment	0.0	15	13.1816	0.0	-9.5342	0
14	225	0.0	inner	valid_line_segment	0.0	16	13.1248	0.0	-9.6193	0
14	225	0.0	inner	valid_line_segment	0.0	17	13.0681	0.0	-9.7045	0
14	225	0.0	inner	valid_line_segment	0.0	18	13.0113	0.0	-9.7896	1
15	225	0.0	outer	valid_line_segment	0.0	0	14.0329	0.0	-8.2567	1
15	225	0.0	outer	valid_line_segment	0.0	1	13.9762	0.0	-8.3418	0
15	225	0.0	outer	valid_line_segment	0.0	2	13.9194	0.0	-8.427	0
15	225	0.0	outer	valid_line_segment	0.0	3	13.8627	0.0	-8.5122	0
15	225	0.0	outer	valid_line_segment	0.0	4	13.8059	0.0	-8.5973	0
15	225	0.0	outer	valid_line_segment	0.0	5	13.7491	0.0	-8.6825	0
15	225	0.0	outer	valid_line_segment	0.0	6	13.6924	0.0	-8.7677	0
15	225	0.0	outer	valid_line_segment	0.0	7	13.6356	0.0	-8.8528	0
15	225	0.0	outer	valid_line_segment	0.0	8	13.5789	0.0	-8.938	0
15	225	0.0	outer	valid_line_segment	0.0	9	13.5221	0.0	-9.0232	0
15	225	0.0	outer	valid_line_segment	0.0	10	13.4654	0.0	-9.1083	0
15	225	0.0	outer	valid_line_segment	0.0	11	13.4086	0.0	-9.1935	0
15	225	0.0	outer	valid_line_segment	0.0	12	13.3519	0.0	-9.2787	0
15	225	0.0	outer	valid_line_segment	0.0	13	13.2951	0.0	-9.3638	0
15	225	0.0	outer	valid_line_segment	0.0	14	13.2383	0.0	-9.449	0
15	225	0.0	outer	valid_line_segment	0.0	15	13.1816	0.0	-9.5342	0
15	225	0.0	outer	valid_line_segment	0.0	16	13.1248	0.0	-9.6193	0
15	225	0.0	outer	valid_line_segment	0.0	17	13.0681	0.0	-9.7045	0
15	225	0.0	outer	valid_line_segment	0.0	18	13.0113	0.0	-9.7896	1
16	226	0.0	inner	valid_line_segment	-0.0	0	7.4124	-0.0	-14.4953	1
16	226	0.0	inner	valid_line_segment	-0.0	1	7.3188	-0.0	-14.5367	0
16	226	0.0	inner	valid_line_segment	-0.0	2	7.2252	-0.0	-14.5781	0
16	226	0.0	inner	valid_line_segment	-0.0	3	7.1316	-0.0	-14.6195	0
16	226	0.0	inner	valid_line_segment	-0.0	4	7.038	-0.0	-14.6609	0
16	226	0.0	inner	valid_line_segment	-0.0	5	6.9444	-0.0	-14.7023	0
16	226	0.0	inner	valid_line_segment	-0.0	6	6.8508	-0.0	-14.7437	0
16	226	0.0	inner	valid_line_segment	-0.0	7	6.7572	-0.0	-14.7851	0
16	226	0.0	inner	valid_line_segment	-0.0	8	6.6636	-0.0	-14.8265	0
16	226	0.0	inner	valid_line_segment	-0.0	9	6.57	-0.0	-14.8679	0
16	226	0.0	inner	valid_line_segment	-0.0	10	6.4765	-0.0	-14.9093	0
16	226	0.0	inner	valid_line_segment	-0.0	11	6.3829	-0.0	-14.9507	0
16	226	0.0	inner	valid_line_segment	-0.0	12	6.2893	-0.0	-14.9921	0
16	226	0.0	inner	valid_line_segment	-0.0	13	6.1957	-0.0	-15.0334	0
16	226	0.0	inner	valid_line_segment	-0.0	14	6.1021	-0.0	-15.0748	0
16	226	0.0	inner	valid_line_segment	-0.0	15	6.0085	-0.0	-15.1162	0
16	226	0.0	inner	valid_line_segment	-0.0	16	5.9149	-0.0	-15.1576	0
16	226	0.0	inner	valid_line_segment	-0.0	17	5.8213	-0.0	-15.199	0
16	226	0.0	inner	valid_line_segment	-0.0	18	5.7277	-0.0	-15.2404	1
17	226	0.0	outer	valid_line_segment	-0.0	0	7.4124	-0.0	-14.4953	1
17	226	0.0	outer	valid_line_segment	-0.0	1	7.3188	-0.0	-14.5367	0
17	226	0.0	outer	valid_line_segment	-0.0	2	7.2252	-0.0	-14.5781	0
17	226	0.0	outer	valid_line_segment	-0.0	3	7.1316	-0.0	-14.6195	0
17	226	0.0	outer	valid_line_segment	-0.0	4	7.038	-0.0	-14.6609	0
17	226	0.0	outer	valid_line_segment	-0.0	5	6.9444	-0.0	-14.7023	0
17	226	0.0	outer	valid_line_segment	-0.0	6	6.8508	-0.0	-14.7437	0
17	226	0.0	outer	valid_line_segment	-0.0	7	6.7572	-0.0	-14.7851	0
17	226	0.0	outer	valid_line_segment	-0.0	8	6.6636	-0.0	-14.8265	0
17	226	0.0	outer	valid_line_segment	-0.0	9	6.57	-0.0	-14.8679	0
17	226	0.0	outer	valid_line_segment	-0.0	10	6.4765	-0.0	-14.9093	0
17	226	0.0	outer	valid_line_segment	-0.0	11	6.3829	-0.0	-14.9507	0
17	226	0.0	outer	valid_line_segment	-0.0	12	6.2893	-0.0	-14.9921	0
17	226	0.0	outer	valid_line_segment	-0.0	13	6.1957	-0.0	-15.0334	0
17	226	0.0	outer	valid_line_segment	-0.0	14	6.1021	-0.0	-15.0748	0
17	226	0.0	outer	valid_line_segment	-0.0	15	6.0085	-0.0	-15.1162	0
17	226	0.0	outer	valid_line_segment	-0.0	16	5.9149	-0.0	-15.1576	0
17	226	0.0	outer	valid_line_segment	-0.0	17	5.8213	-0.0	-15.199	0
17	226	0.0	outer	valid_line_segment	-0.0	18	5.7277	-0.0	-15.2404	1
18	227	0.0	inner	valid_line_segment	0.0	0	15.578	0.0	-4.7315	1
18	227	0.0	inner	valid_line_segment	0.0	1	15.6021	0.0	-4.632	0
18	227	0.0	inner	valid_line_segment	0.0	2	15.6262	0.0	-4.5326	0
18	227	0.0	inner	valid_line_segment	0.0	3	15.6503	0.0	-4.4331	0
18	227	0.0	inner	valid_line_segment	0.0	4	15.6744	0.0	-4.3336	0
18	227	0.0	inner	valid_line_segment	0.0	5	15.6985	0.0	-4.2341	0
18	227	0.0	inner	valid_line_segment	0.0	6	15.7226	0.0	-4.1347	0
18	227	0.0	inner	valid_line_segment	0.0	7	15.7467	0.0	-4.0352	0
18	227	0.0	inner	valid_line_segment	0.0	8	15.7708	0.0	-3.9357	0
18	227	0.0	inner	valid_line_segment	0.0	9	15.7949	0.0	-3.8362	0
18	227	0.0	inner	valid_line_segment	0.0	10	15.819	0.0	-3.7368	0
18	227	0.0	inner	valid_line_segment	0.0	11	15.8431	0.0	-3.6373	0
18	227	0.0	inner	valid_line_segment	0.0	12	15.8672	0.0	-3.5378	0
18	227	0.0	inner	valid_line_segment	0.0	13	15.8913	0.0	-3.4384	0
18	227	0.0	inner	valid_line_segment	0.0	14	15.9154	0.0	-3.3389	0
18	227	0.0	inner	valid_line_segment	0.0	15	15.9394	0.0	-3.2394	0
18	227	0.0	inner	valid_line_segment	0.0	16	15.9635	0.0	-3.1399	0
18	227	0.0	inner	valid_line_segment	0.0	17	15.9876	0.0	-3.0405	0
18	227	0.0	inner	valid_line_segment	0.0	18	16.0117	0.0	-2.941	1
19	227	0.0	outer	valid_line_segment	0.0	0	15.578	0.0	-4.7315	1
19	227	0.0	outer	valid_line_segment	0.0	1	15.6021	0.0	-4.632	0
19	227	0.0	outer	valid_line_segment	0.0	2	15.6262	0.0	-4.5326	0
19	227	0.0	outer	valid_line_segment	0.0	3	15.6503	0.0	-4.4331	0
19	227	0.0	outer	valid_line_segment	0.0	4	15.6744	0.0	-4.3336	0
19	227	0.0	outer	valid_line_segment	0.0	5	15.6985	0.0	-4.2341	0
19	227	0.0	outer	valid_line_segment	0.0	6	15.7226	0.0	-4.1347	0
19	227	0.0	outer	valid_line_segment	0.0	7	15.7467	0.0	-4.0352	0
19	227	0.0	outer	valid_line_segment	0.0	8	15.7708	0.0	-3.9357	0
19	227	0.0	outer	valid_line_segment	0.0	9	15.7949	0.0	-3.8362	0
19	227	0.0	outer	valid_line_segment	0.0	10	15.819	0.0	-3.7368	0
19	227	0.0	outer	valid_line_segment	0.0	11	15.8431	0.0	-3.6373	0
19	227	0.0	outer	valid_line_segment	0.0	12	15.8672	0.0	-3.5378	0
19	227	0.0	outer	valid_line_segment	0.0	13	15.8913	0.0	-3.4384	0
19	227	0.0	outer	valid_line_segment	0.0	14	15.9154	0.0	-3.3389	0
19	227	0.0	outer	valid_line_segment	0.0	15	15.9394	0.0	-3.2394	0
19	227	0.0	outer	valid_line_segment	0.0	16	15.9635	0.0	-3.1399	0
19	227	0.0	outer	valid_line_segment	0.0	17	15.9876	0.0	-3.0405	0
19	227	0.0	outer	valid_line_segment	0.0	18	16.0117	0.0	-2.941	1
20	228	0.0	inner	valid_line_segment	-0.0	0	-16.1635	-0.0	1.9389	1
20	228	0.0	inner	valid_line_segment	-0.0	1	-16.1699	-0.0	1.8367	0
20	228	0.0	inner	valid_line_segment	-0.0	2	-16.1763	-0.0	1.7346	0
20	228	0.0	inner	valid_line_segment	-0.0	3	-16.1827	-0.0	1.6324	0
20	228	0.0	inner	valid_line_segment	-0.0	4	-16.1891	-0.0	1.5303	0
20	228	0.0	inner	valid_line_segment	-0.0	5	-16.1955	-0.0	1.4281	0
20	228	0.0	inner	valid_line_segment	-0.0	6	-16.2019	-0.0	1.326	0
20	228	0.0	inner	valid_line_segment	-0.0	7	-16.2083	-0.0	1.2238	0
20	228	0.0	inner	valid_line_segment	-0.0	8	-16.2147	-0.0	1.1217	0
20	228	0.0	inner	valid_line_segment	-0.0	9	-16.2211	-0.0	1.0195	0
20	228	0.0	inner	valid_line_segment	-0.0	10	-16.2275	-0.0	0.9174	0
20	228	0.0	inner	valid_line_segment	-0.0	11	-16.2339	-0.0	0.8152	0
20	228	0.0	inner	valid_line_segment	-0.0	12	-16.2403	-0.0	0.7131	0
20	228	0.0	inner	valid_line_segment	-0.0	13	-16.2467	-0.0	0.6109	0
20	228	0.0	inner	valid_line_segment	-0.0	14	-16.2532	-0.0	0.5088	0
20	228	0.0	inner	valid_line_segment	-0.0	15	-16.2596	-0.0	0.4066	0
20	228	0.0	inner	valid_line_segment	-0.0	16	-16.266	-0.0	0.3045	0
20	228	0.0	inner	valid_line_segment	-0.0	17	-16.2724	-0.0	0.2023	0
20	228	0.0	inner	valid_line_segment	-0.0	18	-16.2788	-0.0	0.1002	1
21	228	0.0	outer	valid_line_segment	-0.0	0	-16.1635	-0.0	1.9389	1
21	228	0.0	outer	valid_line_segment	-0.0	1	-16.1699	-0.0	1.8367	0
21	228	0.0	outer	valid_line_segment	-0.0	2	-16.1763	-0.0	1.7346	0
21	228	0.0	outer	valid_line_segment	-0.0	3	-16.1827	-0.0	1.6324	0
21	228	0.0	outer	valid_line_segment	-0.0	4	-16.1891	-0.0	1.5303	0
21	228	0.0	outer	valid_line_segment	-0.0	5	-16.1955	-0.0	1.4281	0
21	228	0.0	outer	valid_line_segment	-0.0	6	-16.2019	-0.0	1.326	0
21	228	0.0	outer	valid_line_segment	-0.0	7	-16.2083	-0.0	1.2238	0
21	228	0.0	outer	valid_line_segment	-0.0	8	-16.2147	-0.0	1.1217	0
21	228	0.0	outer	valid_line_segment	-0.0	9	-16.2211	-0.0	1.0195	0
21	228	0.0	outer	valid_line_segment	-0.0	10	-16.2275	-0.0	0.9174	0
21	228	0.0	outer	valid_line_segment	-0.0	11	-16.2339	-0.0	0.8152	0
21	228	0.0	outer	valid_line_segment	-0.0	12	-16.2403	-0.0	0.7131	0
21	228	0.0	outer	valid_line_segment	-0.0	13	-16.2467	-0.0	0.6109	0
21	228	0.0	outer	valid_line_segment	-0.0	14	-16.2532	-0.0	0.5088	0
21	228	0.0	outer	valid_line_segment	-0.0	15	-16.2596	-0.0	0.4066	0
21	228	0.0	outer	valid_line_segment	-0.0	16	-16.266	-0.0	0.3045	0
21	228	0.0	outer	valid_line_segment	-0.0	17	-16.2724	-0.0	0.2023	0
21	228	0.0	outer	valid_line_segment	-0.0	18	-16.2788	-0.0	0.1002	1
22	229	0.0	inner	valid_line_segment	0.0	0	-11.3716	0.0	-11.6483	1
22	229	0.0	inner	valid_line_segment	0.0	1	-11.2945	0.0	-11.7155	0
22	229	0.0	inner	valid_line_segment	0.0	2	-11.2173	0.0	-11.7827	0
22	229	0.0	inner	valid_line_segment	0.0	3	-11.1401	0.0	-11.8499	0
22	229	0.0	inner	valid_line_segment	0.0	4	-11.063	0.0	-11.9171	0
22	229	0.0	inner	valid_line_segment	0.0	5	-10.9858	0.0	-11.9844	0
22	229	0.0	inner	valid_line_segment	0.0	6	-10.9087	0.0	-12.0516	0
22	229	0.0	inner	valid_line_segment	0.0	7	-10.8315	0.0	-12.1188	0
22	229	0.0	inner	valid_line_segment	0.0	8	-10.7543	0.0	-12.186	0
22	229	0.0	inner	valid_line_segment	0.0	9	-10.6772	0.0	-12.2533	0
22	229	0.0	inner	valid_line_segment	0.0	10	-10.6	0.0	-12.3205	0
22	229	0.0	inner	valid_line_segment	0.0	11	-10.5229	0.0	-12.3877	0
22	229	0.0	inner	valid_line_segment	0.0	12	-10.4457	0.0	-12.4549	0
22	229	0.0	inner	valid_line_segment	0.0	13	-10.3686	0.0	-12.5222	0
22	229	0.0	inner	valid_line_segment	0.0	14	-10.2914	0.0	-12.5894	0
22	229	0.0	inner	valid_line_segment	0.0	15	-10.2142	0.0	-12.6566	0
22	229	0.0	inner	valid_line_segment	0.0	16	-10.1371	0.0	-12.7238	0
22	229	0.0	inner	valid_line_segment	0.0	17	-10.0599	0.0	-12.7911	0
22	229	0.0	inner	valid_line_segment	0.0	18	-9.9828	0.0	-12.8583	1
23	229	0.0	outer	valid_line_segment	0.0	0	-11.3716	0.0	-11.6483	1
23	229	0.0	outer	valid_line_segment	0.0	1	-11.2945	0.0	-11.7155	0
23	229	0.0	outer	valid_line_segment	0.0	2	-11.2173	0.0	-11.7827	0
23	229	0.0	outer	valid_line_segment	0.0	3	-11.1401	0.0	-11.8499	0
23	229	0.0	outer	valid_line_segment	0.0	4	-11.063	0.0	-11.9171	0
23	229	0.0	outer	valid_line_segment	0.0	5	-10.9858	0.0	-11.9844	0
23	229	0.0	outer	valid_line_segment	0.0	6	-10.9087	0.0	-12.0516	0
23	229	0.0	outer	valid_line_segment	0.0	7	-10.8315	0.0	-12.1188	0
23	229	0.0	outer	valid_line_segment	0.0	8	-10.7543	0.0	-12.186	0
23	229	0.0	outer	valid_line_segment	0.0	9	-10.6772	0.0	-12.2533	0
23	229	0.0	outer	valid_line_segment	0.0	10	-10.6	0.0	-12.3205	0
23	229	0.0	outer	valid_line_segment	0.0	11	-10.5229	0.0	-12.3877	0
23	229	0.0	outer	valid_line_segment	0.0	12	-10.4457	0.0	-12.4549	0
23	229	0.0	outer	valid_line_segment	0.0	13	-10.3686	0.0	-12.5222	0
23	229	0.0	outer	valid_line_segment	0.0	14	-10.2914	0.0	-12.5894	0
23	229	0.0	outer	valid_line_segment	0.0	15	-10.2142	0.0	-12.6566	0
23	229	0.0	outer	valid_line_segment	0.0	16	-10.1371	0.0	-12.7238	0
23	229	0.0	outer	valid_line_segment	0.0	17	-10.0599	0.0	-12.7911	0
23	229	0.0	outer	valid_line_segment	0.0	18	-9.9828	0.0	-12.8583	1
24	230	0.0	inner	valid_line_segment	0.0	0	-15.8458	0.0	-3.7251	1
24	230	0.0	inner	valid_line_segment	0.0	1	-15.8168	0.0	-3.8232	0
24	230	0.0	inner	valid_line_segment	0.0	2	-15.7878	0.0	-3.9214	0
24	230	0.0	inner	valid_line_segment	0.0	3	-15.7588	0.0	-4.0195	0
24	230	0.0	inner	valid_line_segment	0.0	4	-15.7297	0.0	-4.1177	0
24	230	0.0	inner	valid_line_segment	0.0	5	-15.7007	0.0	-4.2158	0
24	230	0.0	inner	valid_line_segment	0.0	6	-15.6717	0.0	-4.3139	0
24	230	0.0	inner	valid_line_segment	0.0	7	-15.6427	0.0	-4.4121	0
24	230	0.0	inner	valid_line_segment	0.0	8	-15.6136	0.0	-4.5102	0
24	230	0.0	inner	valid_line_segment	0.0	9	-15.5846	0.0	-4.6083	0
24	230	0.0	inner	valid_line_segment	0.0	10	-15.5556	0.0	-4.7065	0
24	230	0.0	inner	valid_line_segment	0.0	11	-15.5266	0.0	-4.8046	0
24	230	0.0	inner	valid_line_segment	0.0	12	-15.4975	0.0	-4.9027	0
24	230	0.0	inner	valid_line_segment	0.0	13	-15.4685	0.0	-5.0009	0
24	230	0.0	inner	valid_line_segment	0.0	14	-15.4395	0.0	-5.099	0
24	230	0.0	inner	valid_line_segment	0.0	15	-15.4105	0.0	-5.1972	0
24	230	0.0	inner	valid_line_segment	0.0	16	-15.3814	0.0	-5.2953	0
24	230	0.0	inner	valid_line_segment	0.0	17	-15.3524	0.0	-5.3934	0
24	230	0.0	inner	valid_line_segment	0.0	18	-15.3234	0.0	-5.4916	1
25	230	0.0	outer	valid_line_segment	0.0	0	-15.8458	0.0	-3.7251	1
25	230	0.0	outer	valid_line_segment	0.0	1	-15.8168	0.0	-3.8232	0
25	230	0.0	outer	valid_line_segment	0.0	2	-15.7878	0.0	-3.9214	0
25	230	0.0	outer	valid_line_segment	0.0	3	-15.7588	0.0	-4.0195	0
25	230	0.0	outer	valid_line_segment	0.0	4	-15.7297	0.0	-4.1177	0
25	230	0.0	outer	valid_line_segment	0.0	5	-15.7007	0.0	-4.2158	0
25	230	0.0	outer	valid_line_segment	0.0	6	-15.6717	0.0	-4.3139	0
25	230	0.0	outer	valid_line_segment	0.0	7	-15.6427	0.0	-4.4121	0
25	230	0.0	outer	valid_line_segment	0.0	8	-15.6136	0.0	-4.5102	0
25	230	0.0	outer	valid_line_segment	0.0	9	-15.5846	0.0	-4.6083	0
25	230	0.0	outer	valid_line_segment	0.0	10	-15.5556	0.0	-4.7065	0
25	230	0.0	outer	valid_line_segment	0.0	11	-15.5266	0.0	-4.8046	0
25	230	0.0	outer	valid_line_segment	0.0	12	-15.4975	0.0	-4.9027	0
25	230	0.0	outer	valid_line_segment	0.0	13	-15.4685	0.0	-5.0009	0
25	230	0.0	outer	valid_line_segment	0.0	14	-15.4395	0.0	-5.099	0
25	230	0.0	outer	valid_line_segment	0.0	15	-15.4105	0.0	-5.1972	0
25	230	0.0	outer	valid_line_segment	0.0	16	-15.3814	0.0	-5.2953	0
25	230	0.0	outer	valid_line_segment	0.0	17	-15.3524	0.0	-5.3934	0
25	230	0.0	outer	valid_line_segment	0.0	18	-15.3234	0.0	-5.4916	1
26	231	0.0	inner	valid_line_segment	-0.0	0	-13.86	-0.0	8.5327	1
26	231	0.0	inner	valid_line_segment	-0.0	1	-13.9087	-0.0	8.4427	0
26	231	0.0	inner	valid_line_segment	-0.0	2	-13.9573	-0.0	8.3526	0
26	231	0.0	inner	valid_line_segment	-0.0	3	-14.006	-0.0	8.2626	0
26	231	0.0	inner	valid_line_segment	-0.0	4	-14.0546	-0.0	8.1726	0
26	231	0.0	inner	valid_line_segment	-0.0	5	-14.1032	-0.0	8.0825	0
26	231	0.0	inner	valid_line_segment	-0.0	6	-14.1519	-0.0	7.9925	0
26	231	0.0	inner	valid_line_segment	-0.0	7	-14.2005	-0.0	7.9025	0
26	231	0.0	inner	valid_line_segment	-0.0	8	-14.2492	-0.0	7.8124	0
26	231	0.0	inner	valid_line_segment	-0.0	9	-14.2978	-0.0	7.7224	0
26	231	0.0	inner	valid_line_segment	-0.0	10	-14.3465	-0.0	7.6324	0
26	231	0.0	inner	valid_line_segment	-0.0	11	-14.3951	-0.0	7.5424	0
26	231	0.0	inner	valid_line_segment	-0.0	12	-14.4438	-0.0	7.4523	0
26	231	0.0	inner	valid_line_segment	-0.0	13	-14.4924	-0.0	7.3623	0
26	231	0.0	inner	valid_line_segment	-0.0	14	-14.5411	-0.0	7.2723	0
26	231	0.0	inner	valid_line_segment	-0.0	15	-14.5897	-0.0	7.1822	0
26	231	0.0	inner	valid_line_segment	-0.0	16	-14.6384	-0.0	7.0922	0
26	231	0.0	inner	valid_line_segment	-0.0	17	-14.687	-0.0	7.0022	0
26	231	0.0	inner	valid_line_segment	-0.0	18	-14.7357	-0.0	6.9121	1
27	231	0.0	outer	valid_line_segment	-0.0	0	-13.86	-0.0	8.5327	1
27	231	0.0	outer	valid_line_segment	-0.0	1	-13.9087	-0.0	8.4427	0
27	231	0.0	outer	valid_line_segment	-0.0	2	-13.9573	-0.0	8.3526	0
27	231	0.0	outer	valid_line_segment	-0.0	3	-14.006	-0.0	8.2626	0
27	231	0.0	outer	valid_line_segment	-0.0	4	-14.0546	-0.0	8.1726	0
27	231	0.0	outer	valid_line_segment	-0.0	5	-14.1032	-0.0	8.0825	0
27	231	0.0	outer	valid_line_segment	-0.0	6	-14.1519	-0.0	7.9925	0
27	231	0.0	outer	valid_line_segment	-0.0	7	-14.2005	-0.0	7.9025	0
27	231	0.0	outer	valid_line_segment	-0.0	8	-14.2492	-0.0	7.8124	0
27	231	0.0	outer	valid_line_segment	-0.0	9	-14.2978	-0.0	7.7224	0
27	231	0.0	outer	valid_line_segment	-0.0	10	-14.3465	-0.0	7.6324	0
27	231	0.0	outer	valid_line_segment	-0.0	11	-14.3951	-0.0	7.5424	0
27	231	0.0	outer	valid_line_segment	-0.0	12	-14.4438	-0.0	7.4523	0
27	231	0.0	outer	valid_line_segment	-0.0	13	-14.4924	-0.0	7.3623	0
27	231	0.0	outer	valid_line_segment	-0.0	14	-14.5411	-0.0	7.2723	0
27	231	0.0	outer	valid_line_segment	-0.0	15	-14.5897	-0.0	7.1822	0
27	231	0.0	outer	valid_line_segment	-0.0	16	-14.6384	-0.0	7.0922	0
27	231	0.0	outer	valid_line_segment	-0.0	17	-14.687	-0.0	7.0022	0
27	231	0.0	outer	valid_line_segment	-0.0	18	-14.7357	-0.0	6.9121	1
28	232	0.0	inner	valid_line_segment	-0.0	0	-7.1147	-0.0	14.6385	1
28	232	0.0	inner	valid_line_segment	-0.0	1	-7.2041	-0.0	14.5886	0
28	232	0.0	inner	valid_line_segment	-0.0	2	-7.2935	-0.0	14.5388	0
28	232	0.0	inner	valid_line_segment	-0.0	3	-7.3829	-0.0	14.4889	0
28	232	0.0	inner	valid_line_segment	-0.0	4	-7.4722	-0.0	14.4391	0
28	232	0.0	inner	valid_line_segment	-0.0	5	-7.5616	-0.0	14.3892	0
28	232	0.0	inner	valid_line_segment	-0.0	6	-7.651	-0.0	14.3394	0
28	232	0.0	inner	valid_line_segment	-0.0	7	-7.7403	-0.0	14.2895	0
28	232	0.0	inner	valid_line_segment	-0.0	8	-7.8297	-0.0	14.2397	0
28	232	0.0	inner	valid_line_segment	-0.0	9	-7.9191	-0.0	14.1898	0
28	232	0.0	inner	valid_line_segment	-0.0	10	-8.0084	-0.0	14.14	0
28	232	0.0	inner	valid_line_segment	-0.0	11	-8.0978	-0.0	14.0901	0
28	232	0.0	inner	valid_line_segment	-0.0	12	-8.1872	-0.0	14.0403	0
28	232	0.0	inner	valid_line_segment	-0.0	13	-8.2765	-0.0	13.9904	0
28	232	0.0	inner	valid_line_segment	-0.0	14	-8.3659	-0.0	13.9406	0
28	232	0.0	inner	valid_line_segment	-0.0	15	-8.4553	-0.0	13.8907	0
28	232	0.0	inner	valid_line_segment	-0.0	16	-8.5447	-0.0	13.8409	0
28	232	0.0	inner	valid_line_segment	-0.0	17	-8.634	-0.0	13.791	0
28	232	0.0	inner	valid_line_segment	-0.0	18	-8.7234	-0.0	13.7412	1
29	232	0.0	outer	valid_line_segment	-0.0	0	-7.1147	-0.0	14.6385	1
29	232	0.0	outer	valid_line_segment	-0.0	1	-7.2041	-0.0	14.5886	0
29	232	0.0	outer	valid_line_segment	-0.0	2	-7.2935	-0.0	14.5388	0
29	232	0.0	outer	valid_line_segment	-0.0	3	-7.3829	-0.0	14.4889	0
29	232	0.0	outer	valid_line_segment	-0.0	4	-7.4722	-0.0	14.4391	0
29	232	0.0	outer	valid_line_segment	-0.0	5	-7.5616	-0.0	14.3892	0
29	232	0.0	outer	valid_line_segment	-0.0	6	-7.651	-0.0	14.3394	0
29	232	0.0	outer	valid_line_segment	-0.0	7	-7.7403	-0.0	14.2895	0
29	232	0.0	outer	valid_line_segment	-0.0	8	-7.8297	-0.0	14.2397	0
29	232	0.0	outer	valid_line_segment	-0.0	9	-7.9191	-0.0	14.1898	0
29	232	0.0	outer	valid_line_segment	-0.0	10	-8.0084	-0.0	14.14	0
29	232	0.0	outer	valid_line_segment	-0.0	11	-8.0978	-0.0	14.0901	0
29	232	0.0	outer	valid_line_segment	-0.0	12	-8.1872	-0.0	14.0403	0
29	232	0.0	outer	valid_line_segment	-0.0	13	-8.2765	-0.0	13.9904	0
29	232	0.0	outer	valid_line_segment	-0.0	14	-8.3659	-0.0	13.9406	0
29	232	0.0	outer	valid_line_segment	-0.0	15	-8.4553	-0.0	13.8907	0
29	232	0.0	outer	valid_line_segment	-0.0	16	-8.5447	-0.0	13.8409	0
29	232	0.0	outer	valid_line_segment	-0.0	17	-8.634	-0.0	13.791	0
29	232	0.0	outer	valid_line_segment	-0.0	18	-8.7234	-0.0	13.7412	1
30	233	0.0	inner	valid_line_segment	0.0	0	16.2155	0.0	1.4087	1
30	233	0.0	inner	valid_line_segment	0.0	1	16.2185	0.0	1.3064	0
30	233	0.0	inner	valid_line_segment	0.0	2	16.2216	0.0	1.2041	0
30	233	0.0	inner	valid_line_segment	0.0	3	16.2246	0.0	1.1018	0
30	233	0.0	inner	valid_line_segment	0.0	4	16.2277	0.0	0.9995	0
30	233	0.0	inner	valid_line_segment	0.0	5	16.2307	0.0	0.8973	0
30	233	0.0	inner	valid_line_segment	0.0	6	16.2338	0.0	0.795	0
30	233	0.0	inner	valid_line_segment	0.0	7	16.2368	0.0	0.6927	0
30	233	0.0	inner	valid_line_segment	0.0	8	16.2399	0.0	0.5904	0
30	233	0.0	inner	valid_line_segment	0.0	9	16.2429	0.0	0.4881	0
30	233	0.0	inner	valid_line_segment	0.0	10	16.246	0.0	0.3858	0
30	233	0.0	inner	valid_line_segment	0.0	11	16.249	0.0	0.2835	0
30	233	0.0	inner	valid_line_segment	0.0	12	16.2521	0.0	0.1812	0
30	233	0.0	inner	valid_line_segment	0.0	13	16.2551	0.0	0.0789	0
30	233	0.0	inner	valid_line_segment	0.0	14	16.2582	0.0	-0.0234	0
30	233	0.0	inner	valid_line_segment	0.0	15	16.2612	0.0	-0.1256	0
30	233	0.0	inner	valid_line_segment	0.0	16	16.2643	0.0	-0.2279	0
30	233	0.0	inner	valid_line_segment	0.0	17	16.2673	0.0	-0.3302	0
30	233	0.0	inner	valid_line_segment	0.0	18	16.2704	0.0	-0.4325	1
31	233	0.0	outer	valid_line_segment	0.0	0	16.2155	0.0	1.4087	1
31	233	0.0	outer	valid_line_segment	0.0	1	16.2185	0.0	1.3064	0
31	233	0.0	outer	valid_line_segment	0.0	2	16.2216	0.0	1.2041	0
31	233	0.0	outer	valid_line_segment	0.0	3	16.2246	0.0	1.1018	0
31	233	0.0	outer	valid_line_segment	0.0	4	16.2277	0.0	0.9995	0
31	233	0.0	outer	valid_line_segment	0.0	5	16.2307	0.0	0.8973	0
31	233	0.0	outer	valid_line_segment	0.0	6	16.2338	0.0	0.795	0
31	233	0.0	outer	valid_line_segment	0.0	7	16.2368	0.0	0.6927	0
31	233	0.0	outer	valid_line_segment	0.0	8	16.2399	0.0	0.5904	0
31	233	0.0	outer	valid_line_segment	0.0	9	16.2429	0.0	0.4881	0
31	233	0.0	outer	valid_line_segment	0.0	10	16.246	0.0	0.3858	0
31	233	0.0	outer	valid_line_segment	0.0	11	16.249	0.0	0.2835	0
31	233	0.0	outer	valid_line_segment	0.0	12	16.2521	0.0	0.1812	0
31	233	0.0	outer	valid_line_segment	0.0	13	16.2551	0.0	0.0789	0
31	233	0.0	outer	valid_line_segment	0.0	14	16.2582	0.0	-0.0234	0
31	233	0.0	outer	valid_line_segment	0.0	15	16.2612	0.0	-0.1256	0
31	233	0.0	outer	valid_line_segment	0.0	16	16.2643	0.0	-0.2279	0
31	233	0.0	outer	valid_line_segment	0.0	17	16.2673	0.0	-0.3302	0
31	233	0.0	outer	valid_line_segment	0.0	18	16.2704	0.0	-0.4325	1
32	234	0.0	inner	valid_line_segment	-0.0	0	8.7485	-0.0	13.7258	1
32	234	0.0	inner	valid_line_segment	-0.0	1	8.8315	-0.0	13.666	0
32	234	0.0	inner	valid_line_segment	-0.0	2	8.9145	-0.0	13.6061	0
32	234	0.0	inner	valid_line_segment	-0.0	3	8.9976	-0.0	13.5463	0
32	234	0.0	inner	valid_line_segment	-0.0	4	9.0806	-0.0	13.4865	0
32	234	0.0	inner	valid_line_segment	-0.0	5	9.1636	-0.0	13.4267	0
32	234	0.0	inner	valid_line_segment	-0.0	6	9.2467	-0.0	13.3669	0
32	234	0.0	inner	valid_line_segment	-0.0	7	9.3297	-0.0	13.3071	0
32	234	0.0	inner	valid_line_segment	-0.0	8	9.4127	-0.0	13.2473	0
32	234	0.0	inner	valid_line_segment	-0.0	9	9.4958	-0.0	13.1874	0
32	234	0.0	inner	valid_line_segment	-0.0	10	9.5788	-0.0	13.1276	0
32	234	0.0	inner	valid_line_segment	-0.0	11	9.6618	-0.0	13.0678	0
32	234	0.0	inner	valid_line_segment	-0.0	12	9.7449	-0.0	13.008	0
32	234	0.0	inner	valid_line_segment	-0.0	13	9.8279	-0.0	12.9482	0
32	234	0.0	inner	valid_line_segment	-0.0	14	9.9109	-0.0	12.8884	0
32	234	0.0	inner	valid_line_segment	-0.0	15	9.994	-0.0	12.8285	0
32	234	0.0	inner	valid_line_segment	-0.0	16	10.077	-0.0	12.7687	0
32	234	0.0	inner	valid_line_segment	-0.0	17	10.16	-0.0	12.7089	0
32	234	0.0	inner	valid_line_segment	-0.0	18	10.2431	-0.0	12.6491	1
33	234	0.0	outer	valid_line_segment	-0.0	0	8.7485	-0.0	13.7258	1
33	234	0.0	outer	valid_line_segment	-0.0	1	8.8315	-0.0	13.666	0
33	234	0.0	outer	valid_line_segment	-0.0	2	8.9145	-0.0	13.6061	0
33	234	0.0	outer	valid_line_segment	-0.0	3	8.9976	-0.0	13.5463	0
33	234	0.0	outer	valid_line_segment	-0.0	4	9.0806	-0.0	13.4865	0
33	234	0.0	outer	valid_line_segment	-0.0	5	9.1636	-0.0	13.4267	0
33	234	0.0	outer	valid_line_segment	-0.0	6	9.2467	-0.0	13.3669	0
33	234	0.0	outer	valid_line_segment	-0.0	7	9.3297	-0.0	13.3071	0
33	234	0.0	outer	valid_line_segment	-0.0	8	9.4127	-0.0	13.2473	0
33	234	0.0	outer	valid_line_segment	-0.0	9	9.4958	-0.0	13.1874	0
33	234	0.0	outer	valid_line_segment	-0.0	10	9.5788	-0.0	13.1276	0
33	234	0.0	outer	valid_line_segment	-0.0	11	9.6618	-0.0	13.0678	0
33	234	0.0	outer	valid_line_segment	-0.0	12	9.7449	-0.0	13.008	0
33	234	0.0	outer	valid_line_segment	-0.0	13	9.8279	-0.0	12.9482	0
33	234	0.0	outer	valid_line_segment	-0.0	14	9.9109	-0.0	12.8884	0
33	234	0.0	outer	valid_line_segment	-0.0	15	9.994	-0.0	12.8285	0
33	234	0.0	outer	valid_line_segment	-0.0	16	10.077	-0.0	12.7687	0
33	234	0.0	outer	valid_line_segment	-0.0	17	10.16	-0.0	12.7089	0
33	234	0.0	outer	valid_line_segment	-0.0	18	10.2431	-0.0	12.6491	1
34	235	0.0	inner	valid_line_segment	-0.0	0	-14.298	-0.0	-7.7801	1
34	235	0.0	inner	valid_line_segment	-0.0	1	-14.2441	-0.0	-7.8671	0
34	235	0.0	inner	valid_line_segment	-0.0	2	-14.1901	-0.0	-7.9541	0
34	235	0.0	inner	valid_line_segment	-0.0	3	-14.1362	-0.0	-8.041	0
34	235	0.0	inner	valid_line_segment	-0.0	4	-14.0823	-0.0	-8.128	0
34	235	0.0	inner	valid_line_segment	-0.0	5	-14.0283	-0.0	-8.215	0
34	235	0.0	inner	valid_line_segment	-0.0	6	-13.9744	-0.0	-8.302	0
34	235	0.0	inner	valid_line_segment	-0.0	7	-13.9205	-0.0	-8.3889	0
34	235	0.0	inner	valid_line_segment	-0.0	8	-13.8666	-0.0	-8.4759	0
34	235	0.0	inner	valid_line_segment	-0.0	9	-13.8126	-0.0	-8.5629	0
34	235	0.0	inner	valid_line_segment	-0.0	10	-13.7587	-0.0	-8.6499	0
34	235	0.0	inner	valid_line_segment	-0.0	11	-13.7048	-0.0	-8.7368	0
34	235	0.0	inner	valid_line_segment	-0.0	12	-13.6508	-0.0	-8.8238	0
34	235	0.0	inner	valid_line_segment	-0.0	13	-13.5969	-0.0	-8.9108	0
34	235	0.0	inner	valid_line_segment	-0.0	14	-13.543	-0.0	-8.9978	0
34	235	0.0	inner	valid_line_segment	-0.0	15	-13.4891	-0.0	-9.0847	0
34	235	0.0	inner	valid_line_segment	-0.0	16	-13.4351	-0.0	-9.1717	0
34	235	0.0	inner	valid_line_segment	-0.0	17	-13.3812	-0.0	-9.2587	0
34	235	0.0	inner	valid_line_segment	-0.0	18	-13.3273	-0.0	-9.3457	1
35	235	0.0	outer	valid_line_segment	-0.0	0	-14.298	-0.0	-7.7801	1
35	235	0.0	outer	valid_line_segment	-0.0	1	-14.2441	-0.0	-7.8671	0
35	235	0.0	outer	valid_line_segment	-0.0	2	-14.1901	-0.0	-7.9541	0
35	235	0.0	outer	valid_line_segment	-0.0	3	-14.1362	-0.0	-8.041	0
35	235	0.0	outer	valid_line_segment	-0.0	4	-14.0823	-0.0	-8.128	0
35	235	0.0	outer	valid_line_segment	-0.0	5	-14.0283	-0.0	-8.215	0
35	235	0.0	outer	valid_line_segment	-0.0	6	-13.9744	-0.0	-8.302	0
35	235	0.0	outer	valid_line_segment	-0.0	7	-13.9205	-0.0	-8.3889	0
35	235	0.0	outer	valid_line_segment	-0.0	8	-13.8666	-0.0	-8.4759	0
35	235	0.0	outer	valid_line_segment	-0.0	9	-13.8126	-0.0	-8.5629	0
35	235	0.0	outer	valid_line_segment	-0.0	10	-13.7587	-0.0	-8.6499	0
35	235	0.0	outer	valid_line_segment	-0.0	11	-13.7048	-0.0	-8.7368	0
35	235	0.0	outer	valid_line_segment	-0.0	12	-13.6508	-0.0	-8.8238	0
35	235	0.0	outer	valid_line_segment	-0.0	13	-13.5969	-0.0	-8.9108	0
35	235	0.0	outer	valid_line_segment	-0.0	14	-13.543	-0.0	-8.9978	0
35	235	0.0	outer	valid_line_segment	-0.0	15	-13.4891	-0.0	-9.0847	0
35	235	0.0	outer	valid_line_segment	-0.0	16	-13.4351	-0.0	-9.1717	0
35	235	0.0	outer	valid_line_segment	-0.0	17	-13.3812	-0.0	-9.2587	0
35	235	0.0	outer	valid_line_segment	-0.0	18	-13.3273	-0.0	-9.3457	1
36	236	0.0	inner	valid_line_segment	-0.0	0	11.2233	-0.0	-11.7916	1
36	236	0.0	inner	valid_line_segment	-0.0	1	11.2933	-0.0	-11.7169	0
36	236	0.0	inner	valid_line_segment	-0.0	2	11.3633	-0.0	-11.6422	0
36	236	0.0	inner	valid_line_segment	-0.0	3	11.4333	-0.0	-11.5676	0
36	236	0.0	inner	valid_line_segment	-0.0	4	11.5033	-0.0	-11.4929	0
36	236	0.0	inner	valid_line_segment	-0.0	5	11.5732	-0.0	-11.4183	0
36	236	0.0	inner	valid_line_segment	-0.0	6	11.6432	-0.0	-11.3436	0
36	236	0.0	inner	valid_line_segment	-0.0	7	11.7132	-0.0	-11.269	0
36	236	0.0	inner	valid_line_segment	-0.0	8	11.7832	-0.0	-11.1943	0
36	236	0.0	inner	valid_line_segment	-0.0	9	11.8532	-0.0	-11.1196	0
36	236	0.0	inner	valid_line_segment	-0.0	10	11.9232	-0.0	-11.045	0
36	236	0.0	inner	valid_line_segment	-0.0	11	11.9932	-0.0	-10.9703	0
36	236	0.0	inner	valid_line_segment	-0.0	12	12.0632	-0.0	-10.8957	0
36	236	0.0	inner	valid_line_segment	-0.0	13	12.1332	-0.0	-10.821	0
36	236	0.0	inner	valid_line_segment	-0.0	14	12.2032	-0.0	-10.7463	0
36	236	0.0	inner	valid_line_segment	-0.0	15	12.2732	-0.0	-10.6717	0
36	236	0.0	inner	valid_line_segment	-0.0	16	12.3432	-0.0	-10.597	0
36	236	0.0	inner	valid_line_segment	-0.0	17	12.4131	-0.0	-10.5224	0
36	236	0.0	inner	valid_line_segment	-0.0	18	12.4831	-0.0	-10.4477	1
37	236	0.0	outer	valid_line_segment	-0.0	0	11.2233	-0.0	-11.7916	1
37	236	0.0	outer	valid_line_segment	-0.0	1	11.2933	-0.0	-11.7169	0
37	236	0.0	outer	valid_line_segment	-0.0	2	11.3633	-0.0	-11.6422	0
37	236	0.0	outer	valid_line_segment	-0.0	3	11.4333	-0.0	-11.5676	0
37	236	0.0	outer	valid_line_segment	-0.0	4	11.5033	-0.0	-11.4929	0
37	236	0.0	outer	valid_line_segment	-0.0	5	11.5732	-0.0	-11.4183	0
37	236	0.0	outer	valid_line_segment	-0.0	6	11.6432	-0.0	-11.3436	0
37	236	0.0	outer	valid_line_segment	-0.0	7	11.7132	-0.0	-11.269	0
37	236	0.0	outer	valid_line_segment	-0.0	8	11.7832	-0.0	-11.1943	0
37	236	0.0	outer	valid_line_segment	-0.0	9	11.8532	-0.0	-11.1196	0
37	236	0.0	outer	valid_line_segment	-0.0	10	11.9232	-0.0	-11.045	0
37	236	0.0	outer	valid_line_segment	-0.0	11	11.9932	-0.0	-10.9703	0
37	236	0.0	outer	valid_line_segment	-0.0	12	12.0632	-0.0	-10.8957	0
37	236	0.0	outer	valid_line_segment	-0.0	13	12.1332	-0.0	-10.821	0
37	236	0.0	outer	valid_line_segment	-0.0	14	12.2032	-0.0	-10.7463	0
37	236	0.0	outer	valid_line_segment	-0.0	15	12.2732	-0.0	-10.6717	0
37	236	0.0	outer	valid_line_segment	-0.0	16	12.3432	-0.0	-10.597	0
37	236	0.0	outer	valid_line_segment	-0.0	17	12.4131	-0.0	-10.5224	0
37	236	0.0	outer	valid_line_segment	-0.0	18	12.4831	-0.0	-10.4477	1
38	237	0.0	inner	valid_line_segment	-0.0	0	1.4809	-0.0	-16.2156	1
38	237	0.0	inner	valid_line_segment	-0.0	1	1.3786	-0.0	-16.2191	0
38	237	0.0	inner	valid_line_segment	-0.0	2	1.2763	-0.0	-16.2227	0
38	237	0.0	inner	valid_line_segment	-0.0	3	1.1741	-0.0	-16.2262	0
38	237	0.0	inner	valid_line_segment	-0.0	4	1.0718	-0.0	-16.2298	0
38	237	0.0	inner	valid_line_segment	-0.0	5	0.9695	-0.0	-16.2333	0
38	237	0.0	inner	valid_line_segment	-0.0	6	0.8673	-0.0	-16.2368	0
38	237	0.0	inner	valid_line_segment	-0.0	7	0.765	-0.0	-16.2404	0
38	237	0.0	inner	valid_line_segment	-0.0	8	0.6627	-0.0	-16.2439	0
38	237	0.0	inner	valid_line_segment	-0.0	9	0.5604	-0.0	-16.2475	0
38	237	0.0	inner	valid_line_segment	-0.0	10	0.4582	-0.0	-16.251	0
38	237	0.0	inner	valid_line_segment	-0.0	11	0.3559	-0.0	-16.2546	0
38	237	0.0	inner	valid_line_segment	-0.0	12	0.2536	-0.0	-16.2581	0
38	237	0.0	inner	valid_line_segment	-0.0	13	0.1514	-0.0	-16.2617	0
38	237	0.0	inner	valid_line_segment	-0.0	14	0.0491	-0.0	-16.2652	0
38	237	0.0	inner	valid_line_segment	-0.0	15	-0.0532	-0.0	-16.2688	0
38	237	0.0	inner	valid_line_segment	-0.0	16	-0.1555	-0.0	-16.2723	0
38	237	0.0	inner	valid_line_segment	-0.0	17	-0.2577	-0.0	-16.2759	0
38	237	0.0	inner	valid_line_segment	-0.0	18	-0.36	-0.0	-16.2794	1
39	237	0.0	outer	valid_line_segment	-0.0	0	1.4809	-0.0	-16.2156	1
39	237	0.0	outer	valid_line_segment	-0.0	1	1.3786	-0.0	-16.2191	0
39	237	0.0	outer	valid_line_segment	-0.0	2	1.2763	-0.0	-16.2227	0
39	237	0.0	outer	valid_line_segment	-0.0	3	1.1741	-0.0	-16.2262	0
39	237	0.0	outer	valid_line_segment	-0.0	4	1.0718	-0.0	-16.2298	0
39	237	0.0	outer	valid_line_segment	-0.0	5	0.9695	-0.0	-16.2333	0
39	237	0.0	outer	valid_line_segment	-0.0	6	0.8673	-0.0	-16.2368	0
39	237	0.0	outer	valid_line_segment	-0.0	7	0.765	-0.0	-16.2404	0
39	237	0.0	outer	valid_line_segment	-0.0	8	0.6627	-0.0	-16.2439	0
39	237	0.0	outer	valid_line_segment	-0.0	9	0.5604	-0.0	-16.2475	0
39	237	0.0	outer	valid_line_segment	-0.0	10	0.4582	-0.0	-16.251	0
39	237	0.0	outer	valid_line_segment	-0.0	11	0.3559	-0.0	-16.2546	0
39	237	0.0	outer	valid_line_segment	-0.0	12	0.2536	-0.0	-16.2581	0
39	237	0.0	outer	valid_line_segment	-0.0	13	0.1514	-0.0	-16.2617	0
39	237	0.0	outer	valid_line_segment	-0.0	14	0.0491	-0.0	-16.2652	0
39	237	0.0	outer	valid_line_segment	-0.0	15	-0.0532	-0.0	-16.2688	0
39	237	0.0	outer	valid_line_segment	-0.0	16	-0.1555	-0.0	-16.2723	0
39	237	0.0	outer	valid_line_segment	-0.0	17	-0.2577	-0.0	-16.2759	0
39	237	0.0	outer	valid_line_segment	-0.0	18	-0.36	-0.0	-16.2794	1
40	238	0.0	inner	valid_line_segment	-0.0	0	-16.2476	-0.0	-1.0783	1
40	238	0.0	inner	valid_line_segment	-0.0	1	-16.2351	-0.0	-1.1799	0
40	238	0.0	inner	valid_line_segment	-0.0	2	-16.2226	-0.0	-1.2816	0
40	238	0.0	inner	valid_line_segment	-0.0	3	-16.2101	-0.0	-1.3832	0
40	238	0.0	inner	valid_line_segment	-0.0	4	-16.1976	-0.0	-1.4848	0
40	238	0.0	inner	valid_line_segment	-0.0	5	-16.1852	-0.0	-1.5864	0
40	238	0.0	inner	valid_line_segment	-0.0	6	-16.1727	-0.0	-1.688	0
40	238	0.0	inner	valid_line_segment	-0.0	7	-16.1602	-0.0	-1.7896	0
40	238	0.0	inner	valid_line_segment	-0.0	8	-16.1477	-0.0	-1.8912	0
40	238	0.0	inner	valid_line_segment	-0.0	9	-16.1352	-0.0	-1.9928	0
40	238	0.0	inner	valid_line_segment	-0.0	10	-16.1227	-0.0	-2.0944	0
40	238	0.0	inner	valid_line_segment	-0.0	11	-16.1103	-0.0	-2.196	0
40	238	0.0	inner	valid_line_segment	-0.0	12	-16.0978	-0.0	-2.2976	0
40	238	0.0	inner	valid_line_segment	-0.0	13	-16.0853	-0.0	-2.3992	0
40	238	0.0	inner	valid_line_segment	-0.0	14	-16.0728	-0.0	-2.5009	0
40	238	0.0	inner	valid_line_segment	-0.0	15	-16.0603	-0.0	-2.6025	0
40	238	0.0	inner	valid_line_segment	-0.0	16	-16.0479	-0.0	-2.7041	0
40	238	0.0	inner	valid_line_segment	-0.0	17	-16.0354	-0.0	-2.8057	0
40	238	0.0	inner	valid_line_segment	-0.0	18	-16.0229	-0.0	-2.9073	1
41	238	0.0	outer	valid_line_segment	-0.0	0	-16.2476	-0.0	-1.0783	1
41	238	0.0	outer	valid_line_segment	-0.0	1	-16.2351	-0.0	-1.1799	0
41	238	0.0	outer	valid_line_segment	-0.0	2	-16.2226	-0.0	-1.2816	0
41	238	0.0	outer	valid_line_segment	-0.0	3	-16.2101	-0.0	-1.3832	0
41	238	0.0	outer	valid_line_segment	-0.0	4	-16.1976	-0.0	-1.4848	0
41	238	0.0	outer	valid_line_segment	-0.0	5	-16.1852	-0.0	-1.5864	0
41	238	0.0	outer	valid_line_segment	-0.0	6	-16.1727	-0.0	-1.688	0
41	238	0.0	outer	valid_line_segment	-0.0	7	-16.1602	-0.0	-1.7896	0
41	238	0.0	outer	valid_line_segment	-0.0	8	-16.1477	-0.0	-1.8912	0
41	238	0.0	outer	valid_line_segment	-0.0	9	-16.1352	-0.0	-1.9928	0
41	238	0.0	outer	valid_line_segment	-0.0	10	-16.1227	-0.0	-2.0944	0
41	238	0.0	outer	valid_line_segment	-0.0	11	-16.1103	-0.0	-2.196	0
41	238	0.0	outer	valid_line_segment	-0.0	12	-16.0978	-0.0	-2.2976	0
41	238	0.0	outer	valid_line_segment	-0.0	13	-16.0853	-0.0	-2.3992	0
41	238	0.0	outer	valid_line_segment	-0.0	14	-16.0728	-0.0	-2.5009	0
41	238	0.0	outer	valid_line_segment	-0.0	15	-16.0603	-0.0	-2.6025	0
41	238	0.0	outer	valid_line_segment	-0.0	16	-16.0479	-0.0	-2.7041	0
41	238	0.0	outer	valid_line_segment	-0.0	17	-16.0354	-0.0	-2.8057	0
41	238	0.0	outer	valid_line_segment	-0.0	18	-16.0229	-0.0	-2.9073	1
42	239	0.0	inner	valid_line_segment	-0.0	0	-5.4607	-0.0	-15.3516	1
42	239	0.0	inner	valid_line_segment	-0.0	1	-5.5539	-0.0	-15.3124	0
42	239	0.0	inner	valid_line_segment	-0.0	2	-5.6471	-0.0	-15.2732	0
42	239	0.0	inner	valid_line_segment	-0.0	3	-5.7403	-0.0	-15.234	0
42	239	0.0	inner	valid_line_segment	-0.0	4	-5.8335	-0.0	-15.1948	0
42	239	0.0	inner	valid_line_segment	-0.0	5	-5.9268	-0.0	-15.1556	0
42	239	0.0	inner	valid_line_segment	-0.0	6	-6.02	-0.0	-15.1164	0
42	239	0.0	inner	valid_line_segment	-0.0	7	-6.1132	-0.0	-15.0772	0
42	239	0.0	inner	valid_line_segment	-0.0	8	-6.2064	-0.0	-15.0379	0
42	239	0.0	inner	valid_line_segment	-0.0	9	-6.2996	-0.0	-14.9987	0
42	239	0.0	inner	valid_line_segment	-0.0	10	-6.3928	-0.0	-14.9595	0
42	239	0.0	inner	valid_line_segment	-0.0	11	-6.4861	-0.0	-14.9203	0
42	239	0.0	inner	valid_line_segment	-0.0	12	-6.5793	-0.0	-14.8811	0
42	239	0.0	inner	valid_line_segment	-0.0	13	-6.6725	-0.0	-14.8419	0
42	239	0.0	inner	valid_line_segment	-0.0	14	-6.7657	-0.0	-14.8027	0
42	239	0.0	inner	valid_line_segment	-0.0	15	-6.8589	-0.0	-14.7635	0
42	239	0.0	inner	valid_line_segment	-0.0	16	-6.9522	-0.0	-14.7243	0
42	239	0.0	inner	valid_line_segment	-0.0	17	-7.0454	-0.0	-14.6851	1
43	239	0.0	outer	valid_line_segment	-0.0	0	-5.4607	-0.0	-15.3516	1
43	239	0.0	outer	valid_line_segment	-0.0	1	-5.5539	-0.0	-15.3124	0
43	239	0.0	outer	valid_line_segment	-0.0	2	-5.6471	-0.0	-15.2732	0
43	239	0.0	outer	valid_line_segment	-0.0	3	-5.7403	-0.0	-15.234	0
43	239	0.0	outer	valid_line_segment	-0.0	4	-5.8335	-0.0	-15.1948	0
43	239	0.0	outer	valid_line_segment	-0.0	5	-5.9268	-0.0	-15.1556	0
43	239	0.0	outer	valid_line_segment	-0.0	6	-6.02	-0.0	-15.1164	0
43	239	0.0	outer	valid_line_segment	-0.0	7	-6.1132	-0.0	-15.0772	0
43	239	0.0	outer	valid_line_segment	-0.0	8	-6.2064	-0.0	-15.0379	0
43	239	0.0	outer	valid_line_segment	-0.0	9	-6.2996	-0.0	-14.9987	0
43	239	0.0	outer	valid_line_segment	-0.0	10	-6.3928	-0.0	-14.9595	0
43	239	0.0	outer	valid_line_segment	-0.0	11	-6.4861	-0.0	-14.9203	0
43	239	0.0	outer	valid_line_segment	-0.0	12	-6.5793	-0.0	-14.8811	0
43	239	0.0	outer	valid_line_segment	-0.0	13	-6.6725	-0.0	-14.8419	0
43	239	0.0	outer	valid_line_segment	-0.0	14	-6.7657	-0.0	-14.8027	0
43	239	0.0	outer	valid_line_segment	-0.0	15	-6.8589	-0.0	-14.7635	0
43	239	0.0	outer	valid_line_segment	-0.0	16	-6.9522	-0.0	-14.7243	0
43	239	0.0	outer	valid_line_segment	-0.0	17	-7.0454	-0.0	-14.6851	1
44	240	0.0	inner	valid_line_segment	-0.0	0	-10.4258	-0.0	12.4929	1
44	240	0.0	inner	valid_line_segment	-0.0	1	-10.5098	-0.0	12.4231	0
44	240	0.0	inner	valid_line_segment	-0.0	2	-10.5937	-0.0	12.3533	0
44	240	0.0	inner	valid_line_segment	-0.0	3	-10.6777	-0.0	12.2835	0
44	240	0.0	inner	valid_line_segment	-0.0	4	-10.7616	-0.0	12.2137	0
44	240	0.0	inner	valid_line_segment	-0.0	5	-10.8456	-0.0	12.1439	0
44	240	0.0	inner	valid_line_segment	-0.0	6	-10.9295	-0.0	12.0741	1
45	240	0.0	outer	valid_line_segment	-0.0	0	-10.4258	-0.0	12.4929	1
45	240	0.0	outer	valid_line_segment	-0.0	1	-10.5098	-0.0	12.4231	0
45	240	0.0	outer	valid_line_segment	-0.0	2	-10.5937	-0.0	12.3533	0
45	240	0.0	outer	valid_line_segment	-0.0	3	-10.6777	-0.0	12.2835	0
45	240	0.0	outer	valid_line_segment	-0.0	4	-10.7616	-0.0	12.2137	0
45	240	0.0	outer	valid_line_segment	-0.0	5	-10.8456	-0.0	12.1439	0
45	240	0.0	outer	valid_line_segment	-0.0	6	-10.9295	-0.0	12.0741	1
46	679	0.335	inner	valid_line_segment	-0.0	0	-16.0584	-0.0	-4.2475	1
46	679	0.335	inner	valid_line_segment	-0.0	1	-16.083	-0.0	-4.1456	0
46	679	0.335	inner	valid_line_segment	-0.0	2	-16.1076	-0.0	-4.0437	0
46	679	0.335	inner	valid_line_segment	-0.0	3	-16.1321	-0.0	-3.9417	0
46	679	0.335	inner	valid_line_segment	-0.0	4	-16.1567	-0.0	-3.8398	0
46	679	0.335	inner	valid_line_segment	-0.0	5	-16.1813	-0.0	-3.7378	0
46	679	0.335	inner	valid_line_segment	-0.0	6	-16.2058	-0.0	-3.6359	0
46	679	0.335	inner	valid_line_segment	-0.0	7	-16.2304	-0.0	-3.534	0
46	679	0.335	inner	valid_line_segment	-0.0	8	-16.2549	-0.0	-3.432	0
46	679	0.335	inner	valid_line_segment	-0.0	9	-16.2795	-0.0	-3.3301	0
46	679	0.335	inner	valid_line_segment	-0.0	10	-16.3041	-0.0	-3.2282	0
46	679	0.335	inner	valid_line_segment	-0.0	11	-16.3286	-0.0	-3.1262	0
46	679	0.335	inner	valid_line_segment	-0.0	12	-16.3532	-0.0	-3.0243	1
47	679	0.335	outer	valid_line_segment	-0.0	0	-16.0584	-0.0	-4.2475	1
47	679	0.335	outer	valid_line_segment	-0.0	1	-16.083	-0.0	-4.1456	0
47	679	0.335	outer	valid_line_segment	-0.0	2	-16.1076	-0.0	-4.0437	0
47	679	0.335	outer	valid_line_segment	-0.0	3	-16.1321	-0.0	-3.9417	0
47	679	0.335	outer	valid_line_segment	-0.0	4	-16.1567	-0.0	-3.8398	0
47	679	0.335	outer	valid_line_segment	-0.0	5	-16.1813	-0.0	-3.7378	0
47	679	0.335	outer	valid_line_segment	-0.0	6	-16.2058	-0.0	-3.6359	0
47	679	0.335	outer	valid_line_segment	-0.0	7	-16.2304	-0.0	-3.534	0
47	679	0.335	outer	valid_line_segment	-0.0	8	-16.2549	-0.0	-3.432	0
47	679	0.335	outer	valid_line_segment	-0.0	9	-16.2795	-0.0	-3.3301	0
47	679	0.335	outer	valid_line_segment	-0.0	10	-16.3041	-0.0	-3.2282	0
47	679	0.335	outer	valid_line_segment	-0.0	11	-16.3286	-0.0	-3.1262	0
47	679	0.335	outer	valid_line_segment	-0.0	12	-16.3532	-0.0	-3.0243	1
48	680	0.335	inner	valid_line_segment	-0.0	0	-7.572	-0.0	-14.8064	1
48	680	0.335	inner	valid_line_segment	-0.0	1	-7.4783	-0.0	-14.8479	0
48	680	0.335	inner	valid_line_segment	-0.0	2	-7.3847	-0.0	-14.8895	0
48	680	0.335	inner	valid_line_segment	-0.0	3	-7.291	-0.0	-14.931	0
48	680	0.335	inner	valid_line_segment	-0.0	4	-7.1974	-0.0	-14.9726	0
48	680	0.335	inner	valid_line_segment	-0.0	5	-7.1037	-0.0	-15.0141	0
48	680	0.335	inner	valid_line_segment	-0.0	6	-7.0101	-0.0	-15.0557	0
48	680	0.335	inner	valid_line_segment	-0.0	7	-6.9164	-0.0	-15.0973	0
48	680	0.335	inner	valid_line_segment	-0.0	8	-6.8228	-0.0	-15.1388	0
48	680	0.335	inner	valid_line_segment	-0.0	9	-6.7291	-0.0	-15.1804	0
48	680	0.335	inner	valid_line_segment	-0.0	10	-6.6355	-0.0	-15.2219	0
48	680	0.335	inner	valid_line_segment	-0.0	11	-6.5418	-0.0	-15.2635	0
48	680	0.335	inner	valid_line_segment	-0.0	12	-6.4482	-0.0	-15.305	0
48	680	0.335	inner	valid_line_segment	-0.0	13	-6.3545	-0.0	-15.3466	0
48	680	0.335	inner	valid_line_segment	-0.0	14	-6.2609	-0.0	-15.3881	0
48	680	0.335	inner	valid_line_segment	-0.0	15	-6.1672	-0.0	-15.4297	0
48	680	0.335	inner	valid_line_segment	-0.0	16	-6.0736	-0.0	-15.4713	0
48	680	0.335	inner	valid_line_segment	-0.0	17	-5.9799	-0.0	-15.5128	1
49	680	0.335	outer	valid_line_segment	-0.0	0	-7.572	-0.0	-14.8064	1
49	680	0.335	outer	valid_line_segment	-0.0	1	-7.4783	-0.0	-14.8479	0
49	680	0.335	outer	valid_line_segment	-0.0	2	-7.3847	-0.0	-14.8895	0
49	680	0.335	outer	valid_line_segment	-0.0	3	-7.291	-0.0	-14.931	0
49	680	0.335	outer	valid_line_segment	-0.0	4	-7.1974	-0.0	-14.9726	0
49	680	0.335	outer	valid_line_segment	-0.0	5	-7.1037	-0.0	-15.0141	0
49	680	0.335	outer	valid_line_segment	-0.0	6	-7.0101	-0.0	-15.0557	0
49	680	0.335	outer	valid_line_segment	-0.0	7	-6.9164	-0.0	-15.0973	0
49	680	0.335	outer	valid_line_segment	-0.0	8	-6.8228	-0.0	-15.1388	0
49	680	0.335	outer	valid_line_segment	-0.0	9	-6.7291	-0.0	-15.1804	0
49	680	0.335	outer	valid_line_segment	-0.0	10	-6.6355	-0.0	-15.2219	0
49	680	0.335	outer	valid_line_segment	-0.0	11	-6.5418	-0.0	-15.2635	0
49	680	0.335	outer	valid_line_segment	-0.0	12	-6.4482	-0.0	-15.305	0
49	680	0.335	outer	valid_line_segment	-0.0	13	-6.3545	-0.0	-15.3466	0
49	680	0.335	outer	valid_line_segment	-0.0	14	-6.2609	-0.0	-15.3881	0
49	680	0.335	outer	valid_line_segment	-0.0	15	-6.1672	-0.0	-15.4297	0
49	680	0.335	outer	valid_line_segment	-0.0	16	-6.0736	-0.0	-15.4713	0
49	680	0.335	outer	valid_line_segment	-0.0	17	-5.9799	-0.0	-15.5128	1
50	681	0.335	inner	valid_line_segment	-0.0	0	8.6825	-0.0	-14.177	1
50	681	0.335	inner	valid_line_segment	-0.0	1	8.591	-0.0	-14.2269	0
50	681	0.335	inner	valid_line_segment	-0.0	2	8.4995	-0.0	-14.2768	0
50	681	0.335	inner	valid_line_segment	-0.0	3	8.408	-0.0	-14.3267	0
50	681	0.335	inner	valid_line_segment	-0.0	4	8.3164	-0.0	-14.3766	0
50	681	0.335	inner	valid_line_segment	-0.0	5	8.2249	-0.0	-14.4264	0
50	681	0.335	inner	valid_line_segment	-0.0	6	8.1334	-0.0	-14.4763	0
50	681	0.335	inner	valid_line_segment	-0.0	7	8.0419	-0.0	-14.5262	0
50	681	0.335	inner	valid_line_segment	-0.0	8	7.9504	-0.0	-14.5761	0
50	681	0.335	inner	valid_line_segment	-0.0	9	7.8589	-0.0	-14.626	0
50	681	0.335	inner	valid_line_segment	-0.0	10	7.7674	-0.0	-14.6759	0
50	681	0.335	inner	valid_line_segment	-0.0	11	7.6759	-0.0	-14.7257	0
50	681	0.335	inner	valid_line_segment	-0.0	12	7.5844	-0.0	-14.7756	0
50	681	0.335	inner	valid_line_segment	-0.0	13	7.4929	-0.0	-14.8255	0
50	681	0.335	inner	valid_line_segment	-0.0	14	7.4014	-0.0	-14.8754	0
50	681	0.335	inner	valid_line_segment	-0.0	15	7.3099	-0.0	-14.9253	0
50	681	0.335	inner	valid_line_segment	-0.0	16	7.2184	-0.0	-14.9751	0
50	681	0.335	inner	valid_line_segment	-0.0	17	7.1268	-0.0	-15.025	1
51	681	0.335	outer	valid_line_segment	-0.0	0	8.6825	-0.0	-14.177	1
51	681	0.335	outer	valid_line_segment	-0.0	1	8.591	-0.0	-14.2269	0
51	681	0.335	outer	valid_line_segment	-0.0	2	8.4995	-0.0	-14.2768	0
51	681	0.335	outer	valid_line_segment	-0.0	3	8.408	-0.0	-14.3267	0
51	681	0.335	outer	valid_line_segment	-0.0	4	8.3164	-0.0	-14.3766	0
51	681	0.335	outer	valid_line_segment	-0.0	5	8.2249	-0.0	-14.4264	0
51	681	0.335	outer	valid_line_segment	-0.0	6	8.1334	-0.0	-14.4763	0
51	681	0.335	outer	valid_line_segment	-0.0	7	8.0419	-0.0	-14.5262	0
51	681	0.335	outer	valid_line_segment	-0.0	8	7.9504	-0.0	-14.5761	0
51	681	0.335	outer	valid_line_segment	-0.0	9	7.8589	-0.0	-14.626	0
51	681	0.335	outer	valid_line_segment	-0.0	10	7.7674	-0.0	-14.6759	0
51	681	0.335	outer	valid_line_segment	-0.0	11	7.6759	-0.0	-14.7257	0
51	681	0.335	outer	valid_line_segment	-0.0	12	7.5844	-0.0	-14.7756	0
51	681	0.335	outer	valid_line_segment	-0.0	13	7.4929	-0.0	-14.8255	0
51	681	0.335	outer	valid_line_segment	-0.0	14	7.4014	-0.0	-14.8754	0
51	681	0.335	outer	valid_line_segment	-0.0	15	7.3099	-0.0	-14.9253	0
51	681	0.335	outer	valid_line_segment	-0.0	16	7.2184	-0.0	-14.9751	0
51	681	0.335	outer	valid_line_segment	-0.0	17	7.1268	-0.0	-15.025	1
52	682	0.335	inner	valid_line_segment	0.0	0	16.2555	0.0	-3.5055	1
52	682	0.335	inner	valid_line_segment	0.0	1	16.271	0.0	-3.4064	0
52	682	0.335	inner	valid_line_segment	0.0	2	16.2865	0.0	-3.3073	0
52	682	0.335	inner	valid_line_segment	0.0	3	16.302	0.0	-3.2082	0
52	682	0.335	inner	valid_line_segment	0.0	4	16.3175	0.0	-3.1091	0
52	682	0.335	inner	valid_line_segment	0.0	5	16.3329	0.0	-3.01	0
52	682	0.335	inner	valid_line_segment	0.0	6	16.3484	0.0	-2.9109	0
52	682	0.335	inner	valid_line_segment	0.0	7	16.3639	0.0	-2.8118	0
52	682	0.335	inner	valid_line_segment	0.0	8	16.3794	0.0	-2.7127	0
52	682	0.335	inner	valid_line_segment	0.0	9	16.3949	0.0	-2.6136	0
52	682	0.335	inner	valid_line_segment	0.0	10	16.4104	0.0	-2.5145	0
52	682	0.335	inner	valid_line_segment	0.0	11	16.4259	0.0	-2.4153	0
52	682	0.335	inner	valid_line_segment	0.0	12	16.4414	0.0	-2.3162	0
52	682	0.335	inner	valid_line_segment	0.0	13	16.4568	0.0	-2.2171	0
52	682	0.335	inner	valid_line_segment	0.0	14	16.4723	0.0	-2.118	0
52	682	0.335	inner	valid_line_segment	0.0	15	16.4878	0.0	-2.0189	0
52	682	0.335	inner	valid_line_segment	0.0	16	16.5033	0.0	-1.9198	0
52	682	0.335	inner	valid_line_segment	0.0	17	16.5188	0.0	-1.8207	0
52	682	0.335	inner	valid_line_segment	0.0	18	16.5343	0.0	-1.7216	1
53	682	0.335	outer	valid_line_segment	0.0	0	16.2555	0.0	-3.5055	1
53	682	0.335	outer	valid_line_segment	0.0	1	16.271	0.0	-3.4064	0
53	682	0.335	outer	valid_line_segment	0.0	2	16.2865	0.0	-3.3073	0
53	682	0.335	outer	valid_line_segment	0.0	3	16.302	0.0	-3.2082	0
53	682	0.335	outer	valid_line_segment	0.0	4	16.3175	0.0	-3.1091	0
53	682	0.335	outer	valid_line_segment	0.0	5	16.3329	0.0	-3.01	0
53	682	0.335	outer	valid_line_segment	0.0	6	16.3484	0.0	-2.9109	0
53	682	0.335	outer	valid_line_segment	0.0	7	16.3639	0.0	-2.8118	0
53	682	0.335	outer	valid_line_segment	0.0	8	16.3794	0.0	-2.7127	0
53	682	0.335	outer	valid_line_segment	0.0	9	16.3949	0.0	-2.6136	0
53	682	0.335	outer	valid_line_segment	0.0	10	16.4104	0.0	-2.5145	0
53	682	0.335	outer	valid_line_segment	0.0	11	16.4259	0.0	-2.4153	0
53	682	0.335	outer	valid_line_segment	0.0	12	16.4414	0.0	-2.3162	0
53	682	0.335	outer	valid_line_segment	0.0	13	16.4568	0.0	-2.2171	0
53	682	0.335	outer	valid_line_segment	0.0	14	16.4723	0.0	-2.118	0
53	682	0.335	outer	valid_line_segment	0.0	15	16.4878	0.0	-2.0189	0
53	682	0.335	outer	valid_line_segment	0.0	16	16.5033	0.0	-1.9198	0
53	682	0.335	outer	valid_line_segment	0.0	17	16.5188	0.0	-1.8207	0
53	682	0.335	outer	valid_line_segment	0.0	18	16.5343	0.0	-1.7216	1
54	683	0.335	inner	valid_line_segment	0.0	0	11.3662	0.0	12.1351	1
54	683	0.335	inner	valid_line_segment	0.0	1	11.4358	0.0	12.0621	0
54	683	0.335	inner	valid_line_segment	0.0	2	11.5053	0.0	11.9892	0
54	683	0.335	inner	valid_line_segment	0.0	3	11.5749	0.0	11.9163	0
54	683	0.335	inner	valid_line_segment	0.0	4	11.6444	0.0	11.8434	0
54	683	0.335	inner	valid_line_segment	0.0	5	11.714	0.0	11.7704	0
54	683	0.335	inner	valid_line_segment	0.0	6	11.7835	0.0	11.6975	0
54	683	0.335	inner	valid_line_segment	0.0	7	11.8531	0.0	11.6246	0
54	683	0.335	inner	valid_line_segment	0.0	8	11.9226	0.0	11.5517	0
54	683	0.335	inner	valid_line_segment	0.0	9	11.9922	0.0	11.4787	0
54	683	0.335	inner	valid_line_segment	0.0	10	12.0617	0.0	11.4058	0
54	683	0.335	inner	valid_line_segment	0.0	11	12.1313	0.0	11.3329	0
54	683	0.335	inner	valid_line_segment	0.0	12	12.2008	0.0	11.2599	0
54	683	0.335	inner	valid_line_segment	0.0	13	12.2704	0.0	11.187	0
54	683	0.335	inner	valid_line_segment	0.0	14	12.3399	0.0	11.1141	0
54	683	0.335	inner	valid_line_segment	0.0	15	12.4094	0.0	11.0412	0
54	683	0.335	inner	valid_line_segment	0.0	16	12.479	0.0	10.9682	0
54	683	0.335	inner	valid_line_segment	0.0	17	12.5485	0.0	10.8953	0
54	683	0.335	inner	valid_line_segment	0.0	18	12.6181	0.0	10.8224	1
55	683	0.335	outer	valid_line_segment	0.0	0	11.3662	0.0	12.1351	1
55	683	0.335	outer	valid_line_segment	0.0	1	11.4358	0.0	12.0621	0
55	683	0.335	outer	valid_line_segment	0.0	2	11.5053	0.0	11.9892	0
55	683	0.335	outer	valid_line_segment	0.0	3	11.5749	0.0	11.9163	0
55	683	0.335	outer	valid_line_segment	0.0	4	11.6444	0.0	11.8434	0
55	683	0.335	outer	valid_line_segment	0.0	5	11.714	0.0	11.7704	0
55	683	0.335	outer	valid_line_segment	0.0	6	11.7835	0.0	11.6975	0
55	683	0.335	outer	valid_line_segment	0.0	7	11.8531	0.0	11.6246	0
55	683	0.335	outer	valid_line_segment	0.0	8	11.9226	0.0	11.5517	0
55	683	0.335	outer	valid_line_segment	0.0	9	11.9922	0.0	11.4787	0
55	683	0.335	outer	valid_line_segment	0.0	10	12.0617	0.0	11.4058	0
55	683	0.335	outer	valid_line_segment	0.0	11	12.1313	0.0	11.3329	0
55	683	0.335	outer	valid_line_segment	0.0	12	12.2008	0.0	11.2599	0
55	683	0.335	outer	valid_line_segment	0.0	13	12.2704	0.0	11.187	0
55	683	0.335	outer	valid_line_segment	0.0	14	12.3399	0.0	11.1141	0
55	683	0.335	outer	valid_line_segment	0.0	15	12.4094	0.0	11.0412	0
55	683	0.335	outer	valid_line_segment	0.0	16	12.479	0.0	10.9682	0
55	683	0.335	outer	valid_line_segment	0.0	17	12.5485	0.0	10.8953	0
55	683	0.335	outer	valid_line_segment	0.0	18	12.6181	0.0	10.8224	1
56	684	0.335	inner	valid_line_segment	-0.0	0	-4.8613	-0.0	15.8897	1
56	684	0.335	inner	valid_line_segment	-0.0	1	-4.7619	-0.0	15.9141	0
56	684	0.335	inner	valid_line_segment	-0.0	2	-4.6626	-0.0	15.9386	0
56	684	0.335	inner	valid_line_segment	-0.0	3	-4.5632	-0.0	15.9631	0
56	684	0.335	inner	valid_line_segment	-0.0	4	-4.4638	-0.0	15.9875	0
56	684	0.335	inner	valid_line_segment	-0.0	5	-4.3645	-0.0	16.012	0
56	684	0.335	inner	valid_line_segment	-0.0	6	-4.2651	-0.0	16.0364	0
56	684	0.335	inner	valid_line_segment	-0.0	7	-4.1657	-0.0	16.0609	0
56	684	0.335	inner	valid_line_segment	-0.0	8	-4.0664	-0.0	16.0854	0
56	684	0.335	inner	valid_line_segment	-0.0	9	-3.967	-0.0	16.1098	0
56	684	0.335	inner	valid_line_segment	-0.0	10	-3.8676	-0.0	16.1343	0
56	684	0.335	inner	valid_line_segment	-0.0	11	-3.7683	-0.0	16.1587	0
56	684	0.335	inner	valid_line_segment	-0.0	12	-3.6689	-0.0	16.1832	0
56	684	0.335	inner	valid_line_segment	-0.0	13	-3.5695	-0.0	16.2076	0
56	684	0.335	inner	valid_line_segment	-0.0	14	-3.4701	-0.0	16.2321	0
56	684	0.335	inner	valid_line_segment	-0.0	15	-3.3708	-0.0	16.2566	0
56	684	0.335	inner	valid_line_segment	-0.0	16	-3.2714	-0.0	16.281	0
56	684	0.335	inner	valid_line_segment	-0.0	17	-3.172	-0.0	16.3055	0
56	684	0.335	inner	valid_line_segment	-0.0	18	-3.0727	-0.0	16.3299	1
57	684	0.335	outer	valid_line_segment	-0.0	0	-4.8613	-0.0	15.8897	1
57	684	0.335	outer	valid_line_segment	-0.0	1	-4.7619	-0.0	15.9141	0
57	684	0.335	outer	valid_line_segment	-0.0	2	-4.6626	-0.0	15.9386	0
57	684	0.335	outer	valid_line_segment	-0.0	3	-4.5632	-0.0	15.9631	0
57	684	0.335	outer	valid_line_segment	-0.0	4	-4.4638	-0.0	15.9875	0
57	684	0.335	outer	valid_line_segment	-0.0	5	-4.3645	-0.0	16.012	0
57	684	0.335	outer	valid_line_segment	-0.0	6	-4.2651	-0.0	16.0364	0
57	684	0.335	outer	valid_line_segment	-0.0	7	-4.1657	-0.0	16.0609	0
57	684	0.335	outer	valid_line_segment	-0.0	8	-4.0664	-0.0	16.0854	0
57	684	0.335	outer	valid_line_segment	-0.0	9	-3.967	-0.0	16.1098	0
57	684	0.335	outer	valid_line_segment	-0.0	10	-3.8676	-0.0	16.1343	0
57	684	0.335	outer	valid_line_segment	-0.0	11	-3.7683	-0.0	16.1587	0
57	684	0.335	outer	valid_line_segment	-0.0	12	-3.6689	-0.0	16.1832	0
57	684	0.335	outer	valid_line_segment	-0.0	13	-3.5695	-0.0	16.2076	0
57	684	0.335	outer	valid_line_segment	-0.0	14	-3.4701	-0.0	16.2321	0
57	684	0.335	outer	valid_line_segment	-0.0	15	-3.3708	-0.0	16.2566	0
57	684	0.335	outer	valid_line_segment	-0.0	16	-3.2714	-0.0	16.281	0
57	684	0.335	outer	valid_line_segment	-0.0	17	-3.172	-0.0	16.3055	0
57	684	0.335	outer	valid_line_segment	-0.0	18	-3.0727	-0.0	16.3299	1
58	685	0.335	inner	valid_line_segment	-0.0	0	-16.478	-0.0	-2.0949	1
58	685	0.335	inner	valid_line_segment	-0.0	1	-16.4853	-0.0	-1.9929	0
58	685	0.335	inner	valid_line_segment	-0.0	2	-16.4926	-0.0	-1.8908	0
58	685	0.335	inner	valid_line_segment	-0.0	3	-16.4999	-0.0	-1.7887	0
58	685	0.335	inner	valid_line_segment	-0.0	4	-16.5071	-0.0	-1.6866	0
58	685	0.335	inner	valid_line_segment	-0.0	5	-16.5144	-0.0	-1.5846	0
58	685	0.335	inner	valid_line_segment	-0.0	6	-16.5217	-0.0	-1.4825	0
58	685	0.335	inner	valid_line_segment	-0.0	7	-16.529	-0.0	-1.3804	0
58	685	0.335	inner	valid_line_segment	-0.0	8	-16.5362	-0.0	-1.2783	0
58	685	0.335	inner	valid_line_segment	-0.0	9	-16.5435	-0.0	-1.1763	0
58	685	0.335	inner	valid_line_segment	-0.0	10	-16.5508	-0.0	-1.0742	0
58	685	0.335	inner	valid_line_segment	-0.0	11	-16.5581	-0.0	-0.9721	0
58	685	0.335	inner	valid_line_segment	-0.0	12	-16.5653	-0.0	-0.87	0
58	685	0.335	inner	valid_line_segment	-0.0	13	-16.5726	-0.0	-0.7679	0
58	685	0.335	inner	valid_line_segment	-0.0	14	-16.5799	-0.0	-0.6659	0
58	685	0.335	inner	valid_line_segment	-0.0	15	-16.5871	-0.0	-0.5638	0
58	685	0.335	inner	valid_line_segment	-0.0	16	-16.5944	-0.0	-0.4617	0
58	685	0.335	inner	valid_line_segment	-0.0	17	-16.6017	-0.0	-0.3596	0
58	685	0.335	inner	valid_line_segment	-0.0	18	-16.609	-0.0	-0.2576	1
59	685	0.335	outer	valid_line_segment	-0.0	0	-16.478	-0.0	-2.0949	1
59	685	0.335	outer	valid_line_segment	-0.0	1	-16.4853	-0.0	-1.9929	0
59	685	0.335	outer	valid_line_segment	-0.0	2	-16.4926	-0.0	-1.8908	0
59	685	0.335	outer	valid_line_segment	-0.0	3	-16.4999	-0.0	-1.7887	0
59	685	0.335	outer	valid_line_segment	-0.0	4	-16.5071	-0.0	-1.6866	0
59	685	0.335	outer	valid_line_segment	-0.0	5	-16.5144	-0.0	-1.5846	0
59	685	0.335	outer	valid_line_segment	-0.0	6	-16.5217	-0.0	-1.4825	0
59	685	0.335	outer	valid_line_segment	-0.0	7	-16.529	-0.0	-1.3804	0
59	685	0.335	outer	valid_line_segment	-0.0	8	-16.5362	-0.0	-1.2783	0
59	685	0.335	outer	valid_line_segment	-0.0	9	-16.5435	-0.0	-1.1763	0
59	685	0.335	outer	valid_line_segment	-0.0	10	-16.5508	-0.0	-1.0742	0
59	685	0.335	outer	valid_line_segment	-0.0	11	-16.5581	-0.0	-0.9721	0
59	685	0.335	outer	valid_line_segment	-0.0	12	-16.5653	-0.0	-0.87	0
59	685	0.335	outer	valid_line_segment	-0.0	13	-16.5726	-0.0	-0.7679	0
59	685	0.335	outer	valid_line_segment	-0.0	14	-16.5799	-0.0	-0.6659	0
59	685	0.335	outer	valid_line_segment	-0.0	15	-16.5871	-0.0	-0.5638	0
59	685	0.335	outer	valid_line_segment	-0.0	16	-16.5944	-0.0	-0.4617	0
59	685	0.335	outer	valid_line_segment	-0.0	17	-16.6017	-0.0	-0.3596	0
59	685	0.335	outer	valid_line_segment	-0.0	18	-16.609	-0.0	-0.2576	1
60	686	0.335	inner	valid_line_segment	0.0	0	-15.0304	0.0	7.0714	1
60	686	0.335	inner	valid_line_segment	0.0	1	-14.9818	0.0	7.1614	0
60	686	0.335	inner	valid_line_segment	0.0	2	-14.9331	0.0	7.2515	0
60	686	0.335	inner	valid_line_segment	0.0	3	-14.8845	0.0	7.3415	0
60	686	0.335	inner	valid_line_segment	0.0	4	-14.8358	0.0	7.4315	0
60	686	0.335	inner	valid_line_segment	0.0	5	-14.7872	0.0	7.5216	0
60	686	0.335	inner	valid_line_segment	0.0	6	-14.7385	0.0	7.6116	0
60	686	0.335	inner	valid_line_segment	0.0	7	-14.6899	0.0	7.7016	0
60	686	0.335	inner	valid_line_segment	0.0	8	-14.6412	0.0	7.7916	0
60	686	0.335	inner	valid_line_segment	0.0	9	-14.5926	0.0	7.8817	0
60	686	0.335	inner	valid_line_segment	0.0	10	-14.5439	0.0	7.9717	0
60	686	0.335	inner	valid_line_segment	0.0	11	-14.4953	0.0	8.0617	0
60	686	0.335	inner	valid_line_segment	0.0	12	-14.4466	0.0	8.1518	0
60	686	0.335	inner	valid_line_segment	0.0	13	-14.398	0.0	8.2418	0
60	686	0.335	inner	valid_line_segment	0.0	14	-14.3493	0.0	8.3318	0
60	686	0.335	inner	valid_line_segment	0.0	15	-14.3007	0.0	8.4219	0
60	686	0.335	inner	valid_line_segment	0.0	16	-14.252	0.0	8.5119	0
60	686	0.335	inner	valid_line_segment	0.0	17	-14.2034	0.0	8.6019	0
60	686	0.335	inner	valid_line_segment	0.0	18	-14.1547	0.0	8.6919	1
61	686	0.335	outer	valid_line_segment	0.0	0	-15.0304	0.0	7.0714	1
61	686	0.335	outer	valid_line_segment	0.0	1	-14.9818	0.0	7.1614	0
61	686	0.335	outer	valid_line_segment	0.0	2	-14.9331	0.0	7.2515	0
61	686	0.335	outer	valid_line_segment	0.0	3	-14.8845	0.0	7.3415	0
61	686	0.335	outer	valid_line_segment	0.0	4	-14.8358	0.0	7.4315	0
61	686	0.335	outer	valid_line_segment	0.0	5	-14.7872	0.0	7.5216	0
61	686	0.335	outer	valid_line_segment	0.0	6	-14.7385	0.0	7.6116	0
61	686	0.335	outer	valid_line_segment	0.0	7	-14.6899	0.0	7.7016	0
61	686	0.335	outer	valid_line_segment	0.0	8	-14.6412	0.0	7.7916	0
61	686	0.335	outer	valid_line_segment	0.0	9	-14.5926	0.0	7.8817	0
61	686	0.335	outer	valid_line_segment	0.0	10	-14.5439	0.0	7.9717	0
61	686	0.335	outer	valid_line_segment	0.0	11	-14.4953	0.0	8.0617	0
61	686	0.335	outer	valid_line_segment	0.0	12	-14.4466	0.0	8.1518	0
61	686	0.335	outer	valid_line_segment	0.0	13	-14.398	0.0	8.2418	0
61	686	0.335	outer	valid_line_segment	0.0	14	-14.3493	0.0	8.3318	0
61	686	0.335	outer	valid_line_segment	0.0	15	-14.3007	0.0	8.4219	0
61	686	0.335	outer	valid_line_segment	0.0	16	-14.252	0.0	8.5119	0
61	686	0.335	outer	valid_line_segment	0.0	17	-14.2034	0.0	8.6019	0
61	686	0.335	outer	valid_line_segment	0.0	18	-14.1547	0.0	8.6919	1
62	687	0.335	inner	valid_line_segment	-0.0	0	4.56	-0.0	-15.9726	1
62	687	0.335	inner	valid_line_segment	-0.0	1	4.6566	-0.0	-15.9391	0
62	687	0.335	inner	valid_line_segment	-0.0	2	4.7533	-0.0	-15.9056	0
62	687	0.335	inner	valid_line_segment	-0.0	3	4.85	-0.0	-15.872	0
62	687	0.335	inner	valid_line_segment	-0.0	4	4.9467	-0.0	-15.8385	0
62	687	0.335	inner	valid_line_segment	-0.0	5	5.0434	-0.0	-15.805	0
62	687	0.335	inner	valid_line_segment	-0.0	6	5.1401	-0.0	-15.7715	0
62	687	0.335	inner	valid_line_segment	-0.0	7	5.2368	-0.0	-15.7379	0
62	687	0.335	inner	valid_line_segment	-0.0	8	5.3334	-0.0	-15.7044	0
62	687	0.335	inner	valid_line_segment	-0.0	9	5.4301	-0.0	-15.6709	0
62	687	0.335	inner	valid_line_segment	-0.0	10	5.5268	-0.0	-15.6374	0
62	687	0.335	inner	valid_line_segment	-0.0	11	5.6235	-0.0	-15.6038	0
62	687	0.335	inner	valid_line_segment	-0.0	12	5.7202	-0.0	-15.5703	0
62	687	0.335	inner	valid_line_segment	-0.0	13	5.8169	-0.0	-15.5368	0
62	687	0.335	inner	valid_line_segment	-0.0	14	5.9136	-0.0	-15.5033	0
62	687	0.335	inner	valid_line_segment	-0.0	15	6.0103	-0.0	-15.4697	0
62	687	0.335	inner	valid_line_segment	-0.0	16	6.1069	-0.0	-15.4362	0
62	687	0.335	inner	valid_line_segment	-0.0	17	6.2036	-0.0	-15.4027	0
62	687	0.335	inner	valid_line_segment	-0.0	18	6.3003	-0.0	-15.3692	1
63	687	0.335	outer	valid_line_segment	-0.0	0	4.56	-0.0	-15.9726	1
63	687	0.335	outer	valid_line_segment	-0.0	1	4.6566	-0.0	-15.9391	0
63	687	0.335	outer	valid_line_segment	-0.0	2	4.7533	-0.0	-15.9056	0
63	687	0.335	outer	valid_line_segment	-0.0	3	4.85	-0.0	-15.872	0
63	687	0.335	outer	valid_line_segment	-0.0	4	4.9467	-0.0	-15.8385	0
63	687	0.335	outer	valid_line_segment	-0.0	5	5.0434	-0.0	-15.805	0
63	687	0.335	outer	valid_line_segment	-0.0	6	5.1401	-0.0	-15.7715	0
63	687	0.335	outer	valid_line_segment	-0.0	7	5.2368	-0.0	-15.7379	0
63	687	0.335	outer	valid_line_segment	-0.0	8	5.3334	-0.0	-15.7044	0
63	687	0.335	outer	valid_line_segment	-0.0	9	5.4301	-0.0	-15.6709	0
63	687	0.335	outer	valid_line_segment	-0.0	10	5.5268	-0.0	-15.6374	0
63	687	0.335	outer	valid_line_segment	-0.0	11	5.6235	-0.0	-15.6038	0
63	687	0.335	outer	valid_line_segment	-0.0	12	5.7202	-0.0	-15.5703	0
63	687	0.335	outer	valid_line_segment	-0.0	13	5.8169	-0.0	-15.5368	0
63	687	0.335	outer	valid_line_segment	-0.0	14	5.9136	-0.0	-15.5033	0
63	687	0.335	outer	valid_line_segment	-0.0	15	6.0103	-0.0	-15.4697	0
63	687	0.335	outer	valid_line_segment	-0.0	16	6.1069	-0.0	-15.4362	0
63	687	0.335	outer	valid_line_segment	-0.0	17	6.2036	-0.0	-15.4027	0
63	687	0.335	outer	valid_line_segment	-0.0	18	6.3003	-0.0	-15.3692	1
64	688	0.335	inner	valid_line_segment	-0.0	0	13.2031	-0.0	10.0795	1
64	688	0.335	inner	valid_line_segment	-0.0	1	13.2605	-0.0	9.9949	0
64	688	0.335	inner	valid_line_segment	-0.0	2	13.318	-0.0	9.9102	0
64	688	0.335	inner	valid_line_segment	-0.0	3	13.3755	-0.0	9.8255	0
64	688	0.335	inner	valid_line_segment	-0.0	4	13.433	-0.0	9.7409	0
64	688	0.335	inner	valid_line_segment	-0.0	5	13.4904	-0.0	9.6562	0
64	688	0.335	inner	valid_line_segment	-0.0	6	13.5479	-0.0	9.5715	0
64	688	0.335	inner	valid_line_segment	-0.0	7	13.6054	-0.0	9.4869	0
64	688	0.335	inner	valid_line_segment	-0.0	8	13.6629	-0.0	9.4022	0
64	688	0.335	inner	valid_line_segment	-0.0	9	13.7203	-0.0	9.3175	0
64	688	0.335	inner	valid_line_segment	-0.0	10	13.7778	-0.0	9.2328	0
64	688	0.335	inner	valid_line_segment	-0.0	11	13.8353	-0.0	9.1482	0
64	688	0.335	inner	valid_line_segment	-0.0	12	13.8928	-0.0	9.0635	0
64	688	0.335	inner	valid_line_segment	-0.0	13	13.9502	-0.0	8.9788	0
64	688	0.335	inner	valid_line_segment	-0.0	14	14.0077	-0.0	8.8942	0
64	688	0.335	inner	valid_line_segment	-0.0	15	14.0652	-0.0	8.8095	0
64	688	0.335	inner	valid_line_segment	-0.0	16	14.1227	-0.0	8.7248	0
64	688	0.335	inner	valid_line_segment	-0.0	17	14.1801	-0.0	8.6402	0
64	688	0.335	inner	valid_line_segment	-0.0	18	14.2376	-0.0	8.5555	1
65	688	0.335	outer	valid_line_segment	-0.0	0	13.2031	-0.0	10.0795	1
65	688	0.335	outer	valid_line_segment	-0.0	1	13.2605	-0.0	9.9949	0
65	688	0.335	outer	valid_line_segment	-0.0	2	13.318	-0.0	9.9102	0
65	688	0.335	outer	valid_line_segment	-0.0	3	13.3755	-0.0	9.8255	0
65	688	0.335	outer	valid_line_segment	-0.0	4	13.433	-0.0	9.7409	0
65	688	0.335	outer	valid_line_segment	-0.0	5	13.4904	-0.0	9.6562	0
65	688	0.335	outer	valid_line_segment	-0.0	6	13.5479	-0.0	9.5715	0
65	688	0.335	outer	valid_line_segment	-0.0	7	13.6054	-0.0	9.4869	0
65	688	0.335	outer	valid_line_segment	-0.0	8	13.6629	-0.0	9.4022	0
65	688	0.335	outer	valid_line_segment	-0.0	9	13.7203	-0.0	9.3175	0
65	688	0.335	outer	valid_line_segment	-0.0	10	13.7778	-0.0	9.2328	0
65	688	0.335	outer	valid_line_segment	-0.0	11	13.8353	-0.0	9.1482	0
65	688	0.335	outer	valid_line_segment	-0.0	12	13.8928	-0.0	9.0635	0
65	688	0.335	outer	valid_line_segment	-0.0	13	13.9502	-0.0	8.9788	0
65	688	0.335	outer	valid_line_segment	-0.0	14	14.0077	-0.0	8.8942	0
65	688	0.335	outer	valid_line_segment	-0.0	15	14.0652	-0.0	8.8095	0
65	688	0.335	outer	valid_line_segment	-0.0	16	14.1227	-0.0	8.7248	0
65	688	0.335	outer	valid_line_segment	-0.0	17	14.1801	-0.0	8.6402	0
65	688	0.335	outer	valid_line_segment	-0.0	18	14.2376	-0.0	8.5555	1
66	689	0.335	inner	valid_line_segment	0.0	0	-12.5342	0.0	-10.9003	1
66	689	0.335	inner	valid_line_segment	0.0	1	-12.4629	0.0	-10.9737	0
66	689	0.335	inner	valid_line_segment	0.0	2	-12.3915	0.0	-11.047	0
66	689	0.335	inner	valid_line_segment	0.0	3	-12.3202	0.0	-11.1204	0
66	689	0.335	inner	valid_line_segment	0.0	4	-12.2488	0.0	-11.1937	0
66	689	0.335	inner	valid_line_segment	0.0	5	-12.1775	0.0	-11.2671	0
66	689	0.335	inner	valid_line_segment	0.0	6	-12.1062	0.0	-11.3405	0
66	689	0.335	inner	valid_line_segment	0.0	7	-12.0348	0.0	-11.4138	0
66	689	0.335	inner	valid_line_segment	0.0	8	-11.9635	0.0	-11.4872	0
66	689	0.335	inner	valid_line_segment	0.0	9	-11.8921	0.0	-11.5606	0
66	689	0.335	inner	valid_line_segment	0.0	10	-11.8208	0.0	-11.6339	0
66	689	0.335	inner	valid_line_segment	0.0	11	-11.7494	0.0	-11.7073	0
66	689	0.335	inner	valid_line_segment	0.0	12	-11.6781	0.0	-11.7806	0
66	689	0.335	inner	valid_line_segment	0.0	13	-11.6067	0.0	-11.854	0
66	689	0.335	inner	valid_line_segment	0.0	14	-11.5354	0.0	-11.9274	0
66	689	0.335	inner	valid_line_segment	0.0	15	-11.4641	0.0	-12.0007	0
66	689	0.335	inner	valid_line_segment	0.0	16	-11.3927	0.0	-12.0741	0
66	689	0.335	inner	valid_line_segment	0.0	17	-11.3214	0.0	-12.1475	0
66	689	0.335	inner	valid_line_segment	0.0	18	-11.25	0.0	-12.2208	1
67	689	0.335	outer	valid_line_segment	0.0	0	-12.5342	0.0	-10.9003	1
67	689	0.335	outer	valid_line_segment	0.0	1	-12.4629	0.0	-10.9737	0
67	689	0.335	outer	valid_line_segment	0.0	2	-12.3915	0.0	-11.047	0
67	689	0.335	outer	valid_line_segment	0.0	3	-12.3202	0.0	-11.1204	0
67	689	0.335	outer	valid_line_segment	0.0	4	-12.2488	0.0	-11.1937	0
67	689	0.335	outer	valid_line_segment	0.0	5	-12.1775	0.0	-11.2671	0
67	689	0.335	outer	valid_line_segment	0.0	6	-12.1062	0.0	-11.3405	0
67	689	0.335	outer	valid_line_segment	0.0	7	-12.0348	0.0	-11.4138	0
67	689	0.335	outer	valid_line_segment	0.0	8	-11.9635	0.0	-11.4872	0
67	689	0.335	outer	valid_line_segment	0.0	9	-11.8921	0.0	-11.5606	0
67	689	0.335	outer	valid_line_segment	0.0	10	-11.8208	0.0	-11.6339	0
67	689	0.335	outer	valid_line_segment	0.0	11	-11.7494	0.0	-11.7073	0
67	689	0.335	outer	valid_line_segment	0.0	12	-11.6781	0.0	-11.7806	0
67	689	0.335	outer	valid_line_segment	0.0	13	-11.6067	0.0	-11.854	0
67	689	0.335	outer	valid_line_segment	0.0	14	-11.5354	0.0	-11.9274	0
67	689	0.335	outer	valid_line_segment	0.0	15	-11.4641	0.0	-12.0007	0
67	689	0.335	outer	valid_line_segment	0.0	16	-11.3927	0.0	-12.0741	0
67	689	0.335	outer	valid_line_segment	0.0	17	-11.3214	0.0	-12.1475	0
67	689	0.335	outer	valid_line_segment	0.0	18	-11.25	0.0	-12.2208	1
68	690	0.335	inner	valid_line_segment	-0.0	0	15.0598	-0.0	7.0111	1
68	690	0.335	inner	valid_line_segment	-0.0	1	15.0977	-0.0	6.916	0
68	690	0.335	inner	valid_line_segment	-0.0	2	15.1357	-0.0	6.821	0
68	690	0.335	inner	valid_line_segment	-0.0	3	15.1736	-0.0	6.726	0
68	690	0.335	inner	valid_line_segment	-0.0	4	15.2116	-0.0	6.6309	0
68	690	0.335	inner	valid_line_segment	-0.0	5	15.2496	-0.0	6.5359	0
68	690	0.335	inner	valid_line_segment	-0.0	6	15.2875	-0.0	6.4409	0
68	690	0.335	inner	valid_line_segment	-0.0	7	15.3255	-0.0	6.3458	0
68	690	0.335	inner	valid_line_segment	-0.0	8	15.3634	-0.0	6.2508	0
68	690	0.335	inner	valid_line_segment	-0.0	9	15.4014	-0.0	6.1557	0
68	690	0.335	inner	valid_line_segment	-0.0	10	15.4393	-0.0	6.0607	0
68	690	0.335	inner	valid_line_segment	-0.0	11	15.4773	-0.0	5.9657	0
68	690	0.335	inner	valid_line_segment	-0.0	12	15.5152	-0.0	5.8706	0
68	690	0.335	inner	valid_line_segment	-0.0	13	15.5532	-0.0	5.7756	0
68	690	0.335	inner	valid_line_segment	-0.0	14	15.5912	-0.0	5.6806	0
68	690	0.335	inner	valid_line_segment	-0.0	15	15.6291	-0.0	5.5855	0
68	690	0.335	inner	valid_line_segment	-0.0	16	15.6671	-0.0	5.4905	0
68	690	0.335	inner	valid_line_segment	-0.0	17	15.705	-0.0	5.3954	0
68	690	0.335	inner	valid_line_segment	-0.0	18	15.743	-0.0	5.3004	1
69	690	0.335	outer	valid_line_segment	-0.0	0	15.0598	-0.0	7.0111	1
69	690	0.335	outer	valid_line_segment	-0.0	1	15.0977	-0.0	6.916	0
69	690	0.335	outer	valid_line_segment	-0.0	2	15.1357	-0.0	6.821	0
69	690	0.335	outer	valid_line_segment	-0.0	3	15.1736	-0.0	6.726	0
69	690	0.335	outer	valid_line_segment	-0.0	4	15.2116	-0.0	6.6309	0
69	690	0.335	outer	valid_line_segment	-0.0	5	15.2496	-0.0	6.5359	0
69	690	0.335	outer	valid_line_segment	-0.0	6	15.2875	-0.0	6.4409	0
69	690	0.335	outer	valid_line_segment	-0.0	7	15.3255	-0.0	6.3458	0
69	690	0.335	outer	valid_line_segment	-0.0	8	15.3634	-0.0	6.2508	0
69	690	0.335	outer	valid_line_segment	-0.0	9	15.4014	-0.0	6.1557	0
69	690	0.335	outer	valid_line_segment	-0.0	10	15.4393	-0.0	6.0607	0
69	690	0.335	outer	valid_line_segment	-0.0	11	15.4773	-0.0	5.9657	0
69	690	0.335	outer	valid_line_segment	-0.0	12	15.5152	-0.0	5.8706	0
69	690	0.335	outer	valid_line_segment	-0.0	13	15.5532	-0.0	5.7756	0
69	690	0.335	outer	valid_line_segment	-0.0	14	15.5912	-0.0	5.6806	0
69	690	0.335	outer	valid_line_segment	-0.0	15	15.6291	-0.0	5.5855	0
69	690	0.335	outer	valid_line_segment	-0.0	16	15.6671	-0.0	5.4905	0
69	690	0.335	outer	valid_line_segment	-0.0	17	15.705	-0.0	5.3954	0
69	690	0.335	outer	valid_line_segment	-0.0	18	15.743	-0.0	5.3004	1
70	691	0.335	inner	valid_line_segment	0.0	0	-15.8396	0.0	5.0058	1
70	691	0.335	inner	valid_line_segment	0.0	1	-15.8034	0.0	5.1015	0
70	691	0.335	inner	valid_line_segment	0.0	2	-15.7672	0.0	5.1972	0
70	691	0.335	inner	valid_line_segment	0.0	3	-15.731	0.0	5.2929	0
70	691	0.335	inner	valid_line_segment	0.0	4	-15.6948	0.0	5.3886	0
70	691	0.335	inner	valid_line_segment	0.0	5	-15.6586	0.0	5.4843	0
70	691	0.335	inner	valid_line_segment	0.0	6	-15.6224	0.0	5.5801	0
70	691	0.335	inner	valid_line_segment	0.0	7	-15.5861	0.0	5.6758	0
70	691	0.335	inner	valid_line_segment	0.0	8	-15.5499	0.0	5.7715	0
70	691	0.335	inner	valid_line_segment	0.0	9	-15.5137	0.0	5.8672	0
70	691	0.335	inner	valid_line_segment	0.0	10	-15.4775	0.0	5.9629	0
70	691	0.335	inner	valid_line_segment	0.0	11	-15.4413	0.0	6.0586	0
70	691	0.335	inner	valid_line_segment	0.0	12	-15.4051	0.0	6.1544	0
70	691	0.335	inner	valid_line_segment	0.0	13	-15.3689	0.0	6.2501	0
70	691	0.335	inner	valid_line_segment	0.0	14	-15.3327	0.0	6.3458	0
70	691	0.335	inner	valid_line_segment	0.0	15	-15.2965	0.0	6.4415	0
70	691	0.335	inner	valid_line_segment	0.0	16	-15.2603	0.0	6.5372	0
70	691	0.335	inner	valid_line_segment	0.0	17	-15.224	0.0	6.6329	0
70	691	0.335	inner	valid_line_segment	0.0	18	-15.1878	0.0	6.7286	1
71	691	0.335	outer	valid_line_segment	0.0	0	-15.8396	0.0	5.0058	1
71	691	0.335	outer	valid_line_segment	0.0	1	-15.8034	0.0	5.1015	0
71	691	0.335	outer	valid_line_segment	0.0	2	-15.7672	0.0	5.1972	0
71	691	0.335	outer	valid_line_segment	0.0	3	-15.731	0.0	5.2929	0
71	691	0.335	outer	valid_line_segment	0.0	4	-15.6948	0.0	5.3886	0
71	691	0.335	outer	valid_line_segment	0.0	5	-15.6586	0.0	5.4843	0
71	691	0.335	outer	valid_line_segment	0.0	6	-15.6224	0.0	5.5801	0
71	691	0.335	outer	valid_line_segment	0.0	7	-15.5861	0.0	5.6758	0
71	691	0.335	outer	valid_line_segment	0.0	8	-15.5499	0.0	5.7715	0
71	691	0.335	outer	valid_line_segment	0.0	9	-15.5137	0.0	5.8672	0
71	691	0.335	outer	valid_line_segment	0.0	10	-15.4775	0.0	5.9629	0
71	691	0.335	outer	valid_line_segment	0.0	11	-15.4413	0.0	6.0586	0
71	691	0.335	outer	valid_line_segment	0.0	12	-15.4051	0.0	6.1544	0
71	691	0.335	outer	valid_line_segment	0.0	13	-15.3689	0.0	6.2501	0
71	691	0.335	outer	valid_line_segment	0.0	14	-15.3327	0.0	6.3458	0
71	691	0.335	outer	valid_line_segment	0.0	15	-15.2965	0.0	6.4415	0
71	691	0.335	outer	valid_line_segment	0.0	16	-15.2603	0.0	6.5372	0
71	691	0.335	outer	valid_line_segment	0.0	17	-15.224	0.0	6.6329	0
71	691	0.335	outer	valid_line_segment	0.0	18	-15.1878	0.0	6.7286	1
72	692	0.335	inner	valid_line_segment	-0.0	0	-0.7268	-0.0	-16.5965	1
72	692	0.335	inner	valid_line_segment	-0.0	1	-0.8286	-0.0	-16.5864	0
72	692	0.335	inner	valid_line_segment	-0.0	2	-0.9305	-0.0	-16.5763	0
72	692	0.335	inner	valid_line_segment	-0.0	3	-1.0323	-0.0	-16.5662	0
72	692	0.335	inner	valid_line_segment	-0.0	4	-1.1341	-0.0	-16.556	0
72	692	0.335	inner	valid_line_segment	-0.0	5	-1.236	-0.0	-16.5459	0
72	692	0.335	inner	valid_line_segment	-0.0	6	-1.3378	-0.0	-16.5358	0
72	692	0.335	inner	valid_line_segment	-0.0	7	-1.4396	-0.0	-16.5257	0
72	692	0.335	inner	valid_line_segment	-0.0	8	-1.5415	-0.0	-16.5156	0
72	692	0.335	inner	valid_line_segment	-0.0	9	-1.6433	-0.0	-16.5054	0
72	692	0.335	inner	valid_line_segment	-0.0	10	-1.7451	-0.0	-16.4953	0
72	692	0.335	inner	valid_line_segment	-0.0	11	-1.847	-0.0	-16.4852	0
72	692	0.335	inner	valid_line_segment	-0.0	12	-1.9488	-0.0	-16.4751	0
72	692	0.335	inner	valid_line_segment	-0.0	13	-2.0506	-0.0	-16.465	0
72	692	0.335	inner	valid_line_segment	-0.0	14	-2.1524	-0.0	-16.4548	0
72	692	0.335	inner	valid_line_segment	-0.0	15	-2.2543	-0.0	-16.4447	0
72	692	0.335	inner	valid_line_segment	-0.0	16	-2.3561	-0.0	-16.4346	0
72	692	0.335	inner	valid_line_segment	-0.0	17	-2.4579	-0.0	-16.4245	0
72	692	0.335	inner	valid_line_segment	-0.0	18	-2.5598	-0.0	-16.4144	1
73	692	0.335	outer	valid_line_segment	-0.0	0	-0.7268	-0.0	-16.5965	1
73	692	0.335	outer	valid_line_segment	-0.0	1	-0.8286	-0.0	-16.5864	0
73	692	0.335	outer	valid_line_segment	-0.0	2	-0.9305	-0.0	-16.5763	0
73	692	0.335	outer	valid_line_segment	-0.0	3	-1.0323	-0.0	-16.5662	0
73	692	0.335	outer	valid_line_segment	-0.0	4	-1.1341	-0.0	-16.556	0
73	692	0.335	outer	valid_line_segment	-0.0	5	-1.236	-0.0	-16.5459	0
73	692	0.335	outer	valid_line_segment	-0.0	6	-1.3378	-0.0	-16.5358	0
73	692	0.335	outer	valid_line_segment	-0.0	7	-1.4396	-0.0	-16.5257	0
73	692	0.335	outer	valid_line_segment	-0.0	8	-1.5415	-0.0	-16.5156	0
73	692	0.335	outer	valid_line_segment	-0.0	9	-1.6433	-0.0	-16.5054	0
73	692	0.335	outer	valid_line_segment	-0.0	10	-1.7451	-0.0	-16.4953	0
73	692	0.335	outer	valid_line_segment	-0.0	11	-1.847	-0.0	-16.4852	0
73	692	0.335	outer	valid_line_segment	-0.0	12	-1.9488	-0.0	-16.4751	0
73	692	0.335	outer	valid_line_segment	-0.0	13	-2.0506	-0.0	-16.465	0
73	692	0.335	outer	valid_line_segment	-0.0	14	-2.1524	-0.0	-16.4548	0
73	692	0.335	outer	valid_line_segment	-0.0	15	-2.2543	-0.0	-16.4447	0
73	692	0.335	outer	valid_line_segment	-0.0	16	-2.3561	-0.0	-16.4346	0
73	692	0.335	outer	valid_line_segment	-0.0	17	-2.4579	-0.0	-16.4245	0
73	692	0.335	outer	valid_line_segment	-0.0	18	-2.5598	-0.0	-16.4144	1
74	693	0.335	inner	valid_line_segment	0.0	0	11.4677	0.0	-12.0208	1
74	693	0.335	inner	valid_line_segment	0.0	1	11.5377	0.0	-11.9461	0
74	693	0.335	inner	valid_line_segment	0.0	2	11.6077	0.0	-11.8714	0
74	693	0.335	inner	valid_line_segment	0.0	3	11.6777	0.0	-11.7968	0
74	693	0.335	inner	valid_line_segment	0.0	4	11.7477	0.0	-11.7221	0
74	693	0.335	inner	valid_line_segment	0.0	5	11.8177	0.0	-11.6475	0
74	693	0.335	inner	valid_line_segment	0.0	6	11.8876	0.0	-11.5728	0
74	693	0.335	inner	valid_line_segment	0.0	7	11.9576	0.0	-11.4981	0
74	693	0.335	inner	valid_line_segment	0.0	8	12.0276	0.0	-11.4235	0
74	693	0.335	inner	valid_line_segment	0.0	9	12.0976	0.0	-11.3488	0
74	693	0.335	inner	valid_line_segment	0.0	10	12.1676	0.0	-11.2742	0
74	693	0.335	inner	valid_line_segment	0.0	11	12.2376	0.0	-11.1995	0
74	693	0.335	inner	valid_line_segment	0.0	12	12.3076	0.0	-11.1248	0
74	693	0.335	inner	valid_line_segment	0.0	13	12.3776	0.0	-11.0502	0
74	693	0.335	inner	valid_line_segment	0.0	14	12.4476	0.0	-10.9755	0
74	693	0.335	inner	valid_line_segment	0.0	15	12.5176	0.0	-10.9009	0
74	693	0.335	inner	valid_line_segment	0.0	16	12.5876	0.0	-10.8262	0
74	693	0.335	inner	valid_line_segment	0.0	17	12.6575	0.0	-10.7516	0
74	693	0.335	inner	valid_line_segment	0.0	18	12.7275	0.0	-10.6769	1
75	693	0.335	outer	valid_line_segment	0.0	0	11.4677	0.0	-12.0208	1
75	693	0.335	outer	valid_line_segment	0.0	1	11.5377	0.0	-11.9461	0
75	693	0.335	outer	valid_line_segment	0.0	2	11.6077	0.0	-11.8714	0
75	693	0.335	outer	valid_line_segment	0.0	3	11.6777	0.0	-11.7968	0
75	693	0.335	outer	valid_line_segment	0.0	4	11.7477	0.0	-11.7221	0
75	693	0.335	outer	valid_line_segment	0.0	5	11.8177	0.0	-11.6475	0
75	693	0.335	outer	valid_line_segment	0.0	6	11.8876	0.0	-11.5728	0
75	693	0.335	outer	valid_line_segment	0.0	7	11.9576	0.0	-11.4981	0
75	693	0.335	outer	valid_line_segment	0.0	8	12.0276	0.0	-11.4235	0
75	693	0.335	outer	valid_line_segment	0.0	9	12.0976	0.0	-11.3488	0
75	693	0.335	outer	valid_line_segment	0.0	10	12.1676	0.0	-11.2742	0
75	693	0.335	outer	valid_line_segment	0.0	11	12.2376	0.0	-11.1995	0
75	693	0.335	outer	valid_line_segment	0.0	12	12.3076	0.0	-11.1248	0
75	693	0.335	outer	valid_line_segment	0.0	13	12.3776	0.0	-11.0502	0
75	693	0.335	outer	valid_line_segment	0.0	14	12.4476	0.0	-10.9755	0
75	693	0.335	outer	valid_line_segment	0.0	15	12.5176	0.0	-10.9009	0
75	693	0.335	outer	valid_line_segment	0.0	16	12.5876	0.0	-10.8262	0
75	693	0.335	outer	valid_line_segment	0.0	17	12.6575	0.0	-10.7516	0
75	693	0.335	outer	valid_line_segment	0.0	18	12.7275	0.0	-10.6769	1
76	694	0.335	inner	valid_line_segment	0.0	0	6.998	0.0	15.0691	1
76	694	0.335	inner	valid_line_segment	0.0	1	7.0883	0.0	15.0209	0
76	694	0.335	inner	valid_line_segment	0.0	2	7.1786	0.0	14.9727	0
76	694	0.335	inner	valid_line_segment	0.0	3	7.2688	0.0	14.9244	0
76	694	0.335	inner	valid_line_segment	0.0	4	7.3591	0.0	14.8762	0
76	694	0.335	inner	valid_line_segment	0.0	5	7.4494	0.0	14.828	0
76	694	0.335	inner	valid_line_segment	0.0	6	7.5396	0.0	14.7798	0
76	694	0.335	inner	valid_line_segment	0.0	7	7.6299	0.0	14.7316	0
76	694	0.335	inner	valid_line_segment	0.0	8	7.7202	0.0	14.6834	0
76	694	0.335	inner	valid_line_segment	0.0	9	7.8104	0.0	14.6352	0
76	694	0.335	inner	valid_line_segment	0.0	10	7.9007	0.0	14.587	0
76	694	0.335	inner	valid_line_segment	0.0	11	7.991	0.0	14.5388	0
76	694	0.335	inner	valid_line_segment	0.0	12	8.0812	0.0	14.4906	0
76	694	0.335	inner	valid_line_segment	0.0	13	8.1715	0.0	14.4423	0
76	694	0.335	inner	valid_line_segment	0.0	14	8.2618	0.0	14.3941	0
76	694	0.335	inner	valid_line_segment	0.0	15	8.352	0.0	14.3459	0
76	694	0.335	inner	valid_line_segment	0.0	16	8.4423	0.0	14.2977	0
76	694	0.335	inner	valid_line_segment	0.0	17	8.5326	0.0	14.2495	0
76	694	0.335	inner	valid_line_segment	0.0	18	8.6228	0.0	14.2013	1
77	694	0.335	outer	valid_line_segment	0.0	0	6.998	0.0	15.0691	1
77	694	0.335	outer	valid_line_segment	0.0	1	7.0883	0.0	15.0209	0
77	694	0.335	outer	valid_line_segment	0.0	2	7.1786	0.0	14.9727	0
77	694	0.335	outer	valid_line_segment	0.0	3	7.2688	0.0	14.9244	0
77	694	0.335	outer	valid_line_segment	0.0	4	7.3591	0.0	14.8762	0
77	694	0.335	outer	valid_line_segment	0.0	5	7.4494	0.0	14.828	0
77	694	0.335	outer	valid_line_segment	0.0	6	7.5396	0.0	14.7798	0
77	694	0.335	outer	valid_line_segment	0.0	7	7.6299	0.0	14.7316	0
77	694	0.335	outer	valid_line_segment	0.0	8	7.7202	0.0	14.6834	0
77	694	0.335	outer	valid_line_segment	0.0	9	7.8104	0.0	14.6352	0
77	694	0.335	outer	valid_line_segment	0.0	10	7.9007	0.0	14.587	0
77	694	0.335	outer	valid_line_segment	0.0	11	7.991	0.0	14.5388	0
77	694	0.335	outer	valid_line_segment	0.0	12	8.0812	0.0	14.4906	0
77	694	0.335	outer	valid_line_segment	0.0	13	8.1715	0.0	14.4423	0
77	694	0.335	outer	valid_line_segment	0.0	14	8.2618	0.0	14.3941	0
77	694	0.335	outer	valid_line_segment	0.0	15	8.352	0.0	14.3459	0
77	694	0.335	outer	valid_line_segment	0.0	16	8.4423	0.0	14.2977	0
77	694	0.335	outer	valid_line_segment	0.0	17	8.5326	0.0	14.2495	0
77	694	0.335	outer	valid_line_segment	0.0	18	8.6228	0.0	14.2013	1
78	695	0.335	inner	valid_line_segment	0.0	0	-6.0204	0.0	15.486	1
78	695	0.335	inner	valid_line_segment	0.0	1	-6.1136	0.0	15.4437	0
78	695	0.335	inner	valid_line_segment	0.0	2	-6.2068	0.0	15.4014	0
78	695	0.335	inner	valid_line_segment	0.0	3	-6.2999	0.0	15.3591	0
78	695	0.335	inner	valid_line_segment	0.0	4	-6.3931	0.0	15.3168	0
78	695	0.335	inner	valid_line_segment	0.0	5	-6.4863	0.0	15.2745	0
78	695	0.335	inner	valid_line_segment	0.0	6	-6.5795	0.0	15.2322	0
78	695	0.335	inner	valid_line_segment	0.0	7	-6.6727	0.0	15.1899	0
78	695	0.335	inner	valid_line_segment	0.0	8	-6.7658	0.0	15.1476	0
78	695	0.335	inner	valid_line_segment	0.0	9	-6.859	0.0	15.1053	0
78	695	0.335	inner	valid_line_segment	0.0	10	-6.9522	0.0	15.063	0
78	695	0.335	inner	valid_line_segment	0.0	11	-7.0454	0.0	15.0207	0
78	695	0.335	inner	valid_line_segment	0.0	12	-7.1386	0.0	14.9784	0
78	695	0.335	inner	valid_line_segment	0.0	13	-7.2317	0.0	14.9361	0
78	695	0.335	inner	valid_line_segment	0.0	14	-7.3249	0.0	14.8938	0
78	695	0.335	inner	valid_line_segment	0.0	15	-7.4181	0.0	14.8515	0
78	695	0.335	inner	valid_line_segment	0.0	16	-7.5113	0.0	14.8092	0
78	695	0.335	inner	valid_line_segment	0.0	17	-7.6045	0.0	14.7669	0
78	695	0.335	inner	valid_line_segment	0.0	18	-7.6977	0.0	14.7246	1
79	695	0.335	outer	valid_line_segment	0.0	0	-6.0204	0.0	15.486	1
79	695	0.335	outer	valid_line_segment	0.0	1	-6.1136	0.0	15.4437	0
79	695	0.335	outer	valid_line_segment	0.0	2	-6.2068	0.0	15.4014	0
79	695	0.335	outer	valid_line_segment	0.0	3	-6.2999	0.0	15.3591	0
79	695	0.335	outer	valid_line_segment	0.0	4	-6.3931	0.0	15.3168	0
79	695	0.335	outer	valid_line_segment	0.0	5	-6.4863	0.0	15.2745	0
79	695	0.335	outer	valid_line_segment	0.0	6	-6.5795	0.0	15.2322	0
79	695	0.335	outer	valid_line_segment	0.0	7	-6.6727	0.0	15.1899	0
79	695	0.335	outer	valid_line_segment	0.0	8	-6.7658	0.0	15.1476	0
79	695	0.335	outer	valid_line_segment	0.0	9	-6.859	0.0	15.1053	0
79	695	0.335	outer	valid_line_segment	0.0	10	-6.9522	0.0	15.063	0
79	695	0.335	outer	valid_line_segment	0.0	11	-7.0454	0.0	15.0207	0
79	695	0.335	outer	valid_line_segment	0.0	12	-7.1386	0.0	14.9784	0
79	695	0.335	outer	valid_line_segment	0.0	13	-7.2317	0.0	14.9361	0
79	695	0.335	outer	valid_line_segment	0.0	14	-7.3249	0.0	14.8938	0
79	695	0.335	outer	valid_line_segment	0.0	15	-7.4181	0.0	14.8515	0
79	695	0.335	outer	valid_line_segment	0.0	16	-7.5113	0.0	14.8092	0
79	695	0.335	outer	valid_line_segment	0.0	17	-7.6045	0.0	14.7669	0
79	695	0.335	outer	valid_line_segment	0.0	18	-7.6977	0.0	14.7246	1
80	696	0.335	inner	valid_line_segment	-0.0	0	1.4055	-0.0	16.5573	1
80	696	0.335	inner	valid_line_segment	-0.0	1	1.5069	-0.0	16.543	0
80	696	0.335	inner	valid_line_segment	-0.0	2	1.6082	-0.0	16.5286	0
80	696	0.335	inner	valid_line_segment	-0.0	3	1.7095	-0.0	16.5143	0
80	696	0.335	inner	valid_line_segment	-0.0	4	1.8108	-0.0	16.5	0
80	696	0.335	inner	valid_line_segment	-0.0	5	1.9122	-0.0	16.4857	0
80	696	0.335	inner	valid_line_segment	-0.0	6	2.0135	-0.0	16.4714	0
80	696	0.335	inner	valid_line_segment	-0.0	7	2.1148	-0.0	16.457	0
80	696	0.335	inner	valid_line_segment	-0.0	8	2.2161	-0.0	16.4427	0
80	696	0.335	inner	valid_line_segment	-0.0	9	2.3175	-0.0	16.4284	0
80	696	0.335	inner	valid_line_segment	-0.0	10	2.4188	-0.0	16.4141	0
80	696	0.335	inner	valid_line_segment	-0.0	11	2.5201	-0.0	16.3998	0
80	696	0.335	inner	valid_line_segment	-0.0	12	2.6214	-0.0	16.3854	0
80	696	0.335	inner	valid_line_segment	-0.0	13	2.7228	-0.0	16.3711	0
80	696	0.335	inner	valid_line_segment	-0.0	14	2.8241	-0.0	16.3568	0
80	696	0.335	inner	valid_line_segment	-0.0	15	2.9254	-0.0	16.3425	0
80	696	0.335	inner	valid_line_segment	-0.0	16	3.0268	-0.0	16.3282	0
80	696	0.335	inner	valid_line_segment	-0.0	17	3.1281	-0.0	16.3139	0
80	696	0.335	inner	valid_line_segment	-0.0	18	3.2294	-0.0	16.2995	1
81	696	0.335	outer	valid_line_segment	-0.0	0	1.4055	-0.0	16.5573	1
81	696	0.335	outer	valid_line_segment	-0.0	1	1.5069	-0.0	16.543	0
81	696	0.335	outer	valid_line_segment	-0.0	2	1.6082	-0.0	16.5286	0
81	696	0.335	outer	valid_line_segment	-0.0	3	1.7095	-0.0	16.5143	0
81	696	0.335	outer	valid_line_segment	-0.0	4	1.8108	-0.0	16.5	0
81	696	0.335	outer	valid_line_segment	-0.0	5	1.9122	-0.0	16.4857	0
81	696	0.335	outer	valid_line_segment	-0.0	6	2.0135	-0.0	16.4714	0
81	696	0.335	outer	valid_line_segment	-0.0	7	2.1148	-0.0	16.457	0
81	696	0.335	outer	valid_line_segment	-0.0	8	2.2161	-0.0	16.4427	0
81	696	0.335	outer	valid_line_segment	-0.0	9	2.3175	-0.0	16.4284	0
81	696	0.335	outer	valid_line_segment	-0.0	10	2.4188	-0.0	16.4141	0
81	696	0.335	outer	valid_line_segment	-0.0	11	2.5201	-0.0	16.3998	0
81	696	0.335	outer	valid_line_segment	-0.0	12	2.6214	-0.0	16.3854	0
81	696	0.335	outer	valid_line_segment	-0.0	13	2.7228	-0.0	16.3711	0
81	696	0.335	outer	valid_line_segment	-0.0	14	2.8241	-0.0	16.3568	0
81	696	0.335	outer	valid_line_segment	-0.0	15	2.9254	-0.0	16.3425	0
81	696	0.335	outer	valid_line_segment	-0.0	16	3.0268	-0.0	16.3282	0
81	696	0.335	outer	valid_line_segment	-0.0	17	3.1281	-0.0	16.3139	0
81	696	0.335	outer	valid_line_segment	-0.0	18	3.2294	-0.0	16.2995	1
82	697	0.335	inner	valid_line_segment	-0.0	0	-16.6054	-0.0	0.7043	1
82	697	0.335	inner	valid_line_segment	-0.0	1	-16.596	-0.0	0.804	0
82	697	0.335	inner	valid_line_segment	-0.0	2	-16.5866	-0.0	0.9037	0
82	697	0.335	inner	valid_line_segment	-0.0	3	-16.5772	-0.0	1.0034	0
82	697	0.335	inner	valid_line_segment	-0.0	4	-16.5678	-0.0	1.1031	0
82	697	0.335	inner	valid_line_segment	-0.0	5	-16.5583	-0.0	1.2028	0
82	697	0.335	inner	valid_line_segment	-0.0	6	-16.5489	-0.0	1.3025	0
82	697	0.335	inner	valid_line_segment	-0.0	7	-16.5395	-0.0	1.4022	0
82	697	0.335	inner	valid_line_segment	-0.0	8	-16.5301	-0.0	1.5019	0
82	697	0.335	inner	valid_line_segment	-0.0	9	-16.5207	-0.0	1.6016	0
82	697	0.335	inner	valid_line_segment	-0.0	10	-16.5113	-0.0	1.7013	0
82	697	0.335	inner	valid_line_segment	-0.0	11	-16.5018	-0.0	1.801	0
82	697	0.335	inner	valid_line_segment	-0.0	12	-16.4924	-0.0	1.9007	0
82	697	0.335	inner	valid_line_segment	-0.0	13	-16.483	-0.0	2.0004	0
82	697	0.335	inner	valid_line_segment	-0.0	14	-16.4736	-0.0	2.1001	0
82	697	0.335	inner	valid_line_segment	-0.0	15	-16.4642	-0.0	2.1998	0
82	697	0.335	inner	valid_line_segment	-0.0	16	-16.4548	-0.0	2.2995	0
82	697	0.335	inner	valid_line_segment	-0.0	17	-16.4453	-0.0	2.3992	0
82	697	0.335	inner	valid_line_segment	-0.0	18	-16.4359	-0.0	2.4989	1
83	697	0.335	outer	valid_line_segment	-0.0	0	-16.6054	-0.0	0.7043	1
83	697	0.335	outer	valid_line_segment	-0.0	1	-16.596	-0.0	0.804	0
83	697	0.335	outer	valid_line_segment	-0.0	2	-16.5866	-0.0	0.9037	0
83	697	0.335	outer	valid_line_segment	-0.0	3	-16.5772	-0.0	1.0034	0
83	697	0.335	outer	valid_line_segment	-0.0	4	-16.5678	-0.0	1.1031	0
83	697	0.335	outer	valid_line_segment	-0.0	5	-16.5583	-0.0	1.2028	0
83	697	0.335	outer	valid_line_segment	-0.0	6	-16.5489	-0.0	1.3025	0
83	697	0.335	outer	valid_line_segment	-0.0	7	-16.5395	-0.0	1.4022	0
83	697	0.335	outer	valid_line_segment	-0.0	8	-16.5301	-0.0	1.5019	0
83	697	0.335	outer	valid_line_segment	-0.0	9	-16.5207	-0.0	1.6016	0
83	697	0.335	outer	valid_line_segment	-0.0	10	-16.5113	-0.0	1.7013	0
83	697	0.335	outer	valid_line_segment	-0.0	11	-16.5018	-0.0	1.801	0
83	697	0.335	outer	valid_line_segment	-0.0	12	-16.4924	-0.0	1.9007	0
83	697	0.335	outer	valid_line_segment	-0.0	13	-16.483	-0.0	2.0004	0
83	697	0.335	outer	valid_line_segment	-0.0	14	-16.4736	-0.0	2.1001	0
83	697	0.335	outer	valid_line_segment	-0.0	15	-16.4642	-0.0	2.1998	0
83	697	0.335	outer	valid_line_segment	-0.0	16	-16.4548	-0.0	2.2995	0
83	697	0.335	outer	valid_line_segment	-0.0	17	-16.4453	-0.0	2.3992	0
83	697	0.335	outer	valid_line_segment	-0.0	18	-16.4359	-0.0	2.4989	1
84	698	0.335	inner	valid_line_segment	0.0	0	16.477	0.0	2.1877	1
84	698	0.335	inner	valid_line_segment	0.0	1	16.4853	0.0	2.0857	0
84	698	0.335	inner	valid_line_segment	0.0	2	16.4935	0.0	1.9836	0
84	698	0.335	inner	valid_line_segment	0.0	3	16.5018	0.0	1.8816	0
84	698	0.335	inner	valid_line_segment	0.0	4	16.5101	0.0	1.7796	0
84	698	0.335	inner	valid_line_segment	0.0	5	16.5183	0.0	1.6776	0
84	698	0.335	inner	valid_line_segment	0.0	6	16.5266	0.0	1.5756	0
84	698	0.335	inner	valid_line_segment	0.0	7	16.5349	0.0	1.4735	0
84	698	0.335	inner	valid_line_segment	0.0	8	16.5432	0.0	1.3715	0
84	698	0.335	inner	valid_line_segment	0.0	9	16.5514	0.0	1.2695	0
84	698	0.335	inner	valid_line_segment	0.0	10	16.5597	0.0	1.1675	0
84	698	0.335	inner	valid_line_segment	0.0	11	16.568	0.0	1.0655	0
84	698	0.335	inner	valid_line_segment	0.0	12	16.5762	0.0	0.9634	0
84	698	0.335	inner	valid_line_segment	0.0	13	16.5845	0.0	0.8614	0
84	698	0.335	inner	valid_line_segment	0.0	14	16.5928	0.0	0.7594	0
84	698	0.335	inner	valid_line_segment	0.0	15	16.6011	0.0	0.6574	0
84	698	0.335	inner	valid_line_segment	0.0	16	16.6093	0.0	0.5554	0
84	698	0.335	inner	valid_line_segment	0.0	17	16.6176	0.0	0.4533	1
85	698	0.335	outer	valid_line_segment	0.0	0	16.477	0.0	2.1877	1
85	698	0.335	outer	valid_line_segment	0.0	1	16.4853	0.0	2.0857	0
85	698	0.335	outer	valid_line_segment	0.0	2	16.4935	0.0	1.9836	0
85	698	0.335	outer	valid_line_segment	0.0	3	16.5018	0.0	1.8816	0
85	698	0.335	outer	valid_line_segment	0.0	4	16.5101	0.0	1.7796	0
85	698	0.335	outer	valid_line_segment	0.0	5	16.5183	0.0	1.6776	0
85	698	0.335	outer	valid_line_segment	0.0	6	16.5266	0.0	1.5756	0
85	698	0.335	outer	valid_line_segment	0.0	7	16.5349	0.0	1.4735	0
85	698	0.335	outer	valid_line_segment	0.0	8	16.5432	0.0	1.3715	0
85	698	0.335	outer	valid_line_segment	0.0	9	16.5514	0.0	1.2695	0
85	698	0.335	outer	valid_line_segment	0.0	10	16.5597	0.0	1.1675	0
85	698	0.335	outer	valid_line_segment	0.0	11	16.568	0.0	1.0655	0
85	698	0.335	outer	valid_line_segment	0.0	12	16.5762	0.0	0.9634	0
85	698	0.335	outer	valid_line_segment	0.0	13	16.5845	0.0	0.8614	0
85	698	0.335	outer	valid_line_segment	0.0	14	16.5928	0.0	0.7594	0
85	698	0.335	outer	valid_line_segment	0.0	15	16.6011	0.0	0.6574	0
85	698	0.335	outer	valid_line_segment	0.0	16	16.6093	0.0	0.5554	0
85	698	0.335	outer	valid_line_segment	0.0	17	16.6176	0.0	0.4533	1
86	699	0.335	inner	valid_line_segment	0.0	0	-13.6153	0.0	9.5333	1
86	699	0.335	inner	valid_line_segment	0.0	1	-13.5517	0.0	9.6151	0
86	699	0.335	inner	valid_line_segment	0.0	2	-13.4881	0.0	9.6969	0
86	699	0.335	inner	valid_line_segment	0.0	3	-13.4245	0.0	9.7787	0
86	699	0.335	inner	valid_line_segment	0.0	4	-13.3609	0.0	9.8606	0
86	699	0.335	inner	valid_line_segment	0.0	5	-13.2973	0.0	9.9424	0
86	699	0.335	inner	valid_line_segment	0.0	6	-13.2337	0.0	10.0242	0
86	699	0.335	inner	valid_line_segment	0.0	7	-13.1701	0.0	10.106	0
86	699	0.335	inner	valid_line_segment	0.0	8	-13.1065	0.0	10.1878	0
86	699	0.335	inner	valid_line_segment	0.0	9	-13.0429	0.0	10.2697	0
86	699	0.335	inner	valid_line_segment	0.0	10	-12.9793	0.0	10.3515	0
86	699	0.335	inner	valid_line_segment	0.0	11	-12.9157	0.0	10.4333	0
86	699	0.335	inner	valid_line_segment	0.0	12	-12.8521	0.0	10.5151	0
86	699	0.335	inner	valid_line_segment	0.0	13	-12.7885	0.0	10.5969	0
86	699	0.335	inner	valid_line_segment	0.0	14	-12.7249	0.0	10.6788	0
86	699	0.335	inner	valid_line_segment	0.0	15	-12.6613	0.0	10.7606	0
86	699	0.335	inner	valid_line_segment	0.0	16	-12.5977	0.0	10.8424	0
86	699	0.335	inner	valid_line_segment	0.0	17	-12.5341	0.0	10.9242	1
87	699	0.335	outer	valid_line_segment	0.0	0	-13.6153	0.0	9.5333	1
87	699	0.335	outer	valid_line_segment	0.0	1	-13.5517	0.0	9.6151	0
87	699	0.335	outer	valid_line_segment	0.0	2	-13.4881	0.0	9.6969	0
87	699	0.335	outer	valid_line_segment	0.0	3	-13.4245	0.0	9.7787	0
87	699	0.335	outer	valid_line_segment	0.0	4	-13.3609	0.0	9.8606	0
87	699	0.335	outer	valid_line_segment	0.0	5	-13.2973	0.0	9.9424	0
87	699	0.335	outer	valid_line_segment	0.0	6	-13.2337	0.0	10.0242	0
87	699	0.335	outer	valid_line_segment	0.0	7	-13.1701	0.0	10.106	0
87	699	0.335	outer	valid_line_segment	0.0	8	-13.1065	0.0	10.1878	0
87	699	0.335	outer	valid_line_segment	0.0	9	-13.0429	0.0	10.2697	0
87	699	0.335	outer	valid_line_segment	0.0	10	-12.9793	0.0	10.3515	0
87	699	0.335	outer	valid_line_segment	0.0	11	-12.9157	0.0	10.4333	0
87	699	0.335	outer	valid_line_segment	0.0	12	-12.8521	0.0	10.5151	0
87	699	0.335	outer	valid_line_segment	0.0	13	-12.7885	0.0	10.5969	0
87	699	0.335	outer	valid_line_segment	0.0	14	-12.7249	0.0	10.6788	0
87	699	0.335	outer	valid_line_segment	0.0	15	-12.6613	0.0	10.7606	0
87	699	0.335	outer	valid_line_segment	0.0	16	-12.5977	0.0	10.8424	0
87	699	0.335	outer	valid_line_segment	0.0	17	-12.5341	0.0	10.9242	1
88	700	0.335	inner	valid_line_segment	-0.0	0	1.9669	-0.0	-16.5047	1
88	700	0.335	inner	valid_line_segment	-0.0	1	2.0679	-0.0	-16.4875	0
88	700	0.335	inner	valid_line_segment	-0.0	2	2.169	-0.0	-16.4703	0
88	700	0.335	inner	valid_line_segment	-0.0	3	2.2701	-0.0	-16.4531	0
88	700	0.335	inner	valid_line_segment	-0.0	4	2.3712	-0.0	-16.4359	0
88	700	0.335	inner	valid_line_segment	-0.0	5	2.4723	-0.0	-16.4188	0
88	700	0.335	inner	valid_line_segment	-0.0	6	2.5733	-0.0	-16.4016	0
88	700	0.335	inner	valid_line_segment	-0.0	7	2.6744	-0.0	-16.3844	0
88	700	0.335	inner	valid_line_segment	-0.0	8	2.7755	-0.0	-16.3672	0
88	700	0.335	inner	valid_line_segment	-0.0	9	2.8766	-0.0	-16.35	0
88	700	0.335	inner	valid_line_segment	-0.0	10	2.9776	-0.0	-16.3328	0
88	700	0.335	inner	valid_line_segment	-0.0	11	3.0787	-0.0	-16.3156	0
88	700	0.335	inner	valid_line_segment	-0.0	12	3.1798	-0.0	-16.2984	0
88	700	0.335	inner	valid_line_segment	-0.0	13	3.2809	-0.0	-16.2812	0
88	700	0.335	inner	valid_line_segment	-0.0	14	3.382	-0.0	-16.2641	0
88	700	0.335	inner	valid_line_segment	-0.0	15	3.483	-0.0	-16.2469	0
88	700	0.335	inner	valid_line_segment	-0.0	16	3.5841	-0.0	-16.2297	0
88	700	0.335	inner	valid_line_segment	-0.0	17	3.6852	-0.0	-16.2125	1
89	700	0.335	outer	valid_line_segment	-0.0	0	1.9669	-0.0	-16.5047	1
89	700	0.335	outer	valid_line_segment	-0.0	1	2.0679	-0.0	-16.4875	0
89	700	0.335	outer	valid_line_segment	-0.0	2	2.169	-0.0	-16.4703	0
89	700	0.335	outer	valid_line_segment	-0.0	3	2.2701	-0.0	-16.4531	0
89	700	0.335	outer	valid_line_segment	-0.0	4	2.3712	-0.0	-16.4359	0
89	700	0.335	outer	valid_line_segment	-0.0	5	2.4723	-0.0	-16.4188	0
89	700	0.335	outer	valid_line_segment	-0.0	6	2.5733	-0.0	-16.4016	0
89	700	0.335	outer	valid_line_segment	-0.0	7	2.6744	-0.0	-16.3844	0
89	700	0.335	outer	valid_line_segment	-0.0	8	2.7755	-0.0	-16.3672	0
89	700	0.335	outer	valid_line_segment	-0.0	9	2.8766	-0.0	-16.35	0
89	700	0.335	outer	valid_line_segment	-0.0	10	2.9776	-0.0	-16.3328	0
89	700	0.335	outer	valid_line_segment	-0.0	11	3.0787	-0.0	-16.3156	0
89	700	0.335	outer	valid_line_segment	-0.0	12	3.1798	-0.0	-16.2984	0
89	700	0.335	outer	valid_line_segment	-0.0	13	3.2809	-0.0	-16.2812	0
89	700	0.335	outer	valid_line_segment	-0.0	14	3.382	-0.0	-16.2641	0
89	700	0.335	outer	valid_line_segment	-0.0	15	3.483	-0.0	-16.2469	0
89	700	0.335	outer	valid_line_segment	-0.0	16	3.5841	-0.0	-16.2297	0
89	700	0.335	outer	valid_line_segment	-0.0	17	3.6852	-0.0	-16.2125	1
90	701	0.335	inner	valid_line_segment	0.0	0	15.1014	0.0	-6.9563	1
90	701	0.335	inner	valid_line_segment	0.0	1	15.0547	0.0	-7.0447	0
90	701	0.335	inner	valid_line_segment	0.0	2	15.008	0.0	-7.1332	0
90	701	0.335	inner	valid_line_segment	0.0	3	14.9613	0.0	-7.2217	0
90	701	0.335	inner	valid_line_segment	0.0	4	14.9146	0.0	-7.3102	0
90	701	0.335	inner	valid_line_segment	0.0	5	14.8679	0.0	-7.3987	0
90	701	0.335	inner	valid_line_segment	0.0	6	14.8212	0.0	-7.4872	0
90	701	0.335	inner	valid_line_segment	0.0	7	14.7745	0.0	-7.5757	0
90	701	0.335	inner	valid_line_segment	0.0	8	14.7278	0.0	-7.6642	0
90	701	0.335	inner	valid_line_segment	0.0	9	14.6811	0.0	-7.7526	0
90	701	0.335	inner	valid_line_segment	0.0	10	14.6344	0.0	-7.8411	0
90	701	0.335	inner	valid_line_segment	0.0	11	14.5877	0.0	-7.9296	0
90	701	0.335	inner	valid_line_segment	0.0	12	14.541	0.0	-8.0181	0
90	701	0.335	inner	valid_line_segment	0.0	13	14.4942	0.0	-8.1066	0
90	701	0.335	inner	valid_line_segment	0.0	14	14.4475	0.0	-8.1951	0
90	701	0.335	inner	valid_line_segment	0.0	15	14.4008	0.0	-8.2836	0
90	701	0.335	inner	valid_line_segment	0.0	16	14.3541	0.0	-8.3721	0
90	701	0.335	inner	valid_line_segment	0.0	17	14.3074	0.0	-8.4606	1
91	701	0.335	outer	valid_line_segment	0.0	0	15.1014	0.0	-6.9563	1
91	701	0.335	outer	valid_line_segment	0.0	1	15.0547	0.0	-7.0447	0
91	701	0.335	outer	valid_line_segment	0.0	2	15.008	0.0	-7.1332	0
91	701	0.335	outer	valid_line_segment	0.0	3	14.9613	0.0	-7.2217	0
91	701	0.335	outer	valid_line_segment	0.0	4	14.9146	0.0	-7.3102	0
91	701	0.335	outer	valid_line_segment	0.0	5	14.8679	0.0	-7.3987	0
91	701	0.335	outer	valid_line_segment	0.0	6	14.8212	0.0	-7.4872	0
91	701	0.335	outer	valid_line_segment	0.0	7	14.7745	0.0	-7.5757	0
91	701	0.335	outer	valid_line_segment	0.0	8	14.7278	0.0	-7.6642	0
91	701	0.335	outer	valid_line_segment	0.0	9	14.6811	0.0	-7.7526	0
91	701	0.335	outer	valid_line_segment	0.0	10	14.6344	0.0	-7.8411	0
91	701	0.335	outer	valid_line_segment	0.0	11	14.5877	0.0	-7.9296	0
91	701	0.335	outer	valid_line_segment	0.0	12	14.541	0.0	-8.0181	0
91	701	0.335	outer	valid_line_segment	0.0	13	14.4942	0.0	-8.1066	0
91	701	0.335	outer	valid_line_segment	0.0	14	14.4475	0.0	-8.1951	0
91	701	0.335	outer	valid_line_segment	0.0	15	14.4008	0.0	-8.2836	0
91	701	0.335	outer	valid_line_segment	0.0	16	14.3541	0.0	-8.3721	0
91	701	0.335	outer	valid_line_segment	0.0	17	14.3074	0.0	-8.4606	1
92	702	0.335	inner	valid_line_segment	0.0	0	-13.5513	0.0	-9.5996	1
92	702	0.335	inner	valid_line_segment	0.0	1	-13.613	0.0	-9.5106	0
92	702	0.335	inner	valid_line_segment	0.0	2	-13.6746	0.0	-9.4217	0
92	702	0.335	inner	valid_line_segment	0.0	3	-13.7363	0.0	-9.3327	0
92	702	0.335	inner	valid_line_segment	0.0	4	-13.798	0.0	-9.2438	0
92	702	0.335	inner	valid_line_segment	0.0	5	-13.8596	0.0	-9.1548	0
92	702	0.335	inner	valid_line_segment	0.0	6	-13.9213	0.0	-9.0659	0
92	702	0.335	inner	valid_line_segment	0.0	7	-13.9829	0.0	-8.9769	0
92	702	0.335	inner	valid_line_segment	0.0	8	-14.0446	0.0	-8.888	1
93	702	0.335	outer	valid_line_segment	0.0	0	-13.5513	0.0	-9.5996	1
93	702	0.335	outer	valid_line_segment	0.0	1	-13.613	0.0	-9.5106	0
93	702	0.335	outer	valid_line_segment	0.0	2	-13.6746	0.0	-9.4217	0
93	702	0.335	outer	valid_line_segment	0.0	3	-13.7363	0.0	-9.3327	0
93	702	0.335	outer	valid_line_segment	0.0	4	-13.798	0.0	-9.2438	0
93	702	0.335	outer	valid_line_segment	0.0	5	-13.8596	0.0	-9.1548	0
93	702	0.335	outer	valid_line_segment	0.0	6	-13.9213	0.0	-9.0659	0
93	702	0.335	outer	valid_line_segment	0.0	7	-13.9829	0.0	-8.9769	0
93	702	0.335	outer	valid_line_segment	0.0	8	-14.0446	0.0	-8.888	1
94	1162	0.67	inner	valid_line_segment	-0.0	0	4.8811	-0.0	16.2413	1
94	1162	0.67	inner	valid_line_segment	-0.0	1	4.7803	-0.0	16.2662	0
94	1162	0.67	inner	valid_line_segment	-0.0	2	4.6794	-0.0	16.2912	0
94	1162	0.67	inner	valid_line_segment	-0.0	3	4.5786	-0.0	16.3161	0
94	1162	0.67	inner	valid_line_segment	-0.0	4	4.4778	-0.0	16.3411	0
94	1162	0.67	inner	valid_line_segment	-0.0	5	4.3769	-0.0	16.366	0
94	1162	0.67	inner	valid_line_segment	-0.0	6	4.2761	-0.0	16.391	0
94	1162	0.67	inner	valid_line_segment	-0.0	7	4.1752	-0.0	16.4159	0
94	1162	0.67	inner	valid_line_segment	-0.0	8	4.0744	-0.0	16.4409	0
94	1162	0.67	inner	valid_line_segment	-0.0	9	3.9736	-0.0	16.4658	0
94	1162	0.67	inner	valid_line_segment	-0.0	10	3.8727	-0.0	16.4908	0
94	1162	0.67	inner	valid_line_segment	-0.0	11	3.7719	-0.0	16.5157	0
94	1162	0.67	inner	valid_line_segment	-0.0	12	3.671	-0.0	16.5407	0
94	1162	0.67	inner	valid_line_segment	-0.0	13	3.5702	-0.0	16.5656	0
94	1162	0.67	inner	valid_line_segment	-0.0	14	3.4694	-0.0	16.5906	0
94	1162	0.67	inner	valid_line_segment	-0.0	15	3.3685	-0.0	16.6155	0
94	1162	0.67	inner	valid_line_segment	-0.0	16	3.2677	-0.0	16.6405	0
94	1162	0.67	inner	valid_line_segment	-0.0	17	3.1668	-0.0	16.6654	1
95	1162	0.67	outer	valid_line_segment	-0.0	0	4.8811	-0.0	16.2413	1
95	1162	0.67	outer	valid_line_segment	-0.0	1	4.7803	-0.0	16.2662	0
95	1162	0.67	outer	valid_line_segment	-0.0	2	4.6794	-0.0	16.2912	0
95	1162	0.67	outer	valid_line_segment	-0.0	3	4.5786	-0.0	16.3161	0
95	1162	0.67	outer	valid_line_segment	-0.0	4	4.4778	-0.0	16.3411	0
95	1162	0.67	outer	valid_line_segment	-0.0	5	4.3769	-0.0	16.366	0
95	1162	0.67	outer	valid_line_segment	-0.0	6	4.2761	-0.0	16.391	0
95	1162	0.67	outer	valid_line_segment	-0.0	7	4.1752	-0.0	16.4159	0
95	1162	0.67	outer	valid_line_segment	-0.0	8	4.0744	-0.0	16.4409	0
95	1162	0.67	outer	valid_line_segment	-0.0	9	3.9736	-0.0	16.4658	0
95	1162	0.67	outer	valid_line_segment	-0.0	10	3.8727	-0.0	16.4908	0
95	1162	0.67	outer	valid_line_segment	-0.0	11	3.7719	-0.0	16.5157	0
95	1162	0.67	outer	valid_line_segment	-0.0	12	3.671	-0.0	16.5407	0
95	1162	0.67	outer	valid_line_segment	-0.0	13	3.5702	-0.0	16.5656	0
95	1162	0.67	outer	valid_line_segment	-0.0	14	3.4694	-0.0	16.5906	0
95	1162	0.67	outer	valid_line_segment	-0.0	15	3.3685	-0.0	16.6155	0
95	1162	0.67	outer	valid_line_segment	-0.0	16	3.2677	-0.0	16.6405	0
95	1162	0.67	outer	valid_line_segment	-0.0	17	3.1668	-0.0	16.6654	1
96	1163	0.67	inner	valid_line_segment	-0.0	0	-9.8984	-0.0	13.7701	1
96	1163	0.67	inner	valid_line_segment	-0.0	1	-9.98	-0.0	13.7049	0
96	1163	0.67	inner	valid_line_segment	-0.0	2	-10.0616	-0.0	13.6397	0
96	1163	0.67	inner	valid_line_segment	-0.0	3	-10.1432	-0.0	13.5745	0
96	1163	0.67	inner	valid_line_segment	-0.0	4	-10.2248	-0.0	13.5094	0
96	1163	0.67	inner	valid_line_segment	-0.0	5	-10.3064	-0.0	13.4442	0
96	1163	0.67	inner	valid_line_segment	-0.0	6	-10.3879	-0.0	13.379	0
96	1163	0.67	inner	valid_line_segment	-0.0	7	-10.4695	-0.0	13.3138	0
96	1163	0.67	inner	valid_line_segment	-0.0	8	-10.5511	-0.0	13.2486	0
96	1163	0.67	inner	valid_line_segment	-0.0	9	-10.6327	-0.0	13.1834	0
96	1163	0.67	inner	valid_line_segment	-0.0	10	-10.7143	-0.0	13.1182	0
96	1163	0.67	inner	valid_line_segment	-0.0	11	-10.7959	-0.0	13.053	0
96	1163	0.67	inner	valid_line_segment	-0.0	12	-10.8775	-0.0	12.9878	0
96	1163	0.67	inner	valid_line_segment	-0.0	13	-10.959	-0.0	12.9226	0
96	1163	0.67	inner	valid_line_segment	-0.0	14	-11.0406	-0.0	12.8575	0
96	1163	0.67	inner	valid_line_segment	-0.0	15	-11.1222	-0.0	12.7923	0
96	1163	0.67	inner	valid_line_segment	-0.0	16	-11.2038	-0.0	12.7271	0
96	1163	0.67	inner	valid_line_segment	-0.0	17	-11.2854	-0.0	12.6619	1
97	1163	0.67	outer	valid_line_segment	-0.0	0	-9.8984	-0.0	13.7701	1
97	1163	0.67	outer	valid_line_segment	-0.0	1	-9.98	-0.0	13.7049	0
97	1163	0.67	outer	valid_line_segment	-0.0	2	-10.0616	-0.0	13.6397	0
97	1163	0.67	outer	valid_line_segment	-0.0	3	-10.1432	-0.0	13.5745	0
97	1163	0.67	outer	valid_line_segment	-0.0	4	-10.2248	-0.0	13.5094	0
97	1163	0.67	outer	valid_line_segment	-0.0	5	-10.3064	-0.0	13.4442	0
97	1163	0.67	outer	valid_line_segment	-0.0	6	-10.3879	-0.0	13.379	0
97	1163	0.67	outer	valid_line_segment	-0.0	7	-10.4695	-0.0	13.3138	0
97	1163	0.67	outer	valid_line_segment	-0.0	8	-10.5511	-0.0	13.2486	0
97	1163	0.67	outer	valid_line_segment	-0.0	9	-10.6327	-0.0	13.1834	0
97	1163	0.67	outer	valid_line_segment	-0.0	10	-10.7143	-0.0	13.1182	0
97	1163	0.67	outer	valid_line_segment	-0.0	11	-10.7959	-0.0	13.053	0
97	1163	0.67	outer	valid_line_segment	-0.0	12	-10.8775	-0.0	12.9878	0
97	1163	0.67	outer	valid_line_segment	-0.0	13	-10.959	-0.0	12.9226	0
97	1163	0.67	outer	valid_line_segment	-0.0	14	-11.0406	-0.0	12.8575	0
97	1163	0.67	outer	valid_line_segment	-0.0	15	-11.1222	-0.0	12.7923	0
97	1163	0.67	outer	valid_line_segment	-0.0	16	-11.2038	-0.0	12.7271	0
97	1163	0.67	outer	valid_line_segment	-0.0	17	-11.2854	-0.0	12.6619	1
98	1164	0.67	inner	valid_line_segment	-0.0	0	-2.7358	-0.0	16.7372	1
98	1164	0.67	inner	valid_line_segment	-0.0	1	-2.6356	-0.0	16.7481	0
98	1164	0.67	inner	valid_line_segment	-0.0	2	-2.5354	-0.0	16.7589	0
98	1164	0.67	inner	valid_line_segment	-0.0	3	-2.4352	-0.0	16.7697	0
98	1164	0.67	inner	valid_line_segment	-0.0	4	-2.335	-0.0	16.7805	0
98	1164	0.67	inner	valid_line_segment	-0.0	5	-2.2348	-0.0	16.7914	0
98	1164	0.67	inner	valid_line_segment	-0.0	6	-2.1345	-0.0	16.8022	0
98	1164	0.67	inner	valid_line_segment	-0.0	7	-2.0343	-0.0	16.813	0
98	1164	0.67	inner	valid_line_segment	-0.0	8	-1.9341	-0.0	16.8238	0
98	1164	0.67	inner	valid_line_segment	-0.0	9	-1.8339	-0.0	16.8347	0
98	1164	0.67	inner	valid_line_segment	-0.0	10	-1.7337	-0.0	16.8455	0
98	1164	0.67	inner	valid_line_segment	-0.0	11	-1.6335	-0.0	16.8563	0
98	1164	0.67	inner	valid_line_segment	-0.0	12	-1.5333	-0.0	16.8671	0
98	1164	0.67	inner	valid_line_segment	-0.0	13	-1.433	-0.0	16.878	0
98	1164	0.67	inner	valid_line_segment	-0.0	14	-1.3328	-0.0	16.8888	0
98	1164	0.67	inner	valid_line_segment	-0.0	15	-1.2326	-0.0	16.8996	0
98	1164	0.67	inner	valid_line_segment	-0.0	16	-1.1324	-0.0	16.9104	0
98	1164	0.67	inner	valid_line_segment	-0.0	17	-1.0322	-0.0	16.9213	0
98	1164	0.67	inner	valid_line_segment	-0.0	18	-0.932	-0.0	16.9321	1
99	1164	0.67	outer	valid_line_segment	-0.0	0	-2.7358	-0.0	16.7372	1
99	1164	0.67	outer	valid_line_segment	-0.0	1	-2.6356	-0.0	16.7481	0
99	1164	0.67	outer	valid_line_segment	-0.0	2	-2.5354	-0.0	16.7589	0
99	1164	0.67	outer	valid_line_segment	-0.0	3	-2.4352	-0.0	16.7697	0
99	1164	0.67	outer	valid_line_segment	-0.0	4	-2.335	-0.0	16.7805	0
99	1164	0.67	outer	valid_line_segment	-0.0	5	-2.2348	-0.0	16.7914	0
99	1164	0.67	outer	valid_line_segment	-0.0	6	-2.1345	-0.0	16.8022	0
99	1164	0.67	outer	valid_line_segment	-0.0	7	-2.0343	-0.0	16.813	0
99	1164	0.67	outer	valid_line_segment	-0.0	8	-1.9341	-0.0	16.8238	0
99	1164	0.67	outer	valid_line_segment	-0.0	9	-1.8339	-0.0	16.8347	0
99	1164	0.67	outer	valid_line_segment	-0.0	10	-1.7337	-0.0	16.8455	0
99	1164	0.67	outer	valid_line_segment	-0.0	11	-1.6335	-0.0	16.8563	0
99	1164	0.67	outer	valid_line_segment	-0.0	12	-1.5333	-0.0	16.8671	0
99	1164	0.67	outer	valid_line_segment	-0.0	13	-1.433	-0.0	16.878	0
99	1164	0.67	outer	valid_line_segment	-0.0	14	-1.3328	-0.0	16.8888	0
99	1164	0.67	outer	valid_line_segment	-0.0	15	-1.2326	-0.0	16.8996	0
99	1164	0.67	outer	valid_line_segment	-0.0	16	-1.1324	-0.0	16.9104	0
99	1164	0.67	outer	valid_line_segment	-0.0	17	-1.0322	-0.0	16.9213	0
99	1164	0.67	outer	valid_line_segment	-0.0	18	-0.932	-0.0	16.9321	1
100	1165	0.67	inner	valid_line_segment	-0.0	0	16.4284	-0.0	4.2119	1
100	1165	0.67	inner	valid_line_segment	-0.0	1	16.4483	-0.0	4.1115	0
100	1165	0.67	inner	valid_line_segment	-0.0	2	16.4681	-0.0	4.011	0
100	1165	0.67	inner	valid_line_segment	-0.0	3	16.488	-0.0	3.9106	0
100	1165	0.67	inner	valid_line_segment	-0.0	4	16.5078	-0.0	3.8102	0
100	1165	0.67	inner	valid_line_segment	-0.0	5	16.5277	-0.0	3.7097	0
100	1165	0.67	inner	valid_line_segment	-0.0	6	16.5476	-0.0	3.6093	0
100	1165	0.67	inner	valid_line_segment	-0.0	7	16.5674	-0.0	3.5088	0
100	1165	0.67	inner	valid_line_segment	-0.0	8	16.5873	-0.0	3.4084	0
100	1165	0.67	inner	valid_line_segment	-0.0	9	16.6071	-0.0	3.3079	0
100	1165	0.67	inner	valid_line_segment	-0.0	10	16.627	-0.0	3.2075	0
100	1165	0.67	inner	valid_line_segment	-0.0	11	16.6468	-0.0	3.107	0
100	1165	0.67	inner	valid_line_segment	-0.0	12	16.6667	-0.0	3.0066	0
100	1165	0.67	inner	valid_line_segment	-0.0	13	16.6865	-0.0	2.9062	0
100	1165	0.67	inner	valid_line_segment	-0.0	14	16.7064	-0.0	2.8057	0
100	1165	0.67	inner	valid_line_segment	-0.0	15	16.7262	-0.0	2.7053	0
100	1165	0.67	inner	valid_line_segment	-0.0	16	16.7461	-0.0	2.6048	0
100	1165	0.67	inner	valid_line_segment	-0.0	17	16.7659	-0.0	2.5044	0
100	1165	0.67	inner	valid_line_segment	-0.0	18	16.7858	-0.0	2.4039	1
101	1165	0.67	outer	valid_line_segment	-0.0	0	16.4284	-0.0	4.2119	1
101	1165	0.67	outer	valid_line_segment	-0.0	1	16.4483	-0.0	4.1115	0
101	1165	0.67	outer	valid_line_segment	-0.0	2	16.4681	-0.0	4.011	0
101	1165	0.67	outer	valid_line_segment	-0.0	3	16.488	-0.0	3.9106	0
101	1165	0.67	outer	valid_line_segment	-0.0	4	16.5078	-0.0	3.8102	0
101	1165	0.67	outer	valid_line_segment	-0.0	5	16.5277	-0.0	3.7097	0
101	1165	0.67	outer	valid_line_segment	-0.0	6	16.5476	-0.0	3.6093	0
101	1165	0.67	outer	valid_line_segment	-0.0	7	16.5674	-0.0	3.5088	0
101	1165	0.67	outer	valid_line_segment	-0.0	8	16.5873	-0.0	3.4084	0
101	1165	0.67	outer	valid_line_segment	-0.0	9	16.6071	-0.0	3.3079	0
101	1165	0.67	outer	valid_line_segment	-0.0	10	16.627	-0.0	3.2075	0
101	1165	0.67	outer	valid_line_segment	-0.0	11	16.6468	-0.0	3.107	0
101	1165	0.67	outer	valid_line_segment	-0.0	12	16.6667	-0.0	3.0066	0
101	1165	0.67	outer	valid_line_segment	-0.0	13	16.6865	-0.0	2.9062	0
101	1165	0.67	outer	valid_line_segment	-0.0	14	16.7064	-0.0	2.8057	0
101	1165	0.67	outer	valid_line_segment	-0.0	15	16.7262	-0.0	2.7053	0
101	1165	0.67	outer	valid_line_segment	-0.0	16	16.7461	-0.0	2.6048	0
101	1165	0.67	outer	valid_line_segment	-0.0	17	16.7659	-0.0	2.5044	0
101	1165	0.67	outer	valid_line_segment	-0.0	18	16.7858	-0.0	2.4039	1
102	1166	0.67	inner	valid_line_segment	-0.0	0	15.7173	-0.0	6.349	1
102	1166	0.67	inner	valid_line_segment	-0.0	1	15.7504	-0.0	6.2521	0
102	1166	0.67	inner	valid_line_segment	-0.0	2	15.7835	-0.0	6.1553	0
102	1166	0.67	inner	valid_line_segment	-0.0	3	15.8165	-0.0	6.0584	0
102	1166	0.67	inner	valid_line_segment	-0.0	4	15.8496	-0.0	5.9615	0
102	1166	0.67	inner	valid_line_segment	-0.0	5	15.8826	-0.0	5.8647	0
102	1166	0.67	inner	valid_line_segment	-0.0	6	15.9157	-0.0	5.7678	0
102	1166	0.67	inner	valid_line_segment	-0.0	7	15.9487	-0.0	5.6709	0
102	1166	0.67	inner	valid_line_segment	-0.0	8	15.9818	-0.0	5.5741	0
102	1166	0.67	inner	valid_line_segment	-0.0	9	16.0149	-0.0	5.4772	0
102	1166	0.67	inner	valid_line_segment	-0.0	10	16.0479	-0.0	5.3803	0
102	1166	0.67	inner	valid_line_segment	-0.0	11	16.081	-0.0	5.2835	0
102	1166	0.67	inner	valid_line_segment	-0.0	12	16.114	-0.0	5.1866	0
102	1166	0.67	inner	valid_line_segment	-0.0	13	16.1471	-0.0	5.0897	0
102	1166	0.67	inner	valid_line_segment	-0.0	14	16.1801	-0.0	4.9929	0
102	1166	0.67	inner	valid_line_segment	-0.0	15	16.2132	-0.0	4.896	0
102	1166	0.67	inner	valid_line_segment	-0.0	16	16.2463	-0.0	4.7991	0
102	1166	0.67	inner	valid_line_segment	-0.0	17	16.2793	-0.0	4.7023	0
102	1166	0.67	inner	valid_line_segment	-0.0	18	16.3124	-0.0	4.6054	1
103	1166	0.67	outer	valid_line_segment	-0.0	0	15.7173	-0.0	6.349	1
103	1166	0.67	outer	valid_line_segment	-0.0	1	15.7504	-0.0	6.2521	0
103	1166	0.67	outer	valid_line_segment	-0.0	2	15.7835	-0.0	6.1553	0
103	1166	0.67	outer	valid_line_segment	-0.0	3	15.8165	-0.0	6.0584	0
103	1166	0.67	outer	valid_line_segment	-0.0	4	15.8496	-0.0	5.9615	0
103	1166	0.67	outer	valid_line_segment	-0.0	5	15.8826	-0.0	5.8647	0
103	1166	0.67	outer	valid_line_segment	-0.0	6	15.9157	-0.0	5.7678	0
103	1166	0.67	outer	valid_line_segment	-0.0	7	15.9487	-0.0	5.6709	0
103	1166	0.67	outer	valid_line_segment	-0.0	8	15.9818	-0.0	5.5741	0
103	1166	0.67	outer	valid_line_segment	-0.0	9	16.0149	-0.0	5.4772	0
103	1166	0.67	outer	valid_line_segment	-0.0	10	16.0479	-0.0	5.3803	0
103	1166	0.67	outer	valid_line_segment	-0.0	11	16.081	-0.0	5.2835	0
103	1166	0.67	outer	valid_line_segment	-0.0	12	16.114	-0.0	5.1866	0
103	1166	0.67	outer	valid_line_segment	-0.0	13	16.1471	-0.0	5.0897	0
103	1166	0.67	outer	valid_line_segment	-0.0	14	16.1801	-0.0	4.9929	0
103	1166	0.67	outer	valid_line_segment	-0.0	15	16.2132	-0.0	4.896	0
103	1166	0.67	outer	valid_line_segment	-0.0	16	16.2463	-0.0	4.7991	0
103	1166	0.67	outer	valid_line_segment	-0.0	17	16.2793	-0.0	4.7023	0
103	1166	0.67	outer	valid_line_segment	-0.0	18	16.3124	-0.0	4.6054	1
104	1167	0.67	inner	valid_line_segment	0.0	0	12.3983	0.0	-11.5547	1
104	1167	0.67	inner	valid_line_segment	0.0	1	12.3246	0.0	-11.6257	0
104	1167	0.67	inner	valid_line_segment	0.0	2	12.2508	0.0	-11.6967	0
104	1167	0.67	inner	valid_line_segment	0.0	3	12.1771	0.0	-11.7676	0
104	1167	0.67	inner	valid_line_segment	0.0	4	12.1034	0.0	-11.8386	0
104	1167	0.67	inner	valid_line_segment	0.0	5	12.0297	0.0	-11.9096	0
104	1167	0.67	inner	valid_line_segment	0.0	6	11.956	0.0	-11.9806	0
104	1167	0.67	inner	valid_line_segment	0.0	7	11.8823	0.0	-12.0516	0
104	1167	0.67	inner	valid_line_segment	0.0	8	11.8086	0.0	-12.1226	0
104	1167	0.67	inner	valid_line_segment	0.0	9	11.7349	0.0	-12.1936	0
104	1167	0.67	inner	valid_line_segment	0.0	10	11.6611	0.0	-12.2645	0
104	1167	0.67	inner	valid_line_segment	0.0	11	11.5874	0.0	-12.3355	0
104	1167	0.67	inner	valid_line_segment	0.0	12	11.5137	0.0	-12.4065	0
104	1167	0.67	inner	valid_line_segment	0.0	13	11.44	0.0	-12.4775	0
104	1167	0.67	inner	valid_line_segment	0.0	14	11.3663	0.0	-12.5485	0
104	1167	0.67	inner	valid_line_segment	0.0	15	11.2926	0.0	-12.6195	0
104	1167	0.67	inner	valid_line_segment	0.0	16	11.2189	0.0	-12.6905	0
104	1167	0.67	inner	valid_line_segment	0.0	17	11.1452	0.0	-12.7615	0
104	1167	0.67	inner	valid_line_segment	0.0	18	11.0714	0.0	-12.8324	1
105	1167	0.67	outer	valid_line_segment	0.0	0	12.3983	0.0	-11.5547	1
105	1167	0.67	outer	valid_line_segment	0.0	1	12.3246	0.0	-11.6257	0
105	1167	0.67	outer	valid_line_segment	0.0	2	12.2508	0.0	-11.6967	0
105	1167	0.67	outer	valid_line_segment	0.0	3	12.1771	0.0	-11.7676	0
105	1167	0.67	outer	valid_line_segment	0.0	4	12.1034	0.0	-11.8386	0
105	1167	0.67	outer	valid_line_segment	0.0	5	12.0297	0.0	-11.9096	0
105	1167	0.67	outer	valid_line_segment	0.0	6	11.956	0.0	-11.9806	0
105	1167	0.67	outer	valid_line_segment	0.0	7	11.8823	0.0	-12.0516	0
105	1167	0.67	outer	valid_line_segment	0.0	8	11.8086	0.0	-12.1226	0
105	1167	0.67	outer	valid_line_segment	0.0	9	11.7349	0.0	-12.1936	0
105	1167	0.67	outer	valid_line_segment	0.0	10	11.6611	0.0	-12.2645	0
105	1167	0.67	outer	valid_line_segment	0.0	11	11.5874	0.0	-12.3355	0
105	1167	0.67	outer	valid_line_segment	0.0	12	11.5137	0.0	-12.4065	0
105	1167	0.67	outer	valid_line_segment	0.0	13	11.44	0.0	-12.4775	0
105	1167	0.67	outer	valid_line_segment	0.0	14	11.3663	0.0	-12.5485	0
105	1167	0.67	outer	valid_line_segment	0.0	15	11.2926	0.0	-12.6195	0
105	1167	0.67	outer	valid_line_segment	0.0	16	11.2189	0.0	-12.6905	0
105	1167	0.67	outer	valid_line_segment	0.0	17	11.1452	0.0	-12.7615	0
105	1167	0.67	outer	valid_line_segment	0.0	18	11.0714	0.0	-12.8324	1
106	1168	0.67	inner	valid_line_segment	-0.0	0	-15.9659	-0.0	-5.6817	1
106	1168	0.67	inner	valid_line_segment	-0.0	1	-15.9949	-0.0	-5.5836	0
106	1168	0.67	inner	valid_line_segment	-0.0	2	-16.024	-0.0	-5.4854	0
106	1168	0.67	inner	valid_line_segment	-0.0	3	-16.053	-0.0	-5.3873	0
106	1168	0.67	inner	valid_line_segment	-0.0	4	-16.082	-0.0	-5.2892	0
106	1168	0.67	inner	valid_line_segment	-0.0	5	-16.111	-0.0	-5.191	0
106	1168	0.67	inner	valid_line_segment	-0.0	6	-16.1401	-0.0	-5.0929	0
106	1168	0.67	inner	valid_line_segment	-0.0	7	-16.1691	-0.0	-4.9947	0
106	1168	0.67	inner	valid_line_segment	-0.0	8	-16.1981	-0.0	-4.8966	0
106	1168	0.67	inner	valid_line_segment	-0.0	9	-16.2271	-0.0	-4.7985	0
106	1168	0.67	inner	valid_line_segment	-0.0	10	-16.2562	-0.0	-4.7003	0
106	1168	0.67	inner	valid_line_segment	-0.0	11	-16.2852	-0.0	-4.6022	0
106	1168	0.67	inner	valid_line_segment	-0.0	12	-16.3142	-0.0	-4.5041	0
106	1168	0.67	inner	valid_line_segment	-0.0	13	-16.3432	-0.0	-4.4059	0
106	1168	0.67	inner	valid_line_segment	-0.0	14	-16.3723	-0.0	-4.3078	0
106	1168	0.67	inner	valid_line_segment	-0.0	15	-16.4013	-0.0	-4.2096	0
106	1168	0.67	inner	valid_line_segment	-0.0	16	-16.4303	-0.0	-4.1115	0
106	1168	0.67	inner	valid_line_segment	-0.0	17	-16.4593	-0.0	-4.0134	0
106	1168	0.67	inner	valid_line_segment	-0.0	18	-16.4883	-0.0	-3.9152	1
107	1168	0.67	outer	valid_line_segment	-0.0	0	-15.9659	-0.0	-5.6817	1
107	1168	0.67	outer	valid_line_segment	-0.0	1	-15.9949	-0.0	-5.5836	0
107	1168	0.67	outer	valid_line_segment	-0.0	2	-16.024	-0.0	-5.4854	0
107	1168	0.67	outer	valid_line_segment	-0.0	3	-16.053	-0.0	-5.3873	0
107	1168	0.67	outer	valid_line_segment	-0.0	4	-16.082	-0.0	-5.2892	0
107	1168	0.67	outer	valid_line_segment	-0.0	5	-16.111	-0.0	-5.191	0
107	1168	0.67	outer	valid_line_segment	-0.0	6	-16.1401	-0.0	-5.0929	0
107	1168	0.67	outer	valid_line_segment	-0.0	7	-16.1691	-0.0	-4.9947	0
107	1168	0.67	outer	valid_line_segment	-0.0	8	-16.1981	-0.0	-4.8966	0
107	1168	0.67	outer	valid_line_segment	-0.0	9	-16.2271	-0.0	-4.7985	0
107	1168	0.67	outer	valid_line_segment	-0.0	10	-16.2562	-0.0	-4.7003	0
107	1168	0.67	outer	valid_line_segment	-0.0	11	-16.2852	-0.0	-4.6022	0
107	1168	0.67	outer	valid_line_segment	-0.0	12	-16.3142	-0.0	-4.5041	0
107	1168	0.67	outer	valid_line_segment	-0.0	13	-16.3432	-0.0	-4.4059	0
107	1168	0.67	outer	valid_line_segment	-0.0	14	-16.3723	-0.0	-4.3078	0
107	1168	0.67	outer	valid_line_segment	-0.0	15	-16.4013	-0.0	-4.2096	0
107	1168	0.67	outer	valid_line_segment	-0.0	16	-16.4303	-0.0	-4.1115	0
107	1168	0.67	outer	valid_line_segment	-0.0	17	-16.4593	-0.0	-4.0134	0
107	1168	0.67	outer	valid_line_segment	-0.0	18	-16.4883	-0.0	-3.9152	1
108	1169	0.67	inner	valid_line_segment	-0.0	0	15.5515	-0.0	6.7318	1
108	1169	0.67	inner	valid_line_segment	-0.0	1	15.5058	-0.0	6.8233	0
108	1169	0.67	inner	valid_line_segment	-0.0	2	15.4601	-0.0	6.9149	0
108	1169	0.67	inner	valid_line_segment	-0.0	3	15.4145	-0.0	7.0065	0
108	1169	0.67	inner	valid_line_segment	-0.0	4	15.3688	-0.0	7.0981	0
108	1169	0.67	inner	valid_line_segment	-0.0	5	15.3231	-0.0	7.1897	0
108	1169	0.67	inner	valid_line_segment	-0.0	6	15.2774	-0.0	7.2812	0
108	1169	0.67	inner	valid_line_segment	-0.0	7	15.2318	-0.0	7.3728	0
108	1169	0.67	inner	valid_line_segment	-0.0	8	15.1861	-0.0	7.4644	0
108	1169	0.67	inner	valid_line_segment	-0.0	9	15.1404	-0.0	7.556	0
108	1169	0.67	inner	valid_line_segment	-0.0	10	15.0948	-0.0	7.6476	0
108	1169	0.67	inner	valid_line_segment	-0.0	11	15.0491	-0.0	7.7391	0
108	1169	0.67	inner	valid_line_segment	-0.0	12	15.0034	-0.0	7.8307	0
108	1169	0.67	inner	valid_line_segment	-0.0	13	14.9577	-0.0	7.9223	0
108	1169	0.67	inner	valid_line_segment	-0.0	14	14.9121	-0.0	8.0139	0
108	1169	0.67	inner	valid_line_segment	-0.0	15	14.8664	-0.0	8.1055	0
108	1169	0.67	inner	valid_line_segment	-0.0	16	14.8207	-0.0	8.197	0
108	1169	0.67	inner	valid_line_segment	-0.0	17	14.7751	-0.0	8.2886	0
108	1169	0.67	inner	valid_line_segment	-0.0	18	14.7294	-0.0	8.3802	1
109	1169	0.67	outer	valid_line_segment	-0.0	0	15.5515	-0.0	6.7318	1
109	1169	0.67	outer	valid_line_segment	-0.0	1	15.5058	-0.0	6.8233	0
109	1169	0.67	outer	valid_line_segment	-0.0	2	15.4601	-0.0	6.9149	0
109	1169	0.67	outer	valid_line_segment	-0.0	3	15.4145	-0.0	7.0065	0
109	1169	0.67	outer	valid_line_segment	-0.0	4	15.3688	-0.0	7.0981	0
109	1169	0.67	outer	valid_line_segment	-0.0	5	15.3231	-0.0	7.1897	0
109	1169	0.67	outer	valid_line_segment	-0.0	6	15.2774	-0.0	7.2812	0
109	1169	0.67	outer	valid_line_segment	-0.0	7	15.2318	-0.0	7.3728	0
109	1169	0.67	outer	valid_line_segment	-0.0	8	15.1861	-0.0	7.4644	0
109	1169	0.67	outer	valid_line_segment	-0.0	9	15.1404	-0.0	7.556	0
109	1169	0.67	outer	valid_line_segment	-0.0	10	15.0948	-0.0	7.6476	0
109	1169	0.67	outer	valid_line_segment	-0.0	11	15.0491	-0.0	7.7391	0
109	1169	0.67	outer	valid_line_segment	-0.0	12	15.0034	-0.0	7.8307	0
109	1169	0.67	outer	valid_line_segment	-0.0	13	14.9577	-0.0	7.9223	0
109	1169	0.67	outer	valid_line_segment	-0.0	14	14.9121	-0.0	8.0139	0
109	1169	0.67	outer	valid_line_segment	-0.0	15	14.8664	-0.0	8.1055	0
109	1169	0.67	outer	valid_line_segment	-0.0	16	14.8207	-0.0	8.197	0
109	1169	0.67	outer	valid_line_segment	-0.0	17	14.7751	-0.0	8.2886	0
109	1169	0.67	outer	valid_line_segment	-0.0	18	14.7294	-0.0	8.3802	1
110	1170	0.67	inner	valid_line_segment	-0.0	0	5.8631	-0.0	15.8986	1
110	1170	0.67	inner	valid_line_segment	-0.0	1	5.957	-0.0	15.858	0
110	1170	0.67	inner	valid_line_segment	-0.0	2	6.051	-0.0	15.8174	0
110	1170	0.67	inner	valid_line_segment	-0.0	3	6.1449	-0.0	15.7768	0
110	1170	0.67	inner	valid_line_segment	-0.0	4	6.2388	-0.0	15.7362	0
110	1170	0.67	inner	valid_line_segment	-0.0	5	6.3328	-0.0	15.6956	0
110	1170	0.67	inner	valid_line_segment	-0.0	6	6.4267	-0.0	15.655	0
[truncated: 30,119 more rows]
