# Supplementary material for: A Triple‐Nanoparticle System for Controlled Graphene Nanosheet Stacking: Enabling K/Na‐Ion Battery Anodes with Ultra‐Fast Charging Exceeding Petroleum Vehicle Refueling
Source: Adv Sci (Weinh). 2026 May 10:e24370. Online ahead of print. doi: 10.1002/advs.202524370 (PMC13335946; doi:10.1002/advs.202524370)
Supplement: Supplementary file 2 — Supporting File 2: advs75661‐sup‐0002‐Python_Stacking_GNS.zip. [file ADVS-9999-e24370-s003.zip › Python_Stacking_GNS(Multi-layer)/graphene_intersection_final_results/layer_statistics.csv]

layer_offset	unique_intersections	total_points
0.0	46	824
0.335	48	868
0.67	44	794
1.005	54	992
1.34	60	1066
1.675	52	970
2.01	58	1088
2.345	44	798
2.68	42	786
3.015	60	1136
3.35	62	1118
3.685	54	970
4.02	54	1014
4.355	58	1064
4.69	54	1016
5.025	58	1096
5.36	58	1068
5.695	58	1092
6.03	60	1116
6.365	60	1106
6.7	56	1022
7.035	52	974
7.37	64	1196
7.705	56	1004
8.04	60	1118
8.375	66	1196
8.71	58	1062
9.045	60	1078
9.38	64	1188
9.715	62	1158
10.05	64	1140
