# Supplementary material for: A Triple‐Nanoparticle System for Controlled Graphene Nanosheet Stacking: Enabling K/Na‐Ion Battery Anodes with Ultra‐Fast Charging Exceeding Petroleum Vehicle Refueling
Source: Adv Sci (Weinh). 2026 May 10:e24370. Online ahead of print. doi: 10.1002/advs.202524370 (PMC13335946; doi:10.1002/advs.202524370)
Supplement: Supplementary file 2 — Supporting File 2: advs75661‐sup‐0002‐Python_Stacking_GNS.zip. [file ADVS-9999-e24370-s003.zip › Python_Stacking_GNS(Multi-layer)/graphene_intersection_final_results/visualization_error.log]

Error: Legend.__init__() got an unexpected keyword argument 'title_fontweight'
Traceback (most recent call last):
  File "/home/root123/Downloads/Python_Stacking_GNS 2 (Copy)/Calculating_Intercrossion_Line.py", line 1133, in export_intersection_data
    fig2d_main, fig2d_legend = self.plot_intersection_distribution()
                               ^^^^^^^^^^^^^^^^^^^^^^^^^^^^^^^^^^^^^
  File "/home/root123/Downloads/Python_Stacking_GNS 2 (Copy)/Calculating_Intercrossion_Line.py", line 1045, in plot_intersection_distribution
    legend = legend_ax.legend(
             ^^^^^^^^^^^^^^^^^
  File "/home/root123/Downloads/Python_Stacking_GNS 2/venv/lib/python3.12/site-packages/matplotlib/axes/_axes.py", line 337, in legend
    self.legend_ = mlegend.Legend(self, handles, labels, **kwargs)
                   ^^^^^^^^^^^^^^^^^^^^^^^^^^^^^^^^^^^^^^^^^^^^^^^
TypeError: Legend.__init__() got an unexpected keyword argument 'title_fontweight'
