# Supplementary material for: A Triple‐Nanoparticle System for Controlled Graphene Nanosheet Stacking: Enabling K/Na‐Ion Battery Anodes with Ultra‐Fast Charging Exceeding Petroleum Vehicle Refueling
Source: Adv Sci (Weinh). 2026 May 10:e24370. Online ahead of print. doi: 10.1002/advs.202524370 (PMC13335946; doi:10.1002/advs.202524370)
Supplement: Supplementary file 2 — Supporting File 2: advs75661‐sup‐0002‐Python_Stacking_GNS.zip. [file ADVS-9999-e24370-s003.zip › Python_Stacking_GNS(Multi-layer)/graphene_patches.csv]

SheetID	CoordinateIndex	X	Y	Z
1	1	-3.859491319619811	-1.3057432973943925	15.781565853339591
1	2	-3.859848840637663	-1.1639974302202158	15.785467304064953
1	3	-3.739272465920342	-1.093434112860153	15.809732631245343
1	4	-3.6183385701851694	-1.1646166626742671	15.830096507700368
1	5	-3.6179810491673177	-1.3063625298484438	15.826195056975006
1	6	-3.497762195467849	-1.094053345314204	15.854361834880757
1	7	-3.3768282997326757	-1.1652358951283182	15.874725711335783
1	8	-3.376470778714824	-1.3069817623024949	15.87082426061042
1	9	-3.256251925015355	-1.094672577768255	15.89899103851617
1	10	-3.1353180292801826	-1.1658551275823692	15.919354914971198
1	11	-3.1349605082623304	-1.307600994756546	15.915453464245834
1	12	-3.0147416545628616	-1.0952918102223064	15.943620242151585
1	13	-2.893807758827689	-1.1664743600364202	15.96398411860661
1	14	-2.893450237809837	-1.308220227210597	15.960082667881249
1	15	-2.773231384110368	-1.0959110426763574	15.988249445787
1	16	-2.6522974883751953	-1.1670935924904713	16.008613322242027
1	17	-2.651939967357343	-1.308839459664648	16.004711871516662
1	18	-2.5317211136578743	-1.0965302751304085	16.032878649422415
1	19	-2.4107872179227017	-1.1677128249445226	16.05324252587744
1	20	-2.41042969690485	-1.3094586921186993	16.04934107515208
1	21	-2.290210843205381	-1.0971495075844595	16.077507853057828
1	22	-2.169276947470208	-1.1683320573985736	16.097871729512853
1	23	-2.1689194264523564	-1.3100779245727503	16.09397027878749
1	24	-3.739629986938194	-0.9516882456859763	15.813634081970704
1	25	-3.619053612220873	-0.8811249283259135	15.837899409151094
1	26	-3.4981197164857005	-0.9523074781400274	15.85826328560612
1	27	-3.37754334176838	-0.8817441607799645	15.882528612786508
1	28	-3.256609446033207	-0.9529267105940784	15.902892489241534
1	29	-3.1360330713158864	-0.8823633932340156	15.927157816421923
1	30	-3.0150991755807133	-0.9535459430481295	15.947521692876949
1	31	-2.8945228008633928	-0.8829826256880667	15.971787020057336
1	32	-2.77358890512822	-0.9541651755021805	15.992150896512362
1	33	-2.653012530410899	-0.8836018581421179	16.01641622369275
1	34	-2.5320786346757265	-0.9547844079562318	16.036780100147777
1	35	-2.4115022599584055	-0.8842210905961689	16.061045427328164
1	36	-2.290568364223233	-0.9554036404102828	16.08140930378319
1	37	-2.1699919895059123	-0.88484032305022	16.10567463096358
1	38	-2.049058093770739	-0.9560228728643339	16.126038507418606
1	39	-2.0487005727528875	-1.0977687400385105	16.122137056693244
1	40	-3.860563882673367	-0.8805056958718624	15.793270205515679
1	41	-3.860921403691219	-0.7387598286976856	15.797171656241042
1	42	-3.740345028973898	-0.6681965113376227	15.82143698342143
1	43	-3.6194111332387253	-0.7393790611517368	15.841800859876455
1	44	-3.4988347585214044	-0.6688157437916739	15.866066187056845
1	45	-3.3779008627862317	-0.7399982936057878	15.88643006351187
1	46	-3.257324488068911	-0.6694349762457249	15.91069539069226
1	47	-3.136390592333738	-0.7406175260598389	15.931059267147285
1	48	-3.0158142176164175	-0.670054208699776	15.955324594327674
1	49	-2.894880321881245	-0.7412367585138899	15.9756884707827
1	50	-2.774303947163924	-0.6706734411538271	15.999953797963087
1	51	-2.6533700514287513	-0.7418559909679411	16.020317674418113
1	52	-2.5327936767114303	-0.6712926736078781	16.044583001598504
1	53	-2.4118597809762576	-0.7424752234219922	16.06494687805353
1	54	-2.2912834062589367	-0.6719119060619293	16.089212205233917
1	55	-2.170349510523764	-0.7430944558760433	16.109576081688942
1	56	-3.74070254999175	-0.526450644163446	15.825338434146794
1	57	-3.6201261752744296	-0.4558873268033833	15.849603761327181
1	58	-3.4991922795392565	-0.527069876617497	15.869967637782208
1	59	-3.3786159048219355	-0.45650655925743433	15.894232964962596
1	60	-3.257682009086763	-0.5276891090715481	15.914596841417621
1	61	-3.1371056343694423	-0.45712579171148543	15.93886216859801
1	62	-3.0161717386342692	-0.5283083415255992	15.959226045053036
1	63	-2.8955953639169487	-0.45774502416553653	15.983491372233425
1	64	-2.774661468181776	-0.5289275739796503	16.00385524868845
1	65	-2.654085093464455	-0.45836425661958763	16.02812057586884
1	66	-2.5331511977292824	-0.5295468064337014	16.048484452323866
1	67	-2.4125748230119615	-0.4589834890736387	16.072749779504253
1	68	-2.291640927276789	-0.5301660388877525	16.09311365595928
1	69	-2.171064552559468	-0.4596027215276898	16.117378983139666
1	70	-2.050130656824295	-0.5307852713418035	16.137742859594695
1	71	-2.0497731358064435	-0.6725311385159803	16.13384140886933
1	72	-3.8616364457269228	-0.4552680943493322	15.804974557691768
1	73	-3.861993966744775	-0.31352222717515527	15.80887600841713
1	74	-3.741417592027454	-0.24295890981509258	15.833141335597519
1	75	-3.6204836962922813	-0.31414145962920637	15.853505212052545
1	76	-3.4999073215749608	-0.24357814226914368	15.877770539232932
1	77	-3.3789734258397877	-0.3147606920832574	15.89813441568796
1	78	-3.2583970511224667	-0.24419737472319475	15.922399742868347
1	79	-3.137463155387294	-0.31537992453730856	15.942763619323372
1	80	-3.0168867806699735	-0.24481660717724585	15.967028946503762
1	81	-2.895952884934801	-0.3159991569913596	15.987392822958787
1	82	-2.77537651021748	-0.24543583963129692	16.011658150139176
1	83	-2.6544426144823072	-0.3166183894454107	16.032022026594202
1	84	-2.5338662397649863	-0.24605507208534802	16.05628735377459
1	85	-2.4129323440298136	-0.3172376218994618	16.076651230229615
1	86	-2.2923559693124926	-0.2466743045393991	16.100916557410006
1	87	-2.17142207357732	-0.31785685435351285	16.12128043386503
1	88	-3.741775113045306	-0.10121304264091568	15.83704278632288
1	89	-3.621198738327985	-0.030649725280852858	15.86130811350327
1	90	-3.5002648425928125	-0.10183227509496673	15.881671989958296
1	91	-3.3796884678754915	-0.03126895773490396	15.905937317138685
1	92	-3.258754572140319	-0.10245150754901783	15.92630119359371
1	93	-3.1381781974229983	-0.03188819018895506	15.950566520774098
1	94	-3.017244301687825	-0.10307074000306893	15.970930397229123
1	95	-2.8966679269705047	-0.032507422643006156	15.995195724409513
1	96	-2.775734031235332	-0.10368997245712003	16.01555960086454
1	97	-2.655157656518011	-0.0331266550970572	16.039824928044926
1	98	-2.5342237607828384	-0.10430920491117113	16.06018880449995
1	99	-2.4136473860655174	-0.0337458875511083	16.084454131680342
1	100	-2.2927134903303448	-0.10492843736522217	16.104818008135368
1	101	-2.172137115613024	-0.0343651200051594	16.129083335315755
1	102	-2.051203219877851	-0.10554766981927327	16.14944721177078
1	103	-2.050845698859999	-0.2472935369934502	16.14554576104542
1	104	-3.8627090087804787	-0.030030492826801758	15.816678909867855
1	105	-3.8630665297983304	0.11171537434737494	15.820580360593217
1	106	-3.74249015508101	0.18227869170743766	15.844845687773606
1	107	-3.6215562593458372	0.11109614189332379	15.865209564228632
1	108	-3.5009798846285163	0.1816594592533866	15.889474891409021
1	109	-3.3800459888933436	0.11047690943927274	15.909838767864047
1	110	-3.2594696141760227	0.18104022679933557	15.934104095044436
1	111	-3.13853571844085	0.1098576769852217	15.954467971499461
1	112	-3.0179593437235295	0.1804209943452844	15.978733298679849
1	113	-2.897025447988357	0.10923844453117054	15.999097175134876
1	114	-2.776449073271036	0.17980176189123337	16.023362502315265
1	115	-2.655515177535863	0.1086192120771195	16.04372637877029
1	116	-2.5349388028185422	0.17918252943718221	16.06799170595068
1	117	-2.4140049070833696	0.10799997962306834	16.088355582405704
1	118	-2.2934285323660486	0.17856329698313117	16.11262090958609
1	119	-2.172494636630876	0.1073807471690173	16.132984786041117
1	120	-2.051918261913555	0.17794406452908013	16.157250113221508
1	121	-3.7428476760988616	0.32402455888161436	15.84874713849897
1	122	-3.622271301381541	0.3945878762416772	15.873012465679357
1	123	-3.5013374056463684	0.3234053264275633	15.893376342134383
1	124	-3.3807610309290475	0.39396864378762614	15.917641669314772
1	125	-3.259827135193875	0.32278609397351227	15.938005545769798
1	126	-3.139250760476554	0.393349411333575	15.962270872950187
1	127	-3.018316864741381	0.3221668615194611	15.982634749405213
1	128	-2.8977404900240606	0.39273017887952394	16.0069000765856
1	129	-2.776806594288888	0.32154762906541007	16.027263953040627
1	130	-2.656230219571567	0.3921109464254729	16.051529280221015
1	131	-2.5352963238363944	0.3209283966113589	16.07189315667604
1	132	-2.4147199491190734	0.39149171397142174	16.096158483856428
1	133	-2.2937860533839007	0.32030916415730787	16.116522360311457
1	134	-2.1732096786665798	0.3908724815173707	16.140787687491844
1	135	-2.052275782931407	0.3196899317032568	16.16115156394687
2	1	11.749603763136824	-11.228903619380729	-1.231663307947654
2	2	11.814555453141555	-11.140236365813315	-1.3212548036955278
2	3	11.901070520118962	-11.039654025823818	-1.2712049678503217
2	4	11.922633897091638	-11.027738939401736	-1.1315636362572417
2	5	11.857682207086906	-11.11640619296915	-1.0419721405093678
2	6	12.009148964069045	-10.927156599412239	-1.0815138004120355
2	7	12.03071234104172	-10.915241512990157	-0.9418724688189553
2	8	11.96576065103699	-11.00390876655757	-0.8522809730710814
2	9	12.117227408019128	-10.81465917300066	-0.8918226329737491
2	10	12.138790784991803	-10.802744086578576	-0.7521813013806689
2	11	12.073839094987072	-10.89141134014599	-0.662589805632795
2	12	12.22530585196921	-10.70216174658908	-0.7021314655354627
2	13	12.246869228941886	-10.690246660166997	-0.5624901339423826
2	14	12.181917538937155	-10.77891391373441	-0.4728986381945087
2	15	12.333384295919293	-10.5896643201775	-0.5124402980971764
2	16	12.354947672891969	-10.577749233755418	-0.37279896650409616
2	17	12.289995982887238	-10.66641648732283	-0.2832074707562223
2	18	12.441462739869376	-10.47716689376592	-0.32274913065889
2	19	12.463026116842052	-10.465251807343838	-0.18310779906580976
2	20	12.39807442683732	-10.553919060911252	-0.09351630331793592
2	21	12.549541183819459	-10.364669467354341	-0.1330579632206036
2	22	12.571104560792135	-10.352754380932257	0.006583368372476528
2	23	12.506152870787403	-10.44142163449967	0.09617486412035037
2	24	11.966022210123693	-10.950986772256405	-1.3607964635981955
2	25	12.0525372771011	-10.85040443226691	-1.3107466277529896
2	26	12.074100654073776	-10.838489345844826	-1.1711052961599093
2	27	12.160615721051183	-10.73790700585533	-1.1210554603147032
2	28	12.182179098023859	-10.725991919433246	-0.981414128721623
2	29	12.268694165001266	-10.62540957944375	-0.9313642928764168
2	30	12.290257541973942	-10.613494493021667	-0.7917229612833366
2	31	12.376772608951349	-10.51291215303217	-0.7416731254381304
2	32	12.398335985924025	-10.500997066610086	-0.6020317938450503
2	33	12.484851052901432	-10.40041472662059	-0.5519819579998441
2	34	12.506414429874107	-10.388499640198507	-0.41234062640676394
2	35	12.592929496851514	-10.287917300209012	-0.36229079056155766
2	36	12.61449287382419	-10.276002213786928	-0.22264945896847754
2	37	12.701007940801597	-10.17541987379743	-0.17259962312327126
2	38	12.722571317774273	-10.163504787375349	-0.03295829153019114
2	39	12.657619627769542	-10.252172040942762	0.0566332042176827
2	40	11.944458833151018	-10.962901858678489	-1.5004377951912757
2	41	12.009410523155749	-10.874234605111075	-1.5900292909391496
2	42	12.095925590133156	-10.773652265121578	-1.5399794550939434
2	43	12.117488967105832	-10.761737178699496	-1.4003381235008634
2	44	12.204004034083239	-10.661154838709999	-1.3502882876556572
2	45	12.225567411055914	-10.649239752287917	-1.210646956062577
2	46	12.312082478033322	-10.54865741229842	-1.1605971202173708
2	47	12.333645855005997	-10.536742325876336	-1.0209557886242906
2	48	12.420160921983404	-10.43615998588684	-0.9709059527790844
2	49	12.44172429895608	-10.424244899464757	-0.8312646211860043
2	50	12.528239365933487	-10.32366255947526	-0.7812147853407981
2	51	12.549802742906163	-10.311747473053178	-0.641573453747718
2	52	12.63631780988357	-10.21116513306368	-0.5915236179025118
2	53	12.657881186856246	-10.199250046641597	-0.4518822863094316
2	54	12.744396253833653	-10.098667706652101	-0.40183245046422544
2	55	12.765959630806329	-10.086752620230017	-0.2621911188711452
2	56	12.160877280137887	-10.684985011554165	-1.6295709508418175
2	57	12.247392347115294	-10.58440267156467	-1.579521114996611
2	58	12.26895572408797	-10.572487585142586	-1.4398797834035313
2	59	12.355470791065377	-10.47190524515309	-1.389829947558325
2	60	12.377034168038053	-10.459990158731006	-1.2501886159652447
2	61	12.46354923501546	-10.35940781874151	-1.2001387801200385
2	62	12.485112611988136	-10.347492732319427	-1.0604974485269585
2	63	12.571627678965543	-10.24691039232993	-1.010447612681752
2	64	12.593191055938219	-10.234995305907846	-0.8708062810886721
2	65	12.679706122915626	-10.13441296591835	-0.8207564452434658
2	66	12.701269499888301	-10.122497879496267	-0.6811151136503857
2	67	12.787784566865708	-10.02191553950677	-0.6310652778051794
2	68	12.809347943838384	-10.010000453084688	-0.4914239462120994
2	69	12.895863010815791	-9.90941811309519	-0.441374110366893
2	70	12.917426387788467	-9.897503026673109	-0.301732778773813
2	71	12.852474697783736	-9.986170280240522	-0.21214128302593904
2	72	12.139313903165212	-10.696900097976249	-1.7692122824348975
2	73	12.204265593169943	-10.608232844408835	-1.8588037781827715
2	74	12.29078066014735	-10.507650504419338	-1.8087539423375651
2	75	12.312344037120026	-10.495735417997256	-1.6691126107444854
2	76	12.398859104097433	-10.395153078007759	-1.619062774899279
2	77	12.420422481070108	-10.383237991585675	-1.4794214433061987
2	78	12.506937548047516	-10.28265565159618	-1.4293716074609926
2	79	12.528500925020191	-10.270740565174096	-1.2897302758679126
2	80	12.615015991997598	-10.1701582251846	-1.2396804400227062
2	81	12.636579368970274	-10.158243138762517	-1.1000391084296262
2	82	12.723094435947681	-10.05766079877302	-1.0499892725844198
2	83	12.744657812920357	-10.045745712350937	-0.9103479409913398
2	84	12.831172879897764	-9.94516337236144	-0.8602981051461335
2	85	12.85273625687044	-9.933248285939356	-0.7206567735530534
2	86	12.939251323847847	-9.832665945949861	-0.6706069377078472
2	87	12.960814700820523	-9.820750859527777	-0.5309656061147671
2	88	12.355732350152081	-10.418983250851925	-1.8983454380854392
2	89	12.442247417129488	-10.31840091086243	-1.848295602240233
2	90	12.463810794102164	-10.306485824440346	-1.7086542706471528
2	91	12.550325861079571	-10.205903484450848	-1.6586044348019469
2	92	12.571889238052247	-10.193988398028766	-1.5189631032088666
2	93	12.658404305029654	-10.09340605803927	-1.4689132673636602
2	94	12.67996768200233	-10.081490971617187	-1.3292719357705802
2	95	12.766482748979737	-9.98090863162769	-1.279222099925374
2	96	12.788046125952413	-9.968993545205606	-1.1395807683322938
2	97	12.87456119292982	-9.86841120521611	-1.0895309324870877
2	98	12.896124569902495	-9.856496118794027	-0.9498896008940075
2	99	12.982639636879902	-9.75591377880453	-0.8998397650488013
2	100	13.004203013852578	-9.743998692382448	-0.7601984334557211
2	101	13.090718080829985	-9.64341635239295	-0.7101485976105149
2	102	13.112281457802661	-9.631501265970869	-0.5705072660174347
2	103	13.04732976779793	-9.720168519538282	-0.48091577026956067
2	104	12.334168973179406	-10.430898337274009	-2.037986769678519
2	105	12.399120663184137	-10.342231083706595	-2.1275782654263935
2	106	12.485635730161544	-10.241648743717098	-2.0775284295811867
2	107	12.50719910713422	-10.229733657295016	-1.9378870979881069
2	108	12.593714174111627	-10.129151317305519	-1.8878372621429007
2	109	12.615277551084302	-10.117236230883435	-1.7481959305498207
2	110	12.70179261806171	-10.01665389089394	-1.6981460947046143
2	111	12.723355995034385	-10.004738804471856	-1.558504763111534
2	112	12.809871062011792	-9.90415646448236	-1.508454927266328
2	113	12.831434438984468	-9.892241378060277	-1.368813595673248
2	114	12.917949505961875	-9.79165903807078	-1.3187637598280415
2	115	12.939512882934551	-9.779743951648697	-1.1791224282349615
2	116	13.026027949911958	-9.6791616116592	-1.1290725923897553
2	117	13.047591326884634	-9.667246525237116	-0.9894312607966751
2	118	13.13410639386204	-9.566664185247621	-0.9393814249514689
2	119	13.155669770834717	-9.554749098825537	-0.7997400933583887
2	120	13.242184837812124	-9.454166758836042	-0.7496902575131825
2	121	12.550587420166275	-10.152981490149685	-2.167119925329061
2	122	12.637102487143682	-10.05239915016019	-2.117070089483855
2	123	12.658665864116358	-10.040484063738106	-1.9774287578907745
2	124	12.745180931093765	-9.939901723748608	-1.9273789220455684
2	125	12.766744308066441	-9.927986637326526	-1.7877375904524881
2	126	12.853259375043848	-9.82740429733703	-1.737687754607282
2	127	12.874822752016524	-9.815489210914947	-1.598046423014202
2	128	12.96133781899393	-9.71490687092545	-1.5479965871689956
2	129	12.982901195966607	-9.702991784503366	-1.4083552555759156
2	130	13.069416262944014	-9.60240944451387	-1.3583054197307094
2	131	13.09097963991669	-9.590494358091787	-1.2186640881376292
2	132	13.177494706894096	-9.48991201810229	-1.168614252292423
2	133	13.199058083866772	-9.477996931680208	-1.0289729206993428
2	134	13.28557315084418	-9.37741459169071	-0.9789230848541365
2	135	13.307136527816855	-9.365499505268629	-0.8392817532610564
3	1	-1.0066383682903273	-6.1534506488998595	15.059222552816095
3	2	-1.0067611042300157	-6.019528148996966	15.105827155117245
3	3	-0.8840241282642652	-5.952673189407957	15.12975828775101
3	4	-0.7611644163588264	-6.019740729721843	15.10708481808362
3	5	-0.761041680419138	-6.153663229624736	15.060480215782471
3	6	-0.6384274403930759	-5.952885770132833	15.131015950717385
3	7	-0.515567728487637	-6.019953310446718	15.108342481049998
3	8	-0.5154449925479485	-6.1538758103496125	15.061737878748847
3	9	-0.3928307525218865	-5.95309835085771	15.132273613683761
3	10	-0.26997104061644756	-6.020165891171595	15.109600144016374
3	11	-0.26984830467675913	-6.154088391074489	15.062995541715225
3	12	-0.14723406465069705	-5.953310931582586	15.133531276650139
3	13	-0.024374352745258253	-6.020378471896471	15.110857806982752
3	14	-0.024251616805569816	-6.1543009717993655	15.0642532046816
3	15	0.09836262322049225	-5.953523512307463	15.134788939616515
3	16	0.22122233512593117	-6.020591052621348	15.112115469949128
3	17	0.2213450710656196	-6.154513552524242	15.065510867647976
3	18	0.34395931109168165	-5.953736093032339	15.13604660258289
3	19	0.46681902299712064	-6.020803633346224	15.113373132915504
3	20	0.466941758936809	-6.1547261332491185	15.066768530614354
3	21	0.5895559989628711	-5.953948673757216	15.137304265549268
3	22	0.71241571086831	-6.021016214071101	15.114630795881881
3	23	0.7125384468079984	-6.154938713973995	15.06802619358073
3	24	-0.8841468642039537	-5.8187506895050625	15.17636289005216
3	25	-0.7614098882382032	-5.751895729916054	15.200294022685922
3	26	-0.6385501763327643	-5.818963270229939	15.177620553018535
3	27	-0.5158132003670138	-5.7521083106409305	15.2015516856523
3	28	-0.39295348846157496	-5.8191758509548155	15.178878215984913
3	29	-0.27021651249582446	-5.752320891365807	15.202809348618676
3	30	-0.1473568005903855	-5.819388431679692	15.180135878951289
3	31	-0.024619824624635134	-5.752533472090683	15.204067011585053
3	32	0.0982398872808038	-5.8196010124045685	15.181393541917664
3	33	0.22097686324655427	-5.752746052815559	15.205324674551429
3	34	0.3438365751519933	-5.819813593129445	15.182651204884042
3	35	0.4665735511177438	-5.752958633540436	15.206582337517805
3	36	0.5894332630231827	-5.8200261738543215	15.183908867850418
3	37	0.7121702389889332	-5.753171214265312	15.207840000484182
3	38	0.835029950894372	-5.820238754579198	15.185166530816796
3	39	0.8351526868340605	-5.954161254482091	15.138561928515644
3	40	-1.0070065761093925	-5.7516831491911775	15.199036359719546
3	41	-1.007129312049081	-5.617760649288283	15.245640962020698
3	42	-0.8843923360833306	-5.550905689699274	15.26957209465446
3	43	-0.7615326241778917	-5.61797323001316	15.246898624987073
3	44	-0.6387956482121412	-5.55111827042415	15.270829757620836
3	45	-0.5159359363067023	-5.618185810738036	15.24815628795345
3	46	-0.3931989603409518	-5.551330851149027	15.272087420587214
3	47	-0.2703392484355129	-5.618398391462913	15.249413950919827
3	48	-0.14760227246976237	-5.551543431873903	15.27334508355359
3	49	-0.02474256056432357	-5.618610972187789	15.250671613886203
3	50	0.09799441540142692	-5.55175601259878	15.274602746519966
3	51	0.22085412730686585	-5.618823552912666	15.251929276852579
3	52	0.3435911032726163	-5.551968593323656	15.275860409486343
3	53	0.4664508151780553	-5.619036133637541	15.253186939818956
3	54	0.5891877911438058	-5.552181174048533	15.27711807245272
3	55	0.7120475030492447	-5.619248714362418	15.254444602785332
3	56	-0.884515072023019	-5.41698318979638	15.316176696955612
3	57	-0.7617780960572685	-5.350128230207371	15.340107829589375
3	58	-0.6389183841518297	-5.417195770521256	15.317434359921988
3	59	-0.5161814081860792	-5.350340810932248	15.34136549255575
3	60	-0.3933216962806403	-5.417408351246133	15.318692022888364
3	61	-0.2705847203148898	-5.350553391657124	15.342623155522128
3	62	-0.14772500840945083	-5.417620931971009	15.319949685854741
3	63	-0.02498803244370045	-5.350765972382001	15.343880818488504
3	64	0.0978716794617385	-5.417833512695886	15.321207348821117
3	65	0.22060865542748895	-5.350978553106877	15.34513848145488
3	66	0.34346836733292796	-5.418046093420762	15.322465011787493
3	67	0.46620534329867847	-5.351191133831754	15.346396144421258
3	68	0.5890650552041173	-5.418258674145639	15.32372267475387
3	69	0.7118020311698678	-5.35140371455663	15.347653807387633
3	70	0.8346617430753067	-5.418471254870515	15.324980337720246
3	71	0.8347844790149952	-5.5523937547734095	15.278375735419097
3	72	-1.007374783928458	-5.349915649482495	15.338850166622999
3	73	-1.0074975198681464	-5.2159931495796	15.385454768924149
3	74	-0.8847605439023959	-5.149138189990592	15.409385901557913
3	75	-0.761900831996957	-5.216205730304477	15.386712431890524
3	76	-0.6391638560312065	-5.149350770715468	15.410643564524289
3	77	-0.5163041441257676	-5.216418311029353	15.387970094856902
3	78	-0.39356716816001713	-5.149563351440345	15.411901227490665
3	79	-0.27070745625457815	-5.21663089175423	15.389227757823278
3	80	-0.1479704802888277	-5.1497759321652214	15.413158890457042
3	81	-0.02511076838338889	-5.216843472479106	15.390485420789656
3	82	0.0976262075823616	-5.149988512890097	15.414416553423418
3	83	0.22048591948780052	-5.217056053203983	15.391743083756031
3	84	0.343222895453551	-5.150201093614974	15.415674216389794
3	85	0.46608260735899	-5.217268633928859	15.393000746722407
3	86	0.5888195833247405	-5.15041367433985	15.416931879356172
3	87	0.7116792952301794	-5.217481214653736	15.394258409688785
3	88	-0.8848832798420844	-5.015215690087698	15.455990503859063
3	89	-0.7621463038763339	-4.948360730498688	15.479921636492826
3	90	-0.639286591970895	-5.015428270812574	15.457248166825439
3	91	-0.5165496160051445	-4.948573311223565	15.481179299459203
3	92	-0.3936899040997056	-5.015640851537451	15.458505829791816
3	93	-0.27095292813395505	-4.948785891948441	15.482436962425579
3	94	-0.14809321622851612	-5.015853432262327	15.459763492758192
3	95	-0.02535624026276577	-4.948998472673318	15.483694625391957
3	96	0.09750347164267317	-5.016066012987203	15.461021155724568
3	97	0.22024044760842362	-4.949211053398194	15.484952288358333
3	98	0.34310015951386263	-5.016278593712079	15.462278818690946
3	99	0.46583713547961314	-4.949423634123071	15.486209951324708
3	100	0.588696847385052	-5.016491174436956	15.463536481657322
3	101	0.7114338233508025	-4.949636214847947	15.487467614291086
3	102	0.8342935352562414	-5.016703755161832	15.4647941446237
3	103	0.8344162711959299	-5.150626255064727	15.418189542322548
3	104	-1.0077429917475231	-4.948148149773812	15.47866397352645
3	105	-1.0078657276872116	-4.814225649870918	15.525268575827601
3	106	-0.8851287517214612	-4.747370690281909	15.549199708461364
3	107	-0.7622690398160223	-4.814438230595794	15.526526238793977
3	108	-0.6395320638502718	-4.747583271006786	15.55045737142774
3	109	-0.516672351944833	-4.8146508113206705	15.527783901760353
3	110	-0.39393537597908246	-4.747795851731662	15.551715034394118
3	111	-0.2710756640736435	-4.814863392045547	15.52904156472673
3	112	-0.14833868810789302	-4.748008432456539	15.552972697360493
3	113	-0.025478976202454207	-4.8150759727704235	15.530299227693106
3	114	0.0972579997632963	-4.748221013181415	15.55423036032687
3	115	0.2201177116687352	-4.8152885534953	15.531556890659482
3	116	0.3428546876344857	-4.748433593906292	15.555488023293247
3	117	0.46571439953992466	-4.815501134220177	15.53281455362586
3	118	0.5884513755056752	-4.748646174631168	15.556745686259623
3	119	0.711311087411114	-4.815713714945053	15.534072216592236
3	120	0.8340480633768645	-4.748858755356045	15.558003349226
3	121	-0.8852514876611496	-4.613448190379015	15.595804310762514
3	122	-0.7625145116953992	-4.546593230790006	15.619735443396278
3	123	-0.6396547997899602	-4.613660771103891	15.597061973728891
3	124	-0.5169178238242098	-4.546805811514883	15.620993106362654
3	125	-0.39405811191877094	-4.613873351828768	15.598319636695267
3	126	-0.2713211359530204	-4.547018392239759	15.622250769329032
3	127	-0.14846142404758145	-4.614085932553644	15.599577299661645
3	128	-0.025724448081831087	-4.547230972964636	15.623508432295408
3	129	0.09713526382360785	-4.614298513278521	15.60083496262802
3	130	0.2198722397893583	-4.5474435536895115	15.624766095261784
3	131	0.3427319516947973	-4.614511094003397	15.602092625594397
3	132	0.4654689276605478	-4.547656134414389	15.626023758228161
3	133	0.5883286395659868	-4.614723674728274	15.603350288560774
3	134	0.7110656155317372	-4.5478687151392645	15.627281421194537
3	135	0.8339253274371762	-4.61493625545315	15.60460795152715
4	1	-12.145591014943456	-4.349396661633393	9.961216148929925
4	2	-12.159044268194942	-4.211778507691218	9.992640561136028
4	3	-12.080451684271846	-4.1546200618857325	10.095901240125626
4	4	-11.988405847097267	-4.2350797700224225	10.16773750690912
4	5	-11.974952593845781	-4.372697923964598	10.136313094703016
4	6	-11.909813263174172	-4.177921324216936	10.270998185898717
4	7	-11.817767425999593	-4.258381032353627	10.342834452682213
4	8	-11.804314172748107	-4.3959991862958026	10.31141004047611
4	9	-11.739174842076498	-4.201222586548141	10.446095131671811
4	10	-11.647129004901918	-4.281682294684831	10.517931398455305
4	11	-11.633675751650433	-4.419300448627006	10.486506986249202
4	12	-11.568536420978825	-4.224523848879346	10.621192077444903
4	13	-11.476490583804244	-4.304983557016036	10.693028344228397
4	14	-11.46303733055276	-4.442601710958211	10.661603932022294
4	15	-11.39789799988115	-4.24782511121055	10.796289023217994
4	16	-11.30585216270657	-4.328284819347241	10.868125290001489
4	17	-11.292398909455086	-4.465902973289416	10.836700877795387
4	18	-11.227259578783476	-4.271126373541755	10.971385968991088
4	19	-11.135213741608895	-4.351586081678445	11.043222235774582
4	20	-11.121760488357411	-4.48920423562062	11.011797823568479
4	21	-11.056621157685802	-4.294427635872959	11.14648291476418
4	22	-10.964575320511223	-4.374887344009649	11.218319181547674
4	23	-10.951122067259737	-4.512505497951825	11.18689476934157
4	24	-12.093904937523332	-4.017001907943556	10.127325652331729
4	25	-12.015312353600237	-3.959843462138071	10.230586331321327
4	26	-11.923266516425658	-4.040303170274761	10.30242259810482
4	27	-11.844673932502564	-3.983144724469276	10.405683277094418
4	28	-11.752628095327983	-4.063604432605966	10.477519543877913
4	29	-11.67403551140489	-4.006445986800481	10.58078022286751
4	30	-11.581989674230309	-4.08690569493717	10.652616489651006
4	31	-11.503397090307216	-4.029747249131685	10.755877168640604
4	32	-11.411351253132636	-4.110206957268375	10.827713435424098
4	33	-11.332758669209541	-4.053048511462889	10.930974114413695
4	34	-11.240712832034962	-4.133508219599579	11.00281038119719
4	35	-11.162120248111867	-4.076349773794094	11.106071060186787
4	36	-11.070074410937288	-4.156809481930783	11.177907326970283
4	37	-10.991481827014193	-4.099651036125298	11.28116800595988
4	38	-10.899435989839613	-4.180110744261988	11.353004272743375
4	39	-10.885982736588128	-4.317728898204164	11.321579860537272
4	40	-12.185950774697911	-3.936542199806867	10.055489385548235
4	41	-12.199404027949397	-3.798924045864691	10.086913797754336
4	42	-12.120811444026304	-3.741765600059206	10.190174476743934
4	43	-12.028765606851723	-3.822225308195896	10.26201074352743
4	44	-11.95017302292863	-3.76506686239041	10.365271422517027
4	45	-11.858127185754048	-3.8455265705271002	10.437107689300522
4	46	-11.779534601830955	-3.7883681247216145	10.54036836829012
4	47	-11.687488764656374	-3.8688278328583046	10.612204635073613
4	48	-11.60889618073328	-3.8116693870528193	10.715465314063211
4	49	-11.516850343558701	-3.8921290951895093	10.787301580846707
4	50	-11.438257759635606	-3.8349706493840237	10.890562259836305
4	51	-11.346211922461027	-3.9154303575207137	10.962398526619799
4	52	-11.267619338537932	-3.858271911715228	11.065659205609396
4	53	-11.175573501363353	-3.938731619851918	11.13749547239289
4	54	-11.096980917440257	-3.8815731740464328	11.240756151382488
4	55	-11.004935080265678	-3.9620328821831228	11.312592418165984
4	56	-12.134264697277787	-3.60414744611703	10.221598888950037
4	57	-12.055672113354694	-3.5469890003115445	10.324859567939635
4	58	-11.963626276180115	-3.6274487084482345	10.39669583472313
4	59	-11.88503369225702	-3.5702902626427493	10.499956513712728
4	60	-11.79298785508244	-3.6507499707794393	10.571792780496223
4	61	-11.714395271159345	-3.5935915249739536	10.67505345948582
4	62	-11.622349433984766	-3.6740512331106436	10.746889726269314
4	63	-11.543756850061671	-3.6168927873051584	10.850150405258912
4	64	-11.451711012887092	-3.697352495441848	10.921986672042406
4	65	-11.373118428963997	-3.6401940496363627	11.025247351032004
4	66	-11.281072591789417	-3.7206537577730527	11.0970836178155
4	67	-11.202480007866322	-3.663495311967567	11.200344296805097
4	68	-11.110434170691743	-3.743955020104257	11.272180563588591
4	69	-11.03184158676865	-3.686796574298772	11.375441242578189
4	70	-10.939795749594069	-3.7672562824354614	11.447277509361683
4	71	-10.926342496342583	-3.904874436377637	11.415853097155582
4	72	-12.226310534452368	-3.52368773798034	10.149762622166543
4	73	-12.239763787703854	-3.3860695840381645	10.181187034372646
4	74	-12.161171203780759	-3.3289111382326793	10.284447713362244
4	75	-12.06912536660618	-3.4093708463693693	10.356283980145738
4	76	-11.990532782683085	-3.3522124005638836	10.459544659135336
4	77	-11.898486945508505	-3.4326721087005736	10.53138092591883
4	78	-11.81989436158541	-3.3755136628950884	10.634641604908428
4	79	-11.727848524410831	-3.455973371031778	10.706477871691924
4	80	-11.649255940487736	-3.3988149252262927	10.809738550681521
4	81	-11.557210103313157	-3.4792746333629827	10.881574817465015
4	82	-11.478617519390061	-3.422116187557497	10.984835496454613
4	83	-11.386571682215482	-3.502575895694187	11.056671763238107
4	84	-11.307979098292389	-3.445417449888702	11.159932442227705
4	85	-11.215933261117808	-3.5258771580253914	11.2317687090112
4	86	-11.137340677194715	-3.468718712219906	11.335029388000798
4	87	-11.045294840020134	-3.549178420356596	11.406865654784292
4	88	-12.174624457032245	-3.1912929842905036	10.315872125568347
4	89	-12.09603187310915	-3.134134538485018	10.419132804557945
4	90	-12.00398603593457	-3.214594246621708	10.49096907134144
4	91	-11.925393452011475	-3.1574358008162227	10.594229750331037
4	92	-11.833347614836896	-3.2378955089529127	10.666066017114531
4	93	-11.7547550309138	-3.180737063147427	10.769326696104129
4	94	-11.662709193739222	-3.261196771284117	10.841162962887624
4	95	-11.584116609816128	-3.2040383254786313	10.944423641877222
4	96	-11.492070772641547	-3.2844980336153213	11.016259908660716
4	97	-11.413478188718454	-3.227339587809836	11.119520587650314
4	98	-11.321432351543873	-3.307799295946526	11.191356854433808
4	99	-11.24283976762078	-3.2506408501410404	11.294617533423406
4	100	-11.150793930446198	-3.3311005582777304	11.366453800206902
4	101	-11.072201346523105	-3.2739421124722448	11.4697144791965
4	102	-10.980155509348524	-3.3544018206089348	11.541550745979993
4	103	-10.96670225609704	-3.4920199745511105	11.51012633377389
4	104	-12.266670294206824	-3.1108332761538136	10.244035858784851
4	105	-12.28012354745831	-2.973215122211638	10.275460270990955
4	106	-12.201530963535214	-2.9160566764061526	10.378720949980552
4	107	-12.109485126360635	-2.9965163845428426	10.450557216764048
4	108	-12.03089254243754	-2.939357938737357	10.553817895753646
4	109	-11.93884670526296	-3.019817646874047	10.62565416253714
4	110	-11.860254121339867	-2.9626592010685617	10.728914841526738
4	111	-11.768208284165286	-3.0431189092052513	10.800751108310232
4	112	-11.689615700242193	-2.985960463399766	10.90401178729983
4	113	-11.597569863067612	-3.066420171536456	10.975848054083324
4	114	-11.518977279144519	-3.009261725730971	11.079108733072921
4	115	-11.426931441969938	-3.0897214338676604	11.150944999856417
4	116	-11.348338858046844	-3.032562988062175	11.254205678846015
4	117	-11.256293020872263	-3.113022696198865	11.326041945629509
4	118	-11.17770043694917	-3.0558642503933795	11.429302624619107
4	119	-11.08565459977459	-3.1363239585300695	11.5011388914026
4	120	-11.007062015851496	-3.0791655127245843	11.6043995703922
4	121	-12.2149842167867	-2.7784385224639774	10.410145362186656
4	122	-12.136391632863607	-2.7212800766584917	10.513406041176253
4	123	-12.044345795689026	-2.8017397847951817	10.585242307959748
4	124	-11.965753211765932	-2.744581338989696	10.688502986949345
4	125	-11.873707374591351	-2.825041047126386	10.760339253732841
4	126	-11.795114790668258	-2.767882601320901	10.863599932722439
4	127	-11.703068953493677	-2.848342309457591	10.935436199505933
4	128	-11.624476369570584	-2.791183863652105	11.03869687849553
4	129	-11.532430532396004	-2.871643571788795	11.110533145279025
4	130	-11.45383794847291	-2.8144851259833095	11.213793824268622
4	131	-11.36179211129833	-2.8949448341199995	11.285630091052118
4	132	-11.283199527375235	-2.8377863883145142	11.388890770041716
4	133	-11.191153690200656	-2.9182460964512043	11.46072703682521
4	134	-11.11256110627756	-2.8610876506457186	11.563987715814807
4	135	-11.020515269102981	-2.9415473587824086	11.635823982598302
5	1	-13.083916669759335	2.5245354092631525	-9.385963196943376
5	2	-13.069616975068449	2.662353704588959	-9.355815623156483
5	3	-12.984141171692768	2.743646508867101	-9.434504993530616
5	4	-12.912965063007972	2.687121017819436	-9.543341937691643
5	5	-12.927264757698858	2.5493027224936293	-9.573489511478536
5	6	-12.82748925963229	2.768413822097578	-9.622031308065777
5	7	-12.756313150947497	2.711888331049913	-9.730868252226806
5	8	-12.770612845638382	2.574070035724106	-9.761015826013699
5	9	-12.670837347571815	2.7931811353280547	-9.80955762260094
5	10	-12.59966123888702	2.7366556442803898	-9.918394566761966
5	11	-12.613960933577907	2.598837348954583	-9.948542140548861
5	12	-12.514185435511338	2.8179484485585315	-9.9970839371361
5	13	-12.443009326826544	2.7614229575108666	-10.105920881297129
5	14	-12.45730902151743	2.62360466218506	-10.136068455084022
5	15	-12.357533523450863	2.8427157617890084	-10.184610251671263
5	16	-12.28635741476607	2.7861902707413435	-10.29344719583229
5	17	-12.300657109456955	2.648371975415537	-10.323594769619184
5	18	-12.200881611390388	2.8674830750194857	-10.372136566206423
5	19	-12.129705502705592	2.8109575839718204	-10.480973510367452
5	20	-12.144005197396478	2.673139288646014	-10.511121084154345
5	21	-12.044229699329911	2.8922503882499626	-10.559662880741586
5	22	-11.973053590645117	2.8357248972022973	-10.668499824902613
5	23	-11.987353285336003	2.697906601876491	-10.698647398689507
5	24	-12.96984147700188	2.8814648041929076	-9.404357419743723
5	25	-12.884365673626199	2.9627576084710494	-9.483046790117857
5	26	-12.813189564941405	2.9062321174233845	-9.591883734278884
5	27	-12.727713761565724	2.9875249217015263	-9.670573104653018
5	28	-12.65653765288093	2.9309994306538614	-9.779410048814047
5	29	-12.571061849505249	3.012292234932003	-9.85809941918818
5	30	-12.499885740820453	2.9557667438843382	-9.966936363349207
5	31	-12.414409937444772	3.03705954816248	-10.045625733723341
5	32	-12.343233828759978	2.980534057114815	-10.15446267788437
5	33	-12.257758025384296	3.061826861392957	-10.233152048258503
5	34	-12.1865819166995	3.005301370345292	-10.34198899241953
5	35	-12.10110611332382	3.0865941746234338	-10.420678362793664
5	36	-12.029930004639025	3.0300686835757693	-10.529515306954693
5	37	-11.944454201263344	3.1113614878539106	-10.608204677328827
5	38	-11.87327809257855	3.054835996806246	-10.717041621489853
5	39	-11.887577787269436	2.9170177014804395	-10.747189195276746
5	40	-13.041017585686676	2.9379902952405725	-9.295520475582695
5	41	-13.02671789099579	3.075808590566379	-9.265372901795802
5	42	-12.94124208762011	3.1571013948445206	-9.344062272169936
5	43	-12.870065978935314	3.1005759037968557	-9.452899216330964
5	44	-12.784590175559632	3.181868708074998	-9.531588586705098
5	45	-12.713414066874838	3.125343217027333	-9.640425530866125
5	46	-12.627938263499157	3.2066360213054748	-9.719114901240259
5	47	-12.556762154814361	3.15011053025781	-9.827951845401287
5	48	-12.471286351438682	3.2314033345359516	-9.906641215775421
5	49	-12.400110242753886	3.1748778434882867	-10.015478159936448
5	50	-12.314634439378205	3.2561706477664285	-10.094167530310582
5	51	-12.24345833069341	3.1996451567187636	-10.20300447447161
5	52	-12.15798252731773	3.2809379609969054	-10.281693844845744
5	53	-12.086806418632934	3.2244124699492405	-10.390530789006771
5	54	-12.001330615257253	3.3057052742273823	-10.469220159380905
5	55	-11.930154506572459	3.2491797831797173	-10.578057103541934
5	56	-12.926942392929222	3.2949196901703273	-9.313914698383043
5	57	-12.841466589553542	3.376212494448469	-9.392604068757176
5	58	-12.770290480868747	3.3196870034008046	-9.501441012918203
5	59	-12.684814677493065	3.400979807678946	-9.580130383292339
5	60	-12.613638568808272	3.3444543166312815	-9.688967327453366
5	61	-12.52816276543259	3.425747120909423	-9.7676566978275
5	62	-12.456986656747794	3.3692216298617583	-9.876493641988528
5	63	-12.371510853372113	3.4505144341399	-9.955183012362662
5	64	-12.30033474468732	3.393988943092235	-10.064019956523689
5	65	-12.214858941311638	3.475281747370377	-10.142709326897823
5	66	-12.143682832626842	3.418756256322712	-10.251546271058851
5	67	-12.058207029251163	3.500049060600854	-10.330235641432985
5	68	-11.987030920566367	3.443523569553189	-10.439072585594012
5	69	-11.901555117190686	3.5248163738313307	-10.517761955968146
5	70	-11.830379008505892	3.468290882783666	-10.626598900129174
5	71	-11.844678703196777	3.330472587457859	-10.656746473916067
5	72	-12.998118501614018	3.351445181217992	-9.205077754222016
5	73	-12.983818806923132	3.489263476543799	-9.17493018043512
5	74	-12.898343003547451	3.5705562808219407	-9.253619550809256
5	75	-12.827166894862655	3.5140307897742757	-9.362456494970283
5	76	-12.741691091486974	3.5953235940524175	-9.441145865344417
5	77	-12.67051498280218	3.538798103004753	-9.549982809505444
5	78	-12.585039179426499	3.6200909072828944	-9.62867217987958
5	79	-12.513863070741703	3.56356541623523	-9.737509124040606
5	80	-12.428387267366023	3.6448582205133713	-9.81619849441474
5	81	-12.357211158681228	3.588332729465707	-9.925035438575767
5	82	-12.271735355305546	3.669625533743848	-10.003724808949903
5	83	-12.200559246620752	3.6131000426961837	-10.11256175311093
5	84	-12.115083443245071	3.6943928469743255	-10.191251123485063
5	85	-12.043907334560275	3.6378673559266606	-10.30008806764609
5	86	-11.958431531184594	3.7191601602048023	-10.378777438020226
5	87	-11.8872554224998	3.6626346691571374	-10.487614382181253
5	88	-12.884043308856564	3.7083745761477473	-9.223471977022362
5	89	-12.798567505480884	3.789667380425889	-9.302161347396495
5	90	-12.727391396796088	3.733141889378224	-9.410998291557524
5	91	-12.641915593420407	3.814434693656366	-9.489687661931658
5	92	-12.570739484735613	3.757909202608701	-9.598524606092685
5	93	-12.485263681359932	3.839202006886843	-9.677213976466819
5	94	-12.414087572675136	3.7826765158391784	-9.786050920627847
5	95	-12.328611769299455	3.86396932011732	-9.864740291001981
5	96	-12.25743566061466	3.8074438290696553	-9.973577235163008
5	97	-12.17195985723898	3.888736633347797	-10.052266605537142
5	98	-12.100783748554184	3.832211142300132	-10.16110354969817
5	99	-12.015307945178504	3.913503946578274	-10.239792920072304
5	100	-11.944131836493709	3.856978455530609	-10.348629864233331
5	101	-11.858656033118027	3.938271259808751	-10.427319234607467
5	102	-11.787479924433233	3.881745768761086	-10.536156178768493
5	103	-11.801779619124119	3.743927473435279	-10.566303752555386
5	104	-12.95521941754136	3.7649000671954123	-9.114635032861335
5	105	-12.940919722850474	3.902718362521219	-9.084487459074442
5	106	-12.855443919474792	3.9840111667993607	-9.163176829448576
5	107	-12.784267810789997	3.927485675751696	-9.272013773609602
5	108	-12.698792007414315	4.008778480029838	-9.350703143983736
5	109	-12.627615898729522	3.9522529889821727	-9.459540088144765
5	110	-12.54214009535384	4.0335457932603145	-9.538229458518899
5	111	-12.470963986669044	3.9770203022126496	-9.647066402679926
5	112	-12.385488183293365	4.058313106490791	-9.72575577305406
5	113	-12.31431207460857	4.001787615443127	-9.834592717215088
5	114	-12.228836271232888	4.083080419721268	-9.913282087589222
5	115	-12.157660162548094	4.026554928673604	-10.022119031750249
5	116	-12.072184359172413	4.107847732951745	-10.100808402124382
5	117	-12.001008250487617	4.051322241904081	-10.209645346285411
5	118	-11.915532447111936	4.132615046182222	-10.288334716659545
5	119	-11.844356338427142	4.0760895551345575	-10.397171660820572
5	120	-11.75888053505146	4.157382359412699	-10.475861031194706
5	121	-12.841144224783905	4.121829462125167	-9.133029255661683
5	122	-12.755668421408226	4.203122266403309	-9.211718626035816
5	123	-12.68449231272343	4.146596775355644	-9.320555570196843
5	124	-12.599016509347749	4.227889579633786	-9.399244940570977
5	125	-12.527840400662955	4.171364088586121	-9.508081884732006
5	126	-12.442364597287273	4.2526568928642625	-9.58677125510614
5	127	-12.371188488602478	4.196131401816598	-9.695608199267166
5	128	-12.285712685226796	4.277424206094739	-9.7742975696413
5	129	-12.214536576542002	4.220898715047075	-9.883134513802329
5	130	-12.129060773166321	4.302191519325216	-9.961823884176463
5	131	-12.057884664481527	4.245666028277552	-10.07066082833749
5	132	-11.972408861105846	4.326958832555693	-10.149350198711623
5	133	-11.90123275242105	4.270433341508029	-10.258187142872652
5	134	-11.815756949045369	4.351726145786171	-10.336876513246786
5	135	-11.744580840360575	4.2952006547385055	-10.445713457407813
6	1	-2.046136459386596	-11.529615867305397	11.337536907554203
6	2	-2.0500108293739645	-11.424656089189233	11.432803240720785
6	3	-1.9295008740853565	-11.375531437327545	11.48911282477009
6	4	-1.8051165488093799	-11.431366563582023	11.450156075652812
6	5	-1.8012421788220112	-11.536326341698189	11.354889742486229
6	6	-1.6846065935207717	-11.382241911720337	11.506465659702117
6	7	-1.560222268244795	-11.438077037974814	11.46750891058484
6	8	-1.5563478982574264	-11.543036816090979	11.372242577418255
6	9	-1.439712312956187	-11.388952386113127	11.523818494634144
6	10	-1.3153279876802104	-11.444787512367604	11.484861745516866
6	11	-1.3114536176928417	-11.54974729048377	11.389595412350282
6	12	-1.1948180323916022	-11.395662860505919	11.54117132956617
6	13	-1.0704337071156258	-11.451497986760396	11.502214580448893
6	14	-1.0665593371282571	-11.55645776487656	11.40694824728231
6	15	-0.9499237518270176	-11.402373334898709	11.558524164498198
6	16	-0.825539426551041	-11.458208461153186	11.51956741538092
6	17	-0.8216650565636723	-11.563168239269352	11.424301082214336
6	18	-0.7050294712624329	-11.4090838092915	11.575876999430225
6	19	-0.5806451459864561	-11.464918935545978	11.536920250312946
6	20	-0.5767707759990875	-11.569878713662142	11.441653917146363
6	21	-0.46013519069784814	-11.41579428368429	11.593229834362251
6	22	-0.3357508654218714	-11.471629409938767	11.554273085244974
6	23	-0.3318764954345028	-11.576589188054934	11.45900675207839
6	24	-1.933375244072725	-11.270571659211381	11.584379157936674
6	25	-1.8128652887841172	-11.221447007349694	11.64068874198598
6	26	-1.6884809635081406	-11.27728213360417	11.6017319928687
6	27	-1.5679710082195324	-11.228157481742485	11.658041576918006
6	28	-1.4435866829435557	-11.283992607996963	11.619084827800728
6	29	-1.3230767276549475	-11.234867956135275	11.675394411850032
6	30	-1.198692402378971	-11.290703082389753	11.636437662732755
6	31	-1.078182447090363	-11.241578430528067	11.692747246782059
6	32	-0.9537981218143863	-11.297413556782544	11.653790497664781
6	33	-0.8332881665257782	-11.248288904920857	11.710100081714087
6	34	-0.7089038412498014	-11.304124031175334	11.671143332596808
6	35	-0.5883938859611935	-11.254999379313649	11.727452916646113
6	36	-0.4640095606852168	-11.310834505568126	11.688496167528834
6	37	-0.34349960539660873	-11.261709853706439	11.74480575157814
6	38	-0.21911528012063208	-11.317544979960916	11.705849002460862
6	39	-0.2152409101332634	-11.422504758077082	11.610582669294278
6	40	-2.057759569348702	-11.214736532956904	11.623335907053953
6	41	-2.0616339393360703	-11.109776754840738	11.718602240220536
6	42	-1.9411239840474623	-11.060652102979052	11.774911824269841
6	43	-1.816739658771486	-11.11648722923353	11.735955075152562
6	44	-1.6962297034828777	-11.067362577371842	11.792264659201868
6	45	-1.571845378206901	-11.12319770362632	11.753307910084589
6	46	-1.451335422918293	-11.074073051764634	11.809617494133894
6	47	-1.3269510976423162	-11.129908178019111	11.770660745016615
6	48	-1.2064411423537083	-11.080783526157424	11.82697032906592
6	49	-1.0820568170777316	-11.1366186524119	11.788013579948643
6	50	-0.9615468617891235	-11.087494000550215	11.844323163997947
6	51	-0.8371625365131468	-11.143329126804693	11.80536641488067
6	52	-0.7166525812245388	-11.094204474943005	11.861675998929975
6	53	-0.592268255948562	-11.150039601197482	11.822719249812696
6	54	-0.47175830065995406	-11.100914949335797	11.879028833862002
6	55	-0.3473739753839773	-11.156750075590274	11.840072084744723
6	56	-1.944998354034831	-10.955692324862886	11.870178157436424
6	57	-1.8244883987462233	-10.9065676730012	11.92648774148573
6	58	-1.7001040734702464	-10.962402799255678	11.88753099236845
6	59	-1.5795941181816384	-10.91327814739399	11.943840576417756
6	60	-1.4552097929056615	-10.969113273648468	11.904883827300477
6	61	-1.3346998376170536	-10.919988621786782	11.961193411349782
6	62	-1.210315512341077	-10.97582374804126	11.922236662232503
6	63	-1.089805557052469	-10.926699096179572	11.978546246281809
6	64	-0.9654212317764922	-10.98253422243405	11.939589497164532
6	65	-0.8449112764878841	-10.933409570572364	11.995899081213835
6	66	-0.7205269512119075	-10.989244696826841	11.956942332096558
6	67	-0.6000169959232994	-10.940120044965154	12.013251916145864
6	68	-0.47563267064732273	-10.99595517121963	11.974295167028584
6	69	-0.35512271535871465	-10.946830519357945	12.03060475107789
6	70	-0.230738390082738	-11.002665645612423	11.99164800196061
6	71	-0.22686402009536932	-11.107625423728587	11.896381668794028
6	72	-2.0693826793108077	-10.899857198608409	11.909134906553701
6	73	-2.073257049298176	-10.794897420492244	12.004401239720286
6	74	-1.9527470940095681	-10.745772768630557	12.06071082376959
6	75	-1.8283627687335917	-10.801607894885034	12.021754074652312
6	76	-1.7078528134449837	-10.752483243023349	12.078063658701618
6	77	-1.5834684881690069	-10.808318369277826	12.039106909584339
6	78	-1.462958532880399	-10.759193717416139	12.095416493633644
6	79	-1.3385742076044223	-10.815028843670616	12.056459744516365
6	80	-1.218064252315814	-10.76590419180893	12.11276932856567
6	81	-1.0936799270398376	-10.821739318063408	12.073812579448392
6	82	-0.9731699717512294	-10.77261466620172	12.130122163497697
6	83	-0.8487856464752528	-10.828449792456198	12.09116541438042
6	84	-0.7282756911866447	-10.779325140594512	12.147474998429724
6	85	-0.6038913659106679	-10.83516026684899	12.108518249312446
6	86	-0.48338141062205997	-10.786035614987302	12.164827833361752
6	87	-0.3589970853460832	-10.84187074124178	12.125871084244473
6	88	-1.956621463996937	-10.640812990514393	12.155977156936174
6	89	-1.836111508708329	-10.591688338652705	12.212286740985478
6	90	-1.7117271834323522	-10.647523464907183	12.1733299918682
6	91	-1.5912172281437442	-10.598398813045495	12.229639575917506
6	92	-1.4668329028677676	-10.654233939299974	12.190682826800227
6	93	-1.3463229475791594	-10.605109287438287	12.246992410849533
6	94	-1.2219386223031827	-10.660944413692764	12.208035661732254
6	95	-1.1014286670145748	-10.611819761831079	12.26434524578156
6	96	-0.9770443417385981	-10.667654888085556	12.22538849666428
6	97	-0.85653438644999	-10.618530236223869	12.281698080713586
6	98	-0.7321500611740134	-10.674365362478346	12.242741331596308
6	99	-0.6116401058854053	-10.625240710616659	12.299050915645612
6	100	-0.48725578060942865	-10.681075836871138	12.260094166528335
6	101	-0.36674582532082056	-10.63195118500945	12.31640375057764
6	102	-0.2423615000448439	-10.687786311263928	12.277447001460361
6	103	-0.23848713005747524	-10.792746089380094	12.182180668293778
6	104	-2.081005789272914	-10.584977864259915	12.194933906053452
6	105	-2.0848801592602824	-10.48001808614375	12.290200239220034
6	106	-1.9643702039716742	-10.430893434282064	12.34650982326934
6	107	-1.8399858786956975	-10.486728560536541	12.307553074152063
6	108	-1.7194759234070895	-10.437603908674854	12.363862658201366
6	109	-1.595091598131113	-10.493439034929331	12.32490590908409
6	110	-1.4745816428425047	-10.444314383067645	12.381215493133393
6	111	-1.350197317566528	-10.500149509322123	12.342258744016116
6	112	-1.22968736227792	-10.451024857460435	12.398568328065421
6	113	-1.1053030370019434	-10.506859983714913	12.359611578948142
6	114	-0.9847930817133353	-10.457735331853227	12.415921162997448
6	115	-0.8604087564373587	-10.513570458107704	12.376964413880168
6	116	-0.7398988011487506	-10.464445806246017	12.433273997929474
6	117	-0.6155144758727739	-10.520280932500494	12.394317248812197
6	118	-0.4950045205841659	-10.471156280638809	12.4506268328615
6	119	-0.3706201953081891	-10.526991406893286	12.411670083744223
6	120	-0.25011024001958115	-10.477866755031599	12.467979667793529
6	121	-1.9682445739590428	-10.325933656165898	12.441776156435923
6	122	-1.8477346186704349	-10.276809004304212	12.498085740485228
6	123	-1.7233502933944582	-10.33264413055869	12.459128991367951
6	124	-1.60284033810585	-10.283519478697002	12.515438575417255
6	125	-1.4784560128298734	-10.33935460495148	12.476481826299977
6	126	-1.3579460575412654	-10.290229953089794	12.532791410349281
6	127	-1.2335617322652888	-10.346065079344271	12.493834661232004
6	128	-1.1130517769766808	-10.296940427482584	12.55014424528131
6	129	-0.988667451700704	-10.352775553737061	12.51118749616403
6	130	-0.8681574964120959	-10.303650901875375	12.567497080213336
6	131	-0.7437731711361193	-10.359486028129853	12.528540331096057
6	132	-0.6232632158475112	-10.310361376268165	12.584849915145362
6	133	-0.49887889057153456	-10.366196502522643	12.545893166028085
6	134	-0.3783689352829265	-10.317071850660957	12.602202750077389
6	135	-0.25398461000694983	-10.372906976915434	12.563246000960111
7	1	-13.595522726911302	-7.208964609122961	-5.371317402151554
7	2	-13.62965356497189	-7.0842623275274335	-5.429555421161059
7	3	-13.582922498435053	-7.051468781326569	-5.559353112773435
7	4	-13.502060593837625	-7.143377516721233	-5.630912785376305
7	5	-13.467929755777035	-7.268079798316761	-5.5726747663668
7	6	-13.455329527300785	-7.110583970520369	-5.760710476988681
7	7	-13.374467622703358	-7.2024927059150325	-5.832270149591552
7	8	-13.340336784642767	-7.327194987510561	-5.774032130582047
7	9	-13.327736556166519	-7.169699159714169	-5.962067841203927
7	10	-13.24687465156909	-7.261607895108833	-6.033627513806798
7	11	-13.212743813508501	-7.38631017670436	-5.975389494797294
7	12	-13.200143585032253	-7.228814348907969	-6.163425205419173
7	13	-13.119281680434824	-7.3207230843026325	-6.234984878022044
7	14	-13.085150842374235	-7.445425365898161	-6.17674685901254
7	15	-13.072550613897985	-7.287929538101769	-6.3647825696344205
7	16	-12.991688709300558	-7.379838273496432	-6.436342242237291
7	17	-12.957557871239967	-7.50454055509196	-6.378104223227786
7	18	-12.944957642763718	-7.347044727295568	-6.566139933849667
7	19	-12.86409573816629	-7.4389534626902325	-6.6376996064525375
7	20	-12.8299649001057	-7.56365574428576	-6.579461587443032
7	21	-12.817364671629452	-7.4061599164893686	-6.767497298064913
7	22	-12.736502767032023	-7.498068651884032	-6.839056970667784
7	23	-12.702371928971434	-7.62277093347956	-6.780818951658279
7	24	-13.617053336495642	-6.926766499731041	-5.617591131782939
7	25	-13.570322269958805	-6.893972953530177	-5.7473888233953145
7	26	-13.489460365361376	-6.985881688924841	-5.818948495998185
7	27	-13.442729298824537	-6.953088142723977	-5.948746187610562
7	28	-13.361867394227108	-7.04499687811864	-6.0203058602134325
7	29	-13.31513632769027	-7.012203331917776	-6.150103551825808
7	30	-13.234274423092842	-7.104112067312441	-6.221663224428679
7	31	-13.187543356556004	-7.071318521111577	-6.351460916041054
7	32	-13.106681451958575	-7.16322725650624	-6.423020588643925
7	33	-13.059950385421736	-7.130433710305376	-6.5528182802563
7	34	-12.979088480824307	-7.22234244570004	-6.624377952859171
7	35	-12.93235741428747	-7.189548899499176	-6.754175644471547
7	36	-12.851495509690041	-7.28145763489384	-6.825735317074418
7	37	-12.804764443153204	-7.248664088692976	-6.9555330086867935
7	38	-12.723902538555775	-7.34057282408764	-7.027092681289664
7	39	-12.689771700495186	-7.465275105683168	-6.96885466228016
7	40	-13.697915241093071	-6.834857764336377	-5.546031459180068
7	41	-13.73204607915366	-6.710155482740849	-5.604269478189573
7	42	-13.685315012616822	-6.6773619365399846	-5.734067169801949
7	43	-13.604453108019394	-6.769270671934649	-5.80562684240482
7	44	-13.557722041482554	-6.736477125733785	-5.935424534017195
7	45	-13.476860136885126	-6.8283858611284485	-6.006984206620066
7	46	-13.430129070348288	-6.7955923149275845	-6.136781898232441
7	47	-13.34926716575086	-6.887501050322249	-6.208341570835312
7	48	-13.302536099214022	-6.854707504121384	-6.338139262447688
7	49	-13.221674194616593	-6.9466162395160485	-6.409698935050558
7	50	-13.174943128079754	-6.9138226933151845	-6.539496626662935
7	51	-13.094081223482327	-7.005731428709848	-6.6110562992658055
7	52	-13.047350156945487	-6.972937882508984	-6.740853990878181
7	53	-12.966488252348059	-7.064846617903648	-6.812413663481052
7	54	-12.919757185811221	-7.032053071702784	-6.942211355093427
7	55	-12.838895281213793	-7.123961807097448	-7.013771027696298
7	56	-13.719445850677412	-6.552659654944457	-5.792305188811453
7	57	-13.672714784140572	-6.519866108743593	-5.922102880423829
7	58	-13.591852879543145	-6.611774844138257	-5.9936625530267
7	59	-13.545121813006306	-6.578981297937393	-6.123460244639076
7	60	-13.464259908408877	-6.670890033332056	-6.195019917241947
7	61	-13.41752884187204	-6.638096487131192	-6.324817608854322
7	62	-13.336666937274611	-6.730005222525857	-6.396377281457193
7	63	-13.289935870737771	-6.697211676324993	-6.526174973069568
7	64	-13.209073966140345	-6.789120411719656	-6.597734645672439
7	65	-13.162342899603505	-6.756326865518792	-6.727532337284814
7	66	-13.081480995006077	-6.848235600913456	-6.799092009887685
7	67	-13.034749928469239	-6.815442054712592	-6.9288897015000614
7	68	-12.95388802387181	-6.907350790107256	-7.000449374102932
7	69	-12.907156957334971	-6.874557243906392	-7.130247065715308
7	70	-12.826295052737544	-6.966465979301056	-7.2018067383181785
7	71	-12.792164214676953	-7.091168260896584	-7.143568719308674
7	72	-13.80030775527484	-6.460750919549793	-5.7207455162085825
7	73	-13.83443859333543	-6.336048637954265	-5.778983535218088
7	74	-13.787707526798592	-6.303255091753401	-5.908781226830463
7	75	-13.706845622201163	-6.395163827148065	-5.980340899433334
7	76	-13.660114555664324	-6.362370280947201	-6.110138591045709
7	77	-13.579252651066895	-6.454279016341864	-6.18169826364858
7	78	-13.532521584530057	-6.4214854701410005	-6.3114959552609555
7	79	-13.451659679932629	-6.513394205535665	-6.383055627863826
7	80	-13.40492861339579	-6.4806006593348	-6.512853319476203
7	81	-13.324066708798362	-6.572509394729464	-6.5844129920790735
7	82	-13.277335642261523	-6.5397158485286	-6.714210683691449
7	83	-13.196473737664094	-6.631624583923264	-6.78577035629432
7	84	-13.149742671127257	-6.5988310377224	-6.915568047906695
7	85	-13.068880766529828	-6.690739773117064	-6.987127720509566
7	86	-13.02214969999299	-6.6579462269161995	-7.116925412121942
7	87	-12.941287795395562	-6.749854962310864	-7.188485084724812
7	88	-13.82183836485918	-6.178552810157873	-5.967019245839968
7	89	-13.775107298322341	-6.145759263957009	-6.096816937452344
7	90	-13.694245393724913	-6.237667999351673	-6.168376610055214
7	91	-13.647514327188075	-6.204874453150809	-6.29817430166759
7	92	-13.566652422590646	-6.296783188545472	-6.369733974270461
7	93	-13.519921356053809	-6.263989642344608	-6.499531665882836
7	94	-13.43905945145638	-6.355898377739273	-6.571091338485707
7	95	-13.39232838491954	-6.323104831538409	-6.700889030098082
7	96	-13.311466480322112	-6.415013566933072	-6.772448702700953
7	97	-13.264735413785274	-6.382220020732208	-6.902246394313329
7	98	-13.183873509187846	-6.474128756126872	-6.9738060669162
7	99	-13.137142442651008	-6.441335209926008	-7.103603758528576
7	100	-13.05628053805358	-6.533243945320672	-7.1751634311314465
7	101	-13.00954947151674	-6.500450399119808	-7.304961122743822
7	102	-12.928687566919312	-6.592359134514472	-7.376520795346693
7	103	-12.894556728858722	-6.71706141611	-7.318282776337188
7	104	-13.90270026945661	-6.086644074763209	-5.895459573237097
7	105	-13.936831107517198	-5.96194179316768	-5.953697592246602
7	106	-13.890100040980359	-5.929148246966816	-6.083495283858977
7	107	-13.809238136382932	-6.021056982361481	-6.155054956461848
7	108	-13.762507069846093	-5.988263436160617	-6.2848526480742235
7	109	-13.681645165248664	-6.08017217155528	-6.356412320677094
7	110	-13.634914098711826	-6.047378625354416	-6.486210012289471
7	111	-13.554052194114398	-6.13928736074908	-6.557769684892341
7	112	-13.507321127577558	-6.106493814548216	-6.687567376504717
7	113	-13.426459222980132	-6.19840254994288	-6.759127049107588
7	114	-13.379728156443292	-6.165609003742016	-6.888924740719963
7	115	-13.298866251845864	-6.25751773913668	-6.960484413322834
7	116	-13.252135185309026	-6.224724192935816	-7.090282104935209
7	117	-13.171273280711597	-6.31663292833048	-7.16184177753808
7	118	-13.124542214174758	-6.2838393821296155	-7.291639469150456
7	119	-13.043680309577331	-6.37574811752428	-7.363199141753327
7	120	-12.996949243040492	-6.342954571323416	-7.492996833365702
7	121	-13.92423087904095	-5.804445965371289	-6.141733302868482
7	122	-13.87749981250411	-5.771652419170425	-6.271530994480858
7	123	-13.796637907906682	-5.8635611545650885	-6.343090667083729
7	124	-13.749906841369844	-5.830767608364225	-6.472888358696104
7	125	-13.669044936772416	-5.922676343758889	-6.544448031298975
7	126	-13.622313870235576	-5.889882797558024	-6.67424572291135
7	127	-13.54145196563815	-5.9817915329526885	-6.745805395514221
7	128	-13.49472089910131	-5.948997986751825	-6.8756030871265965
7	129	-13.413858994503881	-6.040906722146488	-6.947162759729467
7	130	-13.367127927967044	-6.008113175945624	-7.076960451341844
7	131	-13.286266023369615	-6.1000219113402885	-7.1485201239447145
7	132	-13.239534956832776	-6.067228365139424	-7.27831781555709
7	133	-13.158673052235349	-6.159137100534088	-7.349877488159961
7	134	-13.11194198569851	-6.126343554333224	-7.479675179772336
7	135	-13.03108008110108	-6.218252289727888	-7.551234852375207
8	1	6.849916077200438	8.623195751827476	12.015723213738768
8	2	6.827889481149882	8.7381230277647	11.935637070667234
8	3	6.924040919155351	8.776511447150744	11.838745996638085
8	4	7.0422189532113775	8.699972590599561	11.821941065680475
8	5	7.064245549261934	8.585045314662336	11.90202720875201
8	6	7.138370391216847	8.738361009985603	11.725049991651327
8	7	7.256548425272873	8.661822153434422	11.708245060693717
8	8	7.278575021323431	8.546894877497197	11.788331203765251
8	9	7.3526998632783425	8.700210572820463	11.611353986664568
8	10	7.470877897334369	8.62367171626928	11.594549055706958
8	11	7.492904493384927	8.508744440332055	11.674635198778493
8	12	7.567029335339839	8.662060135655324	11.49765798167781
8	13	7.685207369395865	8.58552127910414	11.480853050720198
8	14	7.707233965446423	8.470594003166916	11.560939193791734
8	15	7.781358807401335	8.623909698490184	11.383961976691051
8	16	7.899536841457362	8.547370841939001	11.367157045733439
8	17	7.921563437507919	8.432443566001776	11.447243188804975
8	18	7.995688279462831	8.585759261325043	11.270265971704292
8	19	8.113866313518857	8.50922040477386	11.25346104074668
8	20	8.135892909569415	8.394293128836635	11.333547183818217
8	21	8.210017751524328	8.547608824159903	11.156569966717534
8	22	8.328195785580354	8.47106996760872	11.139765035759922
8	23	8.35022238163091	8.356142691671495	11.219851178831458
8	24	6.902014323104794	8.891438723087969	11.75865985356655
8	25	6.998165761110263	8.92982714247401	11.661768779537404
8	26	7.116343795166289	8.85328828592283	11.644963848579792
8	27	7.212495233171759	8.891676705308871	11.548072774550644
8	28	7.330673267227786	8.815137848757688	11.531267843593033
8	29	7.426824705233255	8.853526268143732	11.434376769563885
8	30	7.545002739289282	8.776987411592549	11.417571838606275
8	31	7.641154177294751	8.81537583097859	11.320680764577126
8	32	7.759332211350777	8.738836974427409	11.303875833619514
8	33	7.8554836493562465	8.77722539381345	11.206984759590368
8	34	7.973661683412273	8.700686537262268	11.190179828632756
8	35	8.069813121417743	8.739074956648311	11.09328875460361
8	36	8.18799115547377	8.662536100097128	11.076483823645997
8	37	8.284142593479238	8.70092451948317	10.97959274961685
8	38	8.402320627535266	8.624385662931989	10.962787818659239
8	39	8.424347223585823	8.509458386994762	11.042873961730775
8	40	6.783836289048766	8.967977579639152	11.775464784524162
8	41	6.761809692998209	9.082904855576377	11.695378641452626
8	42	6.8579611310036785	9.121293274962419	11.59848756742348
8	43	6.976139165059705	9.044754418411236	11.581682636465867
8	44	7.072290603065174	9.08314283779728	11.48479156243672
8	45	7.190468637121201	9.006603981246096	11.467986631479109
8	46	7.286620075126671	9.04499240063214	11.371095557449962
8	47	7.404798109182698	8.968453544080957	11.35429062649235
8	48	7.500949547188167	9.006841963466998	11.257399552463202
8	49	7.619127581244194	8.930303106915815	11.240594621505592
8	50	7.715279019249663	8.968691526301859	11.143703547476443
8	51	7.83345705330569	8.892152669750676	11.126898616518833
8	52	7.929608491311159	8.93054108913672	11.030007542489685
8	53	8.047786525367187	8.854002232585536	11.013202611532073
8	54	8.143937963372656	8.892390651971578	10.916311537502926
8	55	8.262115997428682	8.815851795420395	10.899506606545314
8	56	6.835934534953122	9.236220550899644	11.518401424351943
8	57	6.932085972958591	9.274608970285687	11.421510350322796
8	58	7.050264007014618	9.198070113734504	11.404705419365184
8	59	7.146415445020087	9.236458533120546	11.307814345336038
8	60	7.2645934790761135	9.159919676569364	11.291009414378426
8	61	7.360744917081583	9.198308095955406	11.194118340349279
8	62	7.478922951137609	9.121769239404223	11.177313409391667
8	63	7.575074389143079	9.160157658790267	11.08042233536252
8	64	7.693252423199105	9.083618802239084	11.063617404404908
8	65	7.789403861204575	9.122007221625125	10.96672633037576
8	66	7.907581895260602	9.045468365073944	10.94992139941815
8	67	8.003733333266071	9.083856784459986	10.853030325389001
8	68	8.121911367322097	9.007317927908803	10.836225394431391
8	69	8.218062805327568	9.045706347294846	10.739334320402243
8	70	8.336240839383594	8.969167490743663	10.722529389444631
8	71	8.35826743543415	8.854240214806438	10.802615532516167
8	72	6.717756500897095	9.312759407450827	11.535206355309555
8	73	6.695729904846537	9.427686683388051	11.455120212238018
8	74	6.791881342852007	9.466075102774095	11.358229138208872
8	75	6.910059376908033	9.389536246222912	11.34142420725126
8	76	7.006210814913503	9.427924665608954	11.244533133222113
8	77	7.12438884896953	9.351385809057772	11.227728202264501
8	78	7.220540286974999	9.389774228443814	11.130837128235354
8	79	7.338718321031026	9.313235371892631	11.114032197277742
8	80	7.434869759036495	9.351623791278675	11.017141123248596
8	81	7.553047793092522	9.275084934727492	11.000336192290984
8	82	7.649199231097991	9.313473354113533	10.903445118261837
8	83	7.767377265154018	9.236934497562352	10.886640187304225
8	84	7.863528703159487	9.275322916948394	10.789749113275077
8	85	7.9817067372155135	9.19878406039721	10.772944182317467
8	86	8.077858175220983	9.237172479783254	10.676053108288318
8	87	8.19603620927701	9.160633623232071	10.659248177330708
8	88	6.76985474680145	9.58100237871132	11.278142995137335
8	89	6.866006184806919	9.619390798097362	11.181251921108188
8	90	6.9841842188629455	9.542851941546179	11.164446990150577
8	91	7.080335656868415	9.581240360932222	11.06755591612143
8	92	7.198513690924441	9.504701504381039	11.050750985163818
8	93	7.294665128929911	9.54308992376708	10.953859911134671
8	94	7.412843162985938	9.4665510672159	10.93705498017706
8	95	7.508994600991407	9.504939486601941	10.840163906147913
8	96	7.627172635047434	9.428400630050758	10.8233589751903
8	97	7.723324073052903	9.466789049436802	10.726467901161154
8	98	7.84150210710893	9.390250192885619	10.709662970203542
8	99	7.937653545114399	9.42863861227166	10.612771896174394
8	100	8.055831579170427	9.352099755720479	10.595966965216784
8	101	8.151983017175896	9.39048817510652	10.499075891187635
8	102	8.270161051231922	9.313949318555338	10.482270960230025
8	103	8.292187647282478	9.199022042618113	10.56235710330156
8	104	6.651676712745423	9.657541235262501	11.294947926094947
8	105	6.629650116694866	9.772468511199726	11.214861783023412
8	106	6.725801554700335	9.81085693058577	11.117970708994264
8	107	6.843979588756362	9.734318074034586	11.101165778036652
8	108	6.940131026761831	9.77270649342063	11.004274704007505
8	109	7.058309060817858	9.696167636869447	10.987469773049893
8	110	7.154460498823327	9.734556056255489	10.890578699020747
8	111	7.272638532879354	9.658017199704307	10.873773768063135
8	112	7.368789970884823	9.69640561909035	10.776882694033988
8	113	7.48696800494085	9.619866762539166	10.760077763076376
8	114	7.58311944294632	9.65825518192521	10.66318668904723
8	115	7.7012974770023455	9.581716325374027	10.646381758089618
8	116	7.7974489150078155	9.620104744760068	10.549490684060471
8	117	7.915626949063842	9.543565888208887	10.532685753102859
8	118	8.011778387069311	9.581954307594929	10.435794679073712
8	119	8.129956421125337	9.505415451043746	10.4189897481161
8	120	8.226107859130808	9.54380387042979	10.322098674086952
8	121	6.7037749586497775	9.925784206522994	11.03788456592273
8	122	6.7999263966552475	9.964172625909036	10.94099349189358
8	123	6.918104430711273	9.887633769357855	10.92418856093597
8	124	7.014255868716743	9.926022188743897	10.827297486906822
8	125	7.13243390277277	9.849483332192714	10.81049255594921
8	126	7.228585340778239	9.887871751578757	10.713601481920064
8	127	7.346763374834266	9.811332895027574	10.696796550962452
8	128	7.442914812839735	9.849721314413616	10.599905476933305
8	129	7.561092846895762	9.773182457862434	10.583100545975693
8	130	7.657244284901231	9.811570877248476	10.486209471946546
8	131	7.775422318957258	9.735032020697293	10.469404540988934
8	132	7.871573756962727	9.773420440083337	10.372513466959788
8	133	7.9897517910187545	9.696881583532154	10.355708536002176
8	134	8.085903229024224	9.735270002918195	10.25881746197303
8	135	8.20408126308025	9.658731146367014	10.242012531015417
9	1	2.2768182861437234	-2.6301517616101986	15.923468836625567
9	2	2.2783497657821425	-2.4891980449904443	15.938861833123816
9	3	2.399515408689978	-2.4173949123533607	15.922434808979672
9	4	2.519149571959394	-2.4865454963360314	15.89061478833728
9	5	2.5176180923209746	-2.6274992129557853	15.87522179183903
9	6	2.6403152148672295	-2.4147423636989473	15.874187764193135
9	7	2.7599493781366458	-2.483892947681618	15.842367743550742
9	8	2.758417898498226	-2.6248466643013724	15.826974747052493
9	9	2.881115021044481	-2.412089815044534	15.8259407194066
9	10	3.000749184313897	-2.4812403990272047	15.794120698764205
9	11	2.9992177046754778	-2.622194115646959	15.778727702265956
9	12	3.1219148272217323	-2.409437266390121	15.777693674620062
9	13	3.2415489904911485	-2.478587850372792	15.745873653977668
9	14	3.2400175108527294	-2.619541566992546	15.73048065747942
9	15	3.362714633398984	-2.4067847177357082	15.729446629833525
9	16	3.4823487966684	-2.475935301718379	15.697626609191131
9	17	3.4808173170299805	-2.616889018338133	15.682233612692883
9	18	3.6035144395762355	-2.404132169081295	15.681199585046988
9	19	3.7231486028456513	-2.4732827530639656	15.649379564404596
9	20	3.721617123207232	-2.61423646968372	15.633986567906346
9	21	3.8443142457534867	-2.4014796204268816	15.632952540260451
9	22	3.963948409022903	-2.4706302044095523	15.601132519618059
9	23	3.9624169293844838	-2.6115839210293066	15.585739523119809
9	24	2.4010468883283975	-2.2764411957336064	15.937827805477921
9	25	2.5222125312362325	-2.2046380630965228	15.921400781333778
9	26	2.6418466945056487	-2.273788647079193	15.889580760691384
9	27	2.763012337413484	-2.2019855144421094	15.873153736547241
9	28	2.8826465006829003	-2.2711360984247797	15.841333715904847
9	29	3.0038121435907357	-2.199332965787696	15.824906691760704
9	30	3.123446306860152	-2.268483549770367	15.79308667111831
9	31	3.2446119497679873	-2.196680417133283	15.776659646974167
9	32	3.364246113037403	-2.265831001115954	15.744839626331775
9	33	3.4854117559452384	-2.1940278684788703	15.72841260218763
9	34	3.6050459192146547	-2.2631784524615406	15.696592581545238
9	35	3.72621156212249	-2.191375319824457	15.680165557401093
9	36	3.8458457253919063	-2.2605259038071273	15.6483455367587
9	37	3.9670113682997417	-2.1887227711700437	15.631918512614556
9	38	4.086645531569157	-2.2578733551527144	15.600098491972163
9	39	4.085114051930739	-2.3988270717724687	15.584705495473914
9	40	2.2814127250589813	-2.2072906117509357	15.969647826120314
9	41	2.2829442046974004	-2.0663368951311814	15.985040822618563
9	42	2.404109847605236	-1.9945337624940975	15.96861379847442
9	43	2.523744010874652	-2.0636843464767685	15.936793777832026
9	44	2.6449096537824874	-1.9918812138396844	15.920366753687883
9	45	2.7645438170519037	-2.061031797822355	15.888546733045489
9	46	2.885709459959739	-1.9892286651852713	15.872119708901346
9	47	3.005343623229155	-2.058379249167942	15.840299688258952
9	48	3.12650926613699	-1.9865761165308582	15.823872664114809
9	49	3.2461434294064064	-2.055726700513529	15.792052643472417
9	50	3.367309072314242	-1.983923567876445	15.775625619328272
9	51	3.486943235583658	-2.053074151859116	15.74380559868588
9	52	3.6081088784914934	-1.981271019222032	15.727378574541735
9	53	3.727743041760909	-2.0504216032047027	15.695558553899343
9	54	3.8489086846687446	-1.9786184705676189	15.679131529755198
9	55	3.968542847938161	-2.0477690545502893	15.647311509112805
9	56	2.4056413272436554	-1.8535800458743432	15.984006794972668
9	57	2.5268069701514904	-1.7817769132372596	15.967579770828525
9	58	2.6464411334209066	-1.85092749721993	15.935759750186131
9	59	2.767606776328742	-1.7791243645828465	15.919332726041988
9	60	2.887240939598158	-1.848274948565517	15.887512705399596
9	61	3.0084065825059936	-1.7764718159284334	15.871085681255451
9	62	3.12804074577541	-1.8456223999111039	15.839265660613059
9	63	3.249206388683245	-1.7738192672740203	15.822838636468914
9	64	3.368840551952661	-1.8429698512566908	15.791018615826522
9	65	3.4900061948604963	-1.7711667186196072	15.774591591682377
9	66	3.6096403581299126	-1.8403173026022777	15.742771571039984
9	67	3.730806001037748	-1.768514169965194	15.72634454689584
9	68	3.850440164307164	-1.8376647539478645	15.694524526253447
9	69	3.9716058072149996	-1.765861621310781	15.678097502109303
9	70	4.091239970484415	-1.8350122052934514	15.64627748146691
9	71	4.089708490845997	-1.9759659219132057	15.63088448496866
9	72	2.286007163974239	-1.7844294618916727	16.01582681561506
9	73	2.2875386436126584	-1.6434757452719184	16.03121981211331
9	74	2.4087042865204937	-1.5716726126348348	16.014792787969167
9	75	2.52833844978991	-1.6408231966175053	15.982972767326775
9	76	2.6495040926977453	-1.5690200639804217	15.96654574318263
9	77	2.7691382559671616	-1.6381706479630922	15.934725722540238
9	78	2.890303898874997	-1.5663675153260086	15.918298698396093
9	79	3.0099380621444127	-1.635518099308679	15.8864786777537
9	80	3.131103705052248	-1.5637149666715955	15.870051653609556
9	81	3.2507378683216643	-1.632865550654266	15.838231632967164
9	82	3.3719035112294997	-1.5610624180171824	15.821804608823019
9	83	3.491537674498916	-1.6302130019998529	15.789984588180626
9	84	3.6127033174067513	-1.5584098693627693	15.773557564036482
9	85	3.732337480676167	-1.6275604533454398	15.74173754339409
9	86	3.8535031235840025	-1.5557573207083562	15.725310519249945
9	87	3.9731372868534187	-1.6249079046910266	15.693490498607552
9	88	2.4102357661589133	-1.4307188960150803	16.030185784467417
9	89	2.5314014090667483	-1.3589157633779967	16.013758760323274
9	90	2.6510355723361645	-1.4280663473606672	15.98193873968088
9	91	2.772201215244	-1.3562632147235836	15.965511715536735
9	92	2.891835378513416	-1.425413798706254	15.933691694894343
9	93	3.0130010214212515	-1.3536106660691705	15.917264670750198
9	94	3.1326351846906677	-1.422761250051841	15.885444650107805
9	95	3.253800827598503	-1.3509581174147574	15.86901762596366
9	96	3.373434990867919	-1.4201087013974278	15.837197605321268
9	97	3.4946006337757543	-1.3483055687603442	15.820770581177124
9	98	3.6142347970451705	-1.4174561527430147	15.788950560534731
9	99	3.735400439953006	-1.3456530201059311	15.772523536390588
9	100	3.855034603222422	-1.4148036040886016	15.740703515748194
9	101	3.9762002461302575	-1.343000471451518	15.724276491604051
9	102	4.095834409399673	-1.4121510554341885	15.692456470961657
9	103	4.0943029297612545	-1.553104772053943	15.67706347446341
9	104	2.290601602889497	-1.3615683120324098	16.06200580510981
9	105	2.2921330825279163	-1.2206145954126555	16.07739880160806
9	106	2.4132987254357516	-1.148811462775572	16.060971777463916
9	107	2.532932888705168	-1.2179620467582426	16.02915175682152
9	108	2.6540985316130032	-1.1461589141211588	16.012724732677377
9	109	2.7737326948824195	-1.2153094981038293	15.980904712034985
9	110	2.894898337790255	-1.1435063654667457	15.96447768789084
9	111	3.0145325010596706	-1.2126569494494164	15.932657667248447
9	112	3.135698143967506	-1.1408538168123326	15.916230643104303
9	113	3.2553323072369222	-1.210004400795003	15.88441062246191
9	114	3.3764979501447576	-1.1382012681579194	15.867983598317768
9	115	3.496132113414174	-1.2073518521405902	15.836163577675373
9	116	3.6172977563220092	-1.1355487195035063	15.81973655353123
9	117	3.736931919591425	-1.2046993034861768	15.787916532888836
9	118	3.8580975624992604	-1.1328961708490932	15.771489508744693
9	119	3.9777317257686766	-1.202046754831764	15.7396694881023
9	120	4.098897368676512	-1.13024362219468	15.723242463958156
9	121	2.4148302050741712	-1.0078577461558176	16.076364773962162
9	122	2.535995847982006	-0.936054613518734	16.05993774981802
9	123	2.6556300112514224	-1.0052051975014047	16.028117729175626
9	124	2.7767956541592578	-0.9334020648643209	16.011690705031484
9	125	2.896429817428674	-1.0025526488469914	15.97987068438909
9	126	3.0175954603365094	-0.9307495162099078	15.963443660244945
9	127	3.1372296236059256	-0.9999001001925784	15.931623639602552
9	128	3.2583952665137605	-0.9280969675554946	15.91519661545841
9	129	3.3780294297831768	-0.9972475515381652	15.883376594816015
9	130	3.499195072691012	-0.9254444189010815	15.866949570671872
9	131	3.6188292359604284	-0.9945950028837521	15.835129550029478
9	132	3.7399948788682638	-0.9227918702466684	15.818702525885335
9	133	3.85962904213768	-0.991942454229339	15.786882505242941
9	134	3.9807946850455154	-0.9201393215922553	15.770455481098798
9	135	4.100428848314931	-0.9892899055749259	15.738635460456406
10	1	-5.868993664906602	12.612645511839114	-8.493205881301597
10	2	-5.845900781774075	12.691520477912745	-8.377652004363128
10	3	-5.718893646169688	12.750956593168702	-8.356600027998683
10	4	-5.614979393697827	12.731517742351029	-8.451101928572706
10	5	-5.638072276830354	12.652642776277396	-8.566655805511175
10	6	-5.487972258093439	12.790953857606986	-8.43004995220826
10	7	-5.384058005621579	12.771515006789313	-8.524551852782285
10	8	-5.407150888754106	12.69264004071568	-8.640105729720753
10	9	-5.257050870017191	12.83095112204527	-8.503499876417838
10	10	-5.15313661754533	12.811512271227597	-8.598001776991861
10	11	-5.176229500677858	12.732637305153965	-8.713555653930332
10	12	-5.026129481940943	12.870948386483555	-8.576949800627416
10	13	-4.922215229469082	12.851509535665882	-8.67145170120144
10	14	-4.94530811260161	12.772634569592249	-8.787005578139908
10	15	-4.795208093864695	12.910945650921839	-8.650399724836994
10	16	-4.6912938413928345	12.891506800104164	-8.744901625411018
10	17	-4.714386724525362	12.812631834030533	-8.860455502349486
10	18	-4.564286705788446	12.950942915360123	-8.723849649046572
10	19	-4.460372453316586	12.931504064542448	-8.818351549620596
10	20	-4.483465336449113	12.852629098468817	-8.933905426559065
10	21	-4.3333653177121985	12.990940179798407	-8.79729957325615
10	22	-4.229451065240338	12.971501328980732	-8.891801473830174
10	23	-4.252543948372865	12.892626362907102	-9.007355350768643
10	24	-5.695800763037161	12.829831559242335	-8.241046151060212
10	25	-5.568793627432773	12.889267674498292	-8.219994174695767
10	26	-5.464879374960912	12.869828823680619	-8.31449607526979
10	27	-5.337872239356525	12.929264938936576	-8.293444098905345
10	28	-5.233957986884664	12.909826088118903	-8.387945999479369
10	29	-5.106950851280276	12.96926220337486	-8.366894023114924
10	30	-5.003036598808416	12.949823352557187	-8.461395923688947
10	31	-4.876029463204028	13.009259467813145	-8.440343947324502
10	32	-4.772115210732168	12.98982061699547	-8.534845847898525
10	33	-4.64510807512778	13.049256732251429	-8.51379387153408
10	34	-4.541193822655919	13.029817881433754	-8.608295772108104
10	35	-4.414186687051532	13.089253996689711	-8.587243795743657
10	36	-4.310272434579671	13.069815145872038	-8.68174569631768
10	37	-4.183265298975283	13.129251261127996	-8.660693719953235
10	38	-4.079351046503422	13.109812410310322	-8.755195620527259
10	39	-4.10244392963595	13.030937444236692	-8.870749497465729
10	40	-5.799715015509021	12.849270410060008	-8.146544250486189
10	41	-5.7766221323764935	12.92814537613364	-8.03099037354772
10	42	-5.649614996772106	12.987581491389598	-8.009938397183275
10	43	-5.5457007443002455	12.968142640571925	-8.104440297757298
10	44	-5.4186936086958575	13.027578755827882	-8.083388321392853
10	45	-5.3147793562239976	13.008139905010207	-8.177890221966877
10	46	-5.1877722206196095	13.067576020266166	-8.15683824560243
10	47	-5.08385796814775	13.048137169448491	-8.251340146176455
10	48	-4.956850832543362	13.10757328470445	-8.230288169812008
10	49	-4.852936580071501	13.088134433886776	-8.324790070386031
10	50	-4.725929444467114	13.147570549142733	-8.303738094021586
10	51	-4.622015191995253	13.12813169832506	-8.39823999459561
10	52	-4.495008056390865	13.187567813581017	-8.377188018231164
10	53	-4.391093803919005	13.168128962763344	-8.471689918805188
10	54	-4.264086668314617	13.227565078019301	-8.450637942440743
10	55	-4.160172415842756	13.208126227201628	-8.545139843014766
10	56	-5.626522113639579	13.066456457463229	-7.894384520244805
10	57	-5.499514978035191	13.125892572719188	-7.873332543880359
10	58	-5.395600725563331	13.106453721901513	-7.967834444454383
10	59	-5.268593589958943	13.165889837157472	-7.946782468089937
10	60	-5.164679337487082	13.146450986339797	-8.04128436866396
10	61	-5.037672201882695	13.205887101595755	-8.020232392299516
10	62	-4.933757949410834	13.186448250778081	-8.114734292873539
10	63	-4.806750813806447	13.245884366034039	-8.093682316509094
10	64	-4.702836561334586	13.226445515216366	-8.188184217083117
10	65	-4.575829425730198	13.285881630472323	-8.167132240718672
10	66	-4.4719151732583375	13.26644277965465	-8.261634141292696
10	67	-4.34490803765395	13.325878894910607	-8.24058216492825
10	68	-4.24099378518209	13.306440044092934	-8.335084065502274
10	69	-4.113986649577702	13.365876159348892	-8.314032089137829
10	70	-4.010072397105842	13.346437308531218	-8.408533989711852
10	71	-4.033165280238369	13.267562342457586	-8.524087866650321
10	72	-5.730436366111439	13.085895308280904	-7.799882619670782
10	73	-5.707343482978913	13.164770274354535	-7.684328742732312
10	74	-5.580336347374525	13.224206389610494	-7.663276766367867
10	75	-5.476422094902665	13.204767538792819	-7.75777866694189
10	76	-5.349414959298277	13.264203654048776	-7.736726690577445
10	77	-5.245500706826416	13.244764803231103	-7.8312285911514685
10	78	-5.118493571222029	13.30420091848706	-7.810176614787022
10	79	-5.014579318750168	13.284762067669387	-7.904678515361046
10	80	-4.88757218314578	13.344198182925345	-7.883626538996601
10	81	-4.78365793067392	13.324759332107671	-7.978128439570624
10	82	-4.656650795069532	13.384195447363629	-7.957076463206179
10	83	-4.552736542597671	13.364756596545956	-8.051578363780202
10	84	-4.425729406993284	13.424192711801913	-8.030526387415756
10	85	-4.321815154521423	13.40475386098424	-8.12502828798978
10	86	-4.194808018917035	13.464189976240197	-8.103976311625335
10	87	-4.090893766445175	13.444751125422522	-8.198478212199358
10	88	-5.557243464241997	13.303081355684125	-7.547722889429397
10	89	-5.43023632863761	13.362517470940082	-7.526670913064952
10	90	-5.3263220761657495	13.343078620122409	-7.621172813638975
10	91	-5.1993149405613615	13.402514735378366	-7.600120837274529
10	92	-5.0954006880895015	13.383075884560693	-7.694622737848554
10	93	-4.9683935524851135	13.44251199981665	-7.6735707614841075
10	94	-4.864479300013253	13.423073148998977	-7.768072662058131
10	95	-4.7374721644088655	13.482509264254935	-7.747020685693686
10	96	-4.633557911937005	13.463070413437261	-7.841522586267709
10	97	-4.506550776332617	13.522506528693219	-7.820470609903264
10	98	-4.402636523860757	13.503067677875544	-7.914972510477288
10	99	-4.275629388256369	13.562503793131503	-7.8939205341128424
10	100	-4.171715135784508	13.543064942313828	-7.988422434686866
10	101	-4.044708000180121	13.602501057569787	-7.96737045832242
10	102	-3.94079374770826	13.583062206752112	-8.061872358896444
10	103	-3.963886630840787	13.504187240678482	-8.177426235834913
10	104	-5.661157716713858	13.322520206501798	-7.4532209888553735
10	105	-5.638064833581331	13.40139517257543	-7.337667111916904
10	106	-5.511057697976943	13.460831287831388	-7.316615135552459
10	107	-5.407143445505083	13.441392437013715	-7.411117036126482
10	108	-5.280136309900695	13.500828552269672	-7.390065059762037
10	109	-5.176222057428834	13.481389701451999	-7.4845669603360605
10	110	-5.049214921824447	13.540825816707956	-7.463514983971615
10	111	-4.945300669352586	13.521386965890283	-7.558016884545639
10	112	-4.818293533748198	13.58082308114624	-7.536964908181193
10	113	-4.714379281276338	13.561384230328565	-7.631466808755217
10	114	-4.58737214567195	13.620820345584525	-7.610414832390771
10	115	-4.4834578932000895	13.60138149476685	-7.7049167329647945
10	116	-4.356450757595702	13.660817610022807	-7.683864756600349
10	117	-4.2525365051238415	13.641378759205134	-7.778366657174373
10	118	-4.1255293695194535	13.700814874461091	-7.757314680809928
10	119	-4.021615117047594	13.681376023643418	-7.851816581383951
10	120	-3.8946079814432055	13.740812138899376	-7.830764605019505
10	121	-5.487964814844416	13.53970625390502	-7.20106125861399
10	122	-5.360957679240029	13.599142369160978	-7.180009282249544
10	123	-5.257043426768168	13.579703518343303	-7.274511182823567
10	124	-5.13003629116378	13.639139633599262	-7.253459206459122
10	125	-5.02612203869192	13.619700782781587	-7.347961107033146
10	126	-4.899114903087532	13.679136898037546	-7.3269091306687
10	127	-4.795200650615671	13.659698047219871	-7.421411031242724
10	128	-4.668193515011284	13.719134162475829	-7.400359054878278
10	129	-4.564279262539423	13.699695311658155	-7.494860955452302
10	130	-4.437272126935036	13.759131426914113	-7.473808979087856
10	131	-4.333357874463175	13.73969257609644	-7.56831087966188
10	132	-4.206350738858787	13.799128691352397	-7.547258903297434
10	133	-4.102436486386927	13.779689840534724	-7.641760803871458
10	134	-3.975429350782539	13.839125955790681	-7.620708827507013
10	135	-3.8715150983106783	13.819687104973008	-7.715210728081036
11	1	13.124636855138158	9.401582139440414	-2.238888180394331
11	2	13.061196008648363	9.497037596666152	-2.1553971348715693
11	3	13.077068029990988	9.489825015342864	-2.014675041335571
11	4	13.156380897823407	9.387156976793841	-1.957443993322334
11	5	13.219821744313201	9.291701519568104	-2.0409350388450953
11	6	13.172252919166032	9.379944395470556	-1.8167218997863357
11	7	13.251565786998452	9.277276356921531	-1.7594908517730987
11	8	13.315006633488245	9.181820899695795	-1.8429818972958603
11	9	13.267437808341077	9.270063775598246	-1.6187687582371004
11	10	13.346750676173496	9.167395737049223	-1.5615377102238637
11	11	13.41019152266329	9.071940279823485	-1.645028755746625
11	12	13.362622697516121	9.160183155725935	-1.4208156166878654
11	13	13.44193556534854	9.057515117176912	-1.3635845686746286
11	14	13.505376411838334	8.962059659951176	-1.44707561419739
11	15	13.457807586691166	9.050302535853627	-1.2228624751386303
11	16	13.537120454523585	8.947634497304604	-1.1656314271253934
11	17	13.600561301013379	8.852179040078866	-1.2491224726481547
11	18	13.552992475866208	8.940421915981316	-1.024909333589395
11	19	13.63230534369863	8.837753877432293	-0.9676782855761582
11	20	13.695746190188423	8.742298420206556	-1.0511693310989194
11	21	13.648177365041253	8.830541296109008	-0.8269561920401599
11	22	13.727490232873674	8.727873257559983	-0.7697251440269229
11	23	13.790931079363467	8.632417800334247	-0.8532161895496844
11	24	13.013627183501194	9.585280472568602	-1.9311839958128094
11	25	13.029499204843818	9.578067891245317	-1.7904619022768111
11	26	13.108812072676237	9.475399852696292	-1.7332308542635744
11	27	13.124684094018862	9.468187271373006	-1.592508760727576
11	28	13.203996961851281	9.365519232823983	-1.535277712714339
11	29	13.219868983193907	9.358306651500696	-1.3945556191783408
11	30	13.299181851026326	9.255638612951673	-1.3373245711651038
11	31	13.315053872368951	9.248426031628387	-1.1966024776291058
11	32	13.39436674020137	9.145757993079364	-1.1393714296158688
11	33	13.410238761543996	9.138545411756077	-0.9986493360798706
11	34	13.489551629376415	9.035877373207054	-0.9414182880666336
11	35	13.50542365071904	9.028664791883767	-0.8006961945306355
11	36	13.584736518551459	8.925996753334744	-0.7434651465173985
11	37	13.600608539894084	8.918784172011458	-0.6027430529814002
11	38	13.679921407726503	8.816116133462435	-0.5455120049681633
11	39	13.743362254216297	8.720660676236697	-0.6290030504909248
11	40	12.934314315668773	9.687948511117625	-1.9884150438260464
11	41	12.87087346917898	9.783403968343363	-1.904923998303285
11	42	12.886745490521605	9.776191387020077	-1.7642019047672868
11	43	12.966058358354024	9.673523348471052	-1.70697085675405
11	44	12.98193037969665	9.666310767147767	-1.5662487632180517
11	45	13.061243247529069	9.563642728598744	-1.5090177152048148
11	46	13.077115268871694	9.556430147275456	-1.3682956216688162
11	47	13.156428136704113	9.453762108726433	-1.3110645736555795
11	48	13.172300158046738	9.446549527403148	-1.1703424801195812
11	49	13.251613025879157	9.343881488854123	-1.1131114321063444
11	50	13.267485047221781	9.336668907530838	-0.9723893385703462
11	51	13.346797915054202	9.234000868981814	-0.9151582905571092
11	52	13.362669936396825	9.226788287658527	-0.7744361970211109
11	53	13.441982804229246	9.124120249109504	-0.7172051490078741
11	54	13.45785482557187	9.116907667786219	-0.5764830554718757
11	55	13.537167693404289	9.014239629237196	-0.5192520074586389
11	56	12.82330464403181	9.871646844245813	-1.6807108592445252
11	57	12.839176665374435	9.864434262922527	-1.5399887657085272
11	58	12.918489533206854	9.761766224373504	-1.4827577176952902
11	59	12.93436155454948	9.754553643050217	-1.342035624159292
11	60	13.013674422381898	9.651885604501194	-1.284804576146055
11	61	13.029546443724524	9.644673023177909	-1.1440824826100569
11	62	13.108859311556943	9.542004984628884	-1.0868514345968199
11	63	13.124731332899568	9.534792403305598	-0.9461293410608217
11	64	13.204044200731987	9.432124364756575	-0.8888982930475847
11	65	13.219916222074612	9.424911783433288	-0.7481761995115865
11	66	13.299229089907032	9.322243744884265	-0.6909451514983496
11	67	13.315101111249657	9.31503116356098	-0.5502230579623513
11	68	13.394413979082076	9.212363125011954	-0.49299200994911435
11	69	13.410286000424701	9.205150543688669	-0.3522699164131161
11	70	13.48959886825712	9.102482505139646	-0.29503886839987914
11	71	13.553039714746914	9.007027047913908	-0.37852991392264057
11	72	12.74399177619939	9.974314882794836	-1.7379419072577624
11	73	12.680550929709597	10.069770340020574	-1.6544508617350009
11	74	12.696422951052222	10.062557758697288	-1.5137287681990026
11	75	12.775735818884641	9.959889720148265	-1.4564977201857656
11	76	12.791607840227266	9.952677138824978	-1.3157756266497675
11	77	12.870920708059685	9.850009100275955	-1.2585445786365306
11	78	12.886792729402309	9.842796518952667	-1.1178224851005323
11	79	12.96610559723473	9.740128480403644	-1.0605914370872953
11	80	12.981977618577353	9.732915899080359	-0.9198693435512971
11	81	13.061290486409773	9.630247860531336	-0.8626382955380603
11	82	13.077162507752398	9.623035279208048	-0.721916202002062
11	83	13.156475375584817	9.520367240659025	-0.664685153988825
11	84	13.172347396927442	9.51315465933574	-0.5239630604528268
11	85	13.251660264759861	9.410486620786715	-0.46673201243958984
11	86	13.267532286102487	9.40327403946343	-0.32600991890359166
11	87	13.346845153934906	9.300606000914406	-0.2687788708903547
11	88	12.632982104562426	10.158013215923026	-1.430237722676241
11	89	12.648854125905052	10.150800634599738	-1.289515629140243
11	90	12.72816699373747	10.048132596050715	-1.232284581127006
11	91	12.744039015080096	10.04092001472743	-1.0915624875910077
11	92	12.823351882912515	9.938251976178405	-1.0343314395777707
11	93	12.83922390425514	9.93103939485512	-0.8936093460417726
11	94	12.91853677208756	9.828371356306096	-0.8363782980285357
11	95	12.934408793430185	9.821158774982809	-0.6956562044925375
11	96	13.013721661262604	9.718490736433786	-0.6384251564793006
11	97	13.02959368260523	9.7112781551105	-0.4977030629433023
11	98	13.108906550437649	9.608610116561476	-0.4404720149300654
11	99	13.124778571780274	9.60139753523819	-0.2997499213940671
11	100	13.204091439612693	9.498729496689167	-0.24251887338083022
11	101	13.219963460955316	9.49151691536588	-0.10179677984483193
11	102	13.299276328787737	9.388848876816857	-0.04456573183159507
11	103	13.362717175277531	9.29339341959112	-0.1280567773543565
11	104	12.553669236730007	10.260681254472049	-1.4874687706894782
11	105	12.490228390240214	10.356136711697786	-1.4039777251667167
11	106	12.506100411582837	10.348924130374499	-1.2632556316307184
11	107	12.585413279415258	10.246256091825476	-1.2060245836174817
11	108	12.601285300757882	10.239043510502189	-1.0653024900814834
11	109	12.6805981685903	10.136375471953166	-1.0080714420682464
11	110	12.696470189932926	10.12916289062988	-0.8673493485322482
11	111	12.775783057765345	10.026494852080857	-0.8101183005190112
11	112	12.79165507910797	10.01928227075757	-0.669396206983013
11	113	12.87096794694039	9.916614232208547	-0.6121651589697762
11	114	12.886839968283015	9.909401650885261	-0.4714430654337779
11	115	12.966152836115434	9.806733612336236	-0.4142120174205409
11	116	12.98202485745806	9.79952103101295	-0.27348992388454274
11	117	13.061337725290478	9.696852992463928	-0.21625887587130577
11	118	13.077209746633104	9.68964041114064	-0.07553678233530758
11	119	13.156522614465523	9.586972372591617	-0.01830573432207061
11	120	13.172394635808148	9.579759791268332	0.12241635921392757
11	121	12.442659565093043	10.444379587600237	-1.179764586107957
11	122	12.458531586435669	10.43716700627695	-1.039042492571959
11	123	12.537844454268088	10.334498967727926	-0.981811444558722
11	124	12.553716475610713	10.32728638640464	-0.8410893510227238
11	125	12.633029343443132	10.224618347855618	-0.7838583030094868
11	126	12.648901364785758	10.21740576653233	-0.6431362094734886
11	127	12.728214232618177	10.114737727983307	-0.5859051614602517
11	128	12.744086253960802	10.10752514666002	-0.44518306792425355
11	129	12.823399121793221	10.004857108110997	-0.3879520199110166
11	130	12.839271143135846	9.997644526787711	-0.24722992637501828
11	131	12.918584010968265	9.894976488238688	-0.18999887836178142
11	132	12.934456032310889	9.887763906915401	-0.049276784825783126
11	133	13.01376890014331	9.785095868366378	0.007954263187453736
11	134	13.029640921485933	9.77788328704309	0.14867635672345214
11	135	13.108953789318354	9.675215248494068	0.2059074047366889
12	1	16.256628502144768	-0.6464184412103261	0.9811383848992927
12	2	16.254860294898897	-0.5046405566769071	0.979364998205946
12	3	16.254344919320268	-0.4352828968487915	0.8556884061960578
12	4	16.255597750987505	-0.5077031215540951	0.7337852008795163
12	5	16.257365958233372	-0.6494810060875142	0.735558587572863
12	6	16.255082375408872	-0.43834546172597966	0.6101086088696279
12	7	16.25633520707611	-0.5107656864312833	0.4882054035530863
12	8	16.258103414321976	-0.6525435709647024	0.489978790246433
12	9	16.25581983149748	-0.4414080266031677	0.36452881154319794
12	10	16.257072663164713	-0.5138282513084714	0.24262560622665633
12	11	16.258840870410584	-0.6556061358418904	0.244398992920003
12	12	16.256557287586084	-0.44447059148035584	0.11894901421676801
12	13	16.25781011925332	-0.5168908161856596	-0.0029541910997735246
12	14	16.259578326499188	-0.6586687007190786	-0.001180804406426851
12	15	16.257294743674688	-0.447533156357544	-0.12663078310966183
12	16	16.258547575341925	-0.5199533810628476	-0.24853398842620347
12	17	16.260315782587792	-0.6617312655962667	-0.24676060173285677
12	18	16.258032199763292	-0.4505957212347321	-0.37221058043609184
12	19	16.25928503143053	-0.5230159459400358	-0.4941137857526334
12	20	16.2610532386764	-0.6647938304734549	-0.4923403990592867
12	21	16.2587696558519	-0.45365828611192016	-0.6177903777625218
12	22	16.260022487519137	-0.5260785108172239	-0.7396935830790634
12	23	16.261790694765004	-0.6678563953506429	-0.7379201963857167
12	24	16.252576712074397	-0.2935050123153724	0.8539150195027111
12	25	16.252061336495768	-0.22414735248725695	0.730238427492823
12	26	16.253314168163005	-0.29656757719256044	0.6083352221762812
12	27	16.25279879258437	-0.2272099173644451	0.48465863016639293
12	28	16.25405162425161	-0.2996301420697486	0.3627554248498513
12	29	16.25353624867298	-0.2302724822416332	0.23907883283996298
12	30	16.254789080340213	-0.30269270694693673	0.11717562752342134
12	31	16.254273704761584	-0.23333504711882133	-0.006500964486466872
12	32	16.25552653642882	-0.30575527182412476	-0.1284041698030085
12	33	16.255011160850188	-0.23639761199600942	-0.25208076181289685
12	34	16.256263992517425	-0.3088178367013129	-0.3739839671294385
12	35	16.255748616938796	-0.23946017687319757	-0.4976605591393267
12	36	16.25700144860603	-0.31188040157850105	-0.6195637644558685
12	37	16.2564860730274	-0.24252274175038566	-0.7432403564657567
12	38	16.257738904694637	-0.3149429664556892	-0.8651435617822985
12	39	16.259507111940504	-0.4567208509891083	-0.8633701750889518
12	40	16.251323880407163	-0.2210847876100688	0.9758182248192527
12	41	16.249555673161293	-0.07930690307664975	0.974044838125906
12	42	16.249040297582663	-0.009949243248534162	0.8503682461160178
12	43	16.2502931292499	-0.08236946795383784	0.7284650407994763
12	44	16.249777753671268	-0.01301180812572228	0.6047884487895879
12	45	16.251030585338505	-0.08543203283102599	0.4828852434730463
12	46	16.25051520975987	-0.016074373002910397	0.35920865146315795
12	47	16.25176804142711	-0.08849459770821408	0.2373054461466163
12	48	16.25125266584848	-0.019136937880098515	0.11362885413672799
12	49	16.252505497515713	-0.09155716258540222	-0.008274351179813545
12	50	16.251990121937084	-0.022199502757286632	-0.13195094318970185
12	51	16.25324295360432	-0.09461972746259031	-0.2538541485062435
12	52	16.252727578025688	-0.02526206763447475	-0.37753074051613184
12	53	16.253980409692925	-0.09768229233977846	-0.4994339458326734
12	54	16.253465034114296	-0.028324632511662867	-0.6231105378425618
12	55	16.25471786578153	-0.10074485721696655	-0.7450137431591034
12	56	16.247272090336793	0.131828641284885	0.8485948594226711
12	57	16.246756714758163	0.20118630111300034	0.7249182674127829
12	58	16.2480095464254	0.12876607640769688	0.6030150620962412
12	59	16.247494170846768	0.19812373623581223	0.47933847008635294
12	60	16.248747002514005	0.12570351153050874	0.35743526476981125
12	61	16.24823162693537	0.1950611713586241	0.23375867275992296
12	62	16.24948445860261	0.12264094665332063	0.11185546744338132
12	63	16.24896908302398	0.191998606481436	-0.011821124566506892
12	64	16.250221914691213	0.11957838177613252	-0.13372432988304853
12	65	16.249706539112584	0.18893604160424787	-0.25740092189293684
12	66	16.25095937077982	0.1165158168989444	-0.37930412720947854
12	67	16.250443995201188	0.18587347672705976	-0.5029807192193668
12	68	16.251696826868425	0.11345325202175628	-0.6248839245359085
12	69	16.251181451289796	0.18281091184987164	-0.7485605165457968
12	70	16.25243428295703	0.11039068714456815	-0.8704637218623384
12	71	16.2542024902029	-0.03138719738885101	-0.8686903351689917
12	72	16.246019258669556	0.20424886599018846	0.9704980647392126
12	73	16.24425105142369	0.34602675052360776	0.968724678045866
12	74	16.243735675845056	0.4153844103517231	0.8450480860359778
12	75	16.244988507512293	0.3429641856464196	0.7231448807194363
12	76	16.244473131933663	0.412321845474535	0.5994682887095479
12	77	16.2457259636009	0.33990162076923147	0.47756508339300624
12	78	16.245210588022267	0.40925928059734684	0.3538884913831179
12	79	16.246463419689505	0.3368390558920434	0.23198528606657629
12	80	16.24594804411087	0.4061967157201587	0.10830869405668797
12	81	16.24720087577811	0.3337764910148553	-0.013594511259853566
12	82	16.24668550019948	0.4031341508429706	-0.13727110326974187
12	83	16.247938331866717	0.33071392613766715	-0.25917430858628354
12	84	16.247422956288084	0.4000715859657825	-0.3828509005961719
12	85	16.24867578795532	0.327651361260479	-0.5047541059127134
12	86	16.248160412376688	0.39700902108859437	-0.6284306979226018
12	87	16.249413244043925	0.3245887963832909	-0.7503339032391434
12	88	16.24196746859919	0.5571622948851424	0.8432746993426311
12	89	16.241452093020555	0.6265199547132578	0.7195981073327429
12	90	16.242704924687793	0.5540997300079542	0.5976949020162012
12	91	16.242189549109163	0.6234573898360697	0.4740183100063129
12	92	16.2434423807764	0.5510371651307661	0.35211510468977125
12	93	16.242927005197767	0.6203948249588815	0.22843851267988294
12	94	16.244179836865005	0.547974600253578	0.1065353073633413
12	95	16.24366446128637	0.6173322600816935	-0.017141284646546913
12	96	16.24491729295361	0.5449120353763899	-0.13904448996308855
12	97	16.24440191737498	0.6142696952045054	-0.2627210819729769
12	98	16.245654749042217	0.5418494704992017	-0.38462428728951853
12	99	16.245139373463584	0.6112071303273172	-0.5083008792994068
12	100	16.24639220513082	0.5387869056220136	-0.6302040846159485
12	101	16.245876829552188	0.6081445654501291	-0.7538806766258368
12	102	16.247129661219425	0.5357243407448256	-0.8757838819423784
12	103	16.248897868465296	0.3939464562114062	-0.8740104952490317
12	104	16.24071463693195	0.629582519590446	0.9651779046591726
12	105	16.238946429686084	0.771360404123865	0.9634045179658259
12	106	16.23843105410745	0.8407180639519805	0.8397279259559377
12	107	16.23968388577469	0.7682978392466769	0.7178247206393962
12	108	16.239168510196055	0.8376554990747923	0.5941481286295078
12	109	16.240421341863293	0.7652352743694888	0.47224492331296625
12	110	16.239905966284663	0.8345929341976043	0.3485683313030779
12	111	16.2411587979519	0.7621727094923006	0.22666512598653626
12	112	16.240643422373267	0.8315303693204161	0.10298853397664795
12	113	16.241896254040505	0.7591101446151125	-0.018914671339893586
12	114	16.24138087846187	0.828467804443228	-0.1425912633497819
12	115	16.24263371012911	0.7560475797379244	-0.26449446866632353
12	116	16.24211833455048	0.8254052395660398	-0.3881710606762119
12	117	16.243371166217717	0.7529850148607363	-0.5100742659927535
12	118	16.242855790639084	0.8223426746888518	-0.6337508580026419
12	119	16.24410862230632	0.7499224499835482	-0.7556540633191835
12	120	16.243593246727688	0.8192801098116637	-0.8793306553290718
12	121	16.236662846861584	0.9824959484853996	0.8379545392625911
12	122	16.23614747128295	1.0518536083135148	0.7142779472527029
12	123	16.23740030295019	0.9794333836082114	0.5923747419361612
12	124	16.236884927371555	1.0487910434363268	0.4686981499262729
12	125	16.238137759038793	0.9763708187310233	0.3467949446097312
12	126	16.237622383460163	1.0457284785591388	0.22311835259984292
12	127	16.2388752151274	0.9733082538538351	0.10121514728330128
12	128	16.238359839548767	1.0426659136819505	-0.022461444726586934
12	129	16.239612671216005	0.9702456889766471	-0.14436465004312857
12	130	16.23909729563737	1.0396033488047625	-0.2680412420530169
12	131	16.24035012730461	0.967183124099459	-0.3899444473695586
12	132	16.23983475172598	1.0365407839275744	-0.5136210393794468
12	133	16.241087583393217	0.9641205592222708	-0.6355242446959884
12	134	16.240572207814584	1.0334782190503862	-0.7592008367058768
12	135	16.24182503948182	0.9610579943450827	-0.8811040420224184
13	1	-7.576738277981256	-6.757317507672683	-12.751084532528166
13	2	-7.58882828233533	-6.626232614443439	-12.80378958505443
13	3	-7.483886783476815	-6.571160213912599	-12.881641768820199
13	4	-7.366855280264226	-6.647172706611003	-12.906788900059704
13	5	-7.354765275910153	-6.778257599840247	-12.854083847533442
13	6	-7.2619137814057115	-6.592100306080162	-12.984641083825473
13	7	-7.144882278193123	-6.668112798778567	-13.00978821506498
13	8	-7.1327922738390495	-6.7991976920078105	-12.957083162538716
13	9	-7.039940779334608	-6.613040398247726	-13.087640398830748
13	10	-6.922909276122019	-6.68905289094613	-13.112787530070253
13	11	-6.910819271767946	-6.820137784175374	-13.060082477543991
13	12	-6.817967777263505	-6.63398049041529	-13.190639713836022
13	13	-6.700936274050916	-6.709992983113694	-13.21578684507553
13	14	-6.6888462696968425	-6.841077876342938	-13.163081792549265
13	15	-6.595994775192401	-6.654920582582855	-13.293639028841298
13	16	-6.478963271979812	-6.730933075281258	-13.318786160080803
13	17	-6.466873267625739	-6.862017968510502	-13.26608110755454
13	18	-6.374021773121298	-6.675860674750418	-13.396638343846572
13	19	-6.256990269908709	-6.751873167448822	-13.421785475086079
13	20	-6.2449002655546355	-6.882958060678066	-13.369080422559815
13	21	-6.152048771050194	-6.696800766917982	-13.499637658851848
13	22	-6.035017267837605	-6.7728132596163855	-13.524784790091353
13	23	-6.022927263483531	-6.903898152845629	-13.472079737565089
13	24	-7.495976787830889	-6.440075320683355	-12.934346821346463
13	25	-7.3910352889723745	-6.385002920152515	-13.012199005112231
13	26	-7.274003785759786	-6.4610154128509185	-13.037346136351736
13	27	-7.169062286901271	-6.405943012320079	-13.115198320117505
13	28	-7.052030783688682	-6.481955505018482	-13.14034545135701
13	29	-6.9470892848301675	-6.426883104487643	-13.21819763512278
13	30	-6.830057781617579	-6.502895597186046	-13.243344766362286
13	31	-6.725116282759064	-6.447823196655206	-13.321196950128055
13	32	-6.608084779546475	-6.52383568935361	-13.34634408136756
13	33	-6.5031432806879605	-6.46876328882277	-13.424196265133329
13	34	-6.386111777475372	-6.544775781521174	-13.449343396372836
13	35	-6.281170278616857	-6.489703380990334	-13.527195580138605
13	36	-6.164138775404268	-6.565715873688737	-13.55234271137811
13	37	-6.059197276545753	-6.510643473157898	-13.630194895143878
13	38	-5.942165773333165	-6.586655965856302	-13.655342026383385
13	39	-5.930075768979091	-6.717740859085546	-13.602636973857122
13	40	-7.613008291043478	-6.364062827984951	-12.909199690106956
13	41	-7.625098295397551	-6.232977934755707	-12.96190474263322
13	42	-7.520156796539037	-6.177905534224867	-13.039756926398988
13	43	-7.403125293326449	-6.25391802692327	-13.064904057638493
13	44	-7.298183794467933	-6.198845626392431	-13.142756241404262
13	45	-7.181152291255344	-6.274858119090834	-13.167903372643769
13	46	-7.07621079239683	-6.2197857185599945	-13.245755556409538
13	47	-6.959179289184241	-6.295798211258399	-13.270902687649043
13	48	-6.854237790325726	-6.240725810727558	-13.348754871414812
13	49	-6.737206287113137	-6.3167383034259625	-13.373902002654319
13	50	-6.632264788254623	-6.261665902895122	-13.451754186420088
13	51	-6.515233285042034	-6.337678395593526	-13.476901317659593
13	52	-6.410291786183519	-6.282605995062686	-13.554753501425362
13	53	-6.29326028297093	-6.35861848776109	-13.579900632664867
13	54	-6.188318784112416	-6.30354608723025	-13.657752816430637
13	55	-6.071287280899827	-6.379558579928654	-13.682899947670142
13	56	-7.532246800893111	-6.046820640995622	-13.09246197892525
13	57	-7.427305302034596	-5.991748240464783	-13.17031416269102
13	58	-7.310273798822007	-6.067760733163187	-13.195461293930526
13	59	-7.205332299963493	-6.012688332632346	-13.273313477696295
13	60	-7.088300796750904	-6.088700825330751	-13.2984606089358
13	61	-6.983359297892389	-6.03362842479991	-13.376312792701569
13	62	-6.8663277946798	-6.109640917498314	-13.401459923941076
13	63	-6.761386295821286	-6.054568516967474	-13.479312107706845
13	64	-6.644354792608697	-6.130581009665878	-13.50445923894635
13	65	-6.539413293750182	-6.075508609135038	-13.582311422712118
13	66	-6.422381790537593	-6.151521101833442	-13.607458553951625
13	67	-6.317440291679079	-6.096448701302601	-13.685310737717394
13	68	-6.20040878846649	-6.172461194001006	-13.7104578689569
13	69	-6.095467289607975	-6.117388793470165	-13.788310052722668
13	70	-5.978435786395386	-6.193401286168569	-13.813457183962175
13	71	-5.966345782041312	-6.324486179397813	-13.760752131435911
13	72	-7.6492783041056995	-5.970808148297219	-13.067314847685745
13	73	-7.661368308459774	-5.839723255067975	-13.120019900212009
13	74	-7.556426809601259	-5.7846508545371345	-13.197872083977778
13	75	-7.43939530638867	-5.860663347235539	-13.223019215217283
13	76	-7.334453807530155	-5.805590946704698	-13.300871398983052
13	77	-7.217422304317567	-5.8816034394031025	-13.326018530222559
13	78	-7.112480805459051	-5.826531038872262	-13.403870713988328
13	79	-6.995449302246463	-5.902543531570666	-13.429017845227833
13	80	-6.890507803387948	-5.847471131039826	-13.506870028993601
13	81	-6.77347630017536	-5.92348362373823	-13.532017160233107
13	82	-6.668534801316844	-5.8684112232073895	-13.609869343998875
13	83	-6.551503298104256	-5.944423715905794	-13.635016475238382
13	84	-6.446561799245741	-5.889351315374953	-13.712868659004151
13	85	-6.329530296033152	-5.9653638080733575	-13.738015790243656
13	86	-6.224588797174637	-5.910291407542517	-13.815867974009425
13	87	-6.107557293962048	-5.986303900240921	-13.841015105248932
13	88	-7.568516813955332	-5.653565961307891	-13.25057713650404
13	89	-7.463575315096818	-5.59849356077705	-13.328429320269809
13	90	-7.346543811884229	-5.674506053475454	-13.353576451509316
13	91	-7.241602313025714	-5.619433652944614	-13.431428635275084
13	92	-7.124570809813125	-5.695446145643018	-13.45657576651459
13	93	-7.019629310954611	-5.640373745112178	-13.534427950280358
13	94	-6.902597807742022	-5.716386237810582	-13.559575081519865
13	95	-6.797656308883507	-5.661313837279741	-13.637427265285634
13	96	-6.680624805670918	-5.737326329978146	-13.66257439652514
13	97	-6.575683306812404	-5.682253929447305	-13.740426580290908
13	98	-6.458651803599815	-5.758266422145709	-13.765573711530415
13	99	-6.3537103047413	-5.703194021614869	-13.843425895296184
13	100	-6.236678801528711	-5.779206514313273	-13.868573026535689
13	101	-6.131737302670197	-5.7241341137824335	-13.946425210301458
13	102	-6.014705799457608	-5.800146606480837	-13.971572341540963
13	103	-6.002615795103534	-5.931231499710081	-13.9188672890147
13	104	-7.685548317167921	-5.577553468609486	-13.225430005264535
13	105	-7.697638321521995	-5.446468575380242	-13.278135057790799
13	106	-7.592696822663481	-5.391396174849403	-13.355987241556567
13	107	-7.475665319450892	-5.467408667547806	-13.381134372796073
13	108	-7.370723820592377	-5.412336267016967	-13.458986556561841
13	109	-7.253692317379788	-5.48834875971537	-13.484133687801346
13	110	-7.148750818521274	-5.43327635918453	-13.561985871567115
13	111	-7.031719315308685	-5.509288851882934	-13.587133002806622
13	112	-6.926777816450169	-5.454216451352094	-13.664985186572391
13	113	-6.809746313237581	-5.5302289440504975	-13.690132317811896
13	114	-6.704804814379067	-5.475156543519658	-13.767984501577665
13	115	-6.587773311166478	-5.551169036218061	-13.793131632817172
13	116	-6.482831812307962	-5.496096635687222	-13.87098381658294
13	117	-6.365800309095374	-5.572109128385625	-13.896130947822446
13	118	-6.260858810236859	-5.517036727854785	-13.973983131588215
13	119	-6.143827307024271	-5.593049220553189	-13.999130262827721
13	120	-6.038885808165755	-5.537976820022349	-14.07698244659349
13	121	-7.604786827017554	-5.260311281620158	-13.40869229408283
13	122	-7.499845328159039	-5.205238881089318	-13.486544477848598
13	123	-7.38281382494645	-5.281251373787722	-13.511691609088105
13	124	-7.277872326087936	-5.226178973256882	-13.589543792853874
13	125	-7.160840822875347	-5.302191465955286	-13.614690924093379
13	126	-7.055899324016832	-5.247119065424446	-13.692543107859148
13	127	-6.938867820804243	-5.323131558122849	-13.717690239098655
13	128	-6.833926321945729	-5.26805915759201	-13.795542422864424
13	129	-6.71689481873314	-5.344071650290413	-13.820689554103929
13	130	-6.611953319874625	-5.2889992497595735	-13.898541737869698
13	131	-6.494921816662036	-5.365011742457978	-13.923688869109203
13	132	-6.389980317803522	-5.309939341927137	-14.001541052874972
13	133	-6.272948814590933	-5.3859518346255415	-14.026688184114478
13	134	-6.168007315732418	-5.330879434094701	-14.104540367880247
13	135	-6.050975812519829	-5.406891926793105	-14.129687499119752
14	1	-14.630780543389006	-7.166937322540965	0.48345598989386107
14	2	-14.67906512287885	-7.047350339474611	0.5424033635807044
14	3	-14.671300633913578	-7.029371702393852	0.6828424297974325
14	4	-14.615251565458461	-7.130980048379446	0.764334122327317
14	5	-14.566966985968618	-7.250567031445801	0.7053867486404736
14	6	-14.607487076493188	-7.113001411298687	0.9047731885440449
14	7	-14.55143800803807	-7.214609757284283	0.9862648810739295
14	8	-14.503153428548227	-7.334196740350637	0.9273175073870861
14	9	-14.543673519072799	-7.196631120203523	1.1267039472906575
14	10	-14.487624450617682	-7.298239466189118	1.208195639820542
14	11	-14.439339871127839	-7.417826449255473	1.1492482661336987
14	12	-14.479859961652409	-7.280260829108358	1.34863470603727
14	13	-14.423810893197292	-7.381869175093954	1.4301263985671544
14	14	-14.375526313707448	-7.501456158160308	1.371179024880311
14	15	-14.41604640423202	-7.3638905380131945	1.5705654647838825
14	16	-14.359997335776903	-7.465498883998789	1.652057157313767
14	17	-14.31171275628706	-7.5850858670651435	1.5931097836269237
14	18	-14.35223284681163	-7.44752024691803	1.7924962235304949
14	19	-14.296183778356513	-7.5491285929036245	1.8739879160603794
14	20	-14.24789919886667	-7.668715575969979	1.815040542373536
14	21	-14.288419289391241	-7.531149955822865	2.0144269822771075
14	22	-14.232370220936124	-7.63275830180846	2.095918674806992
14	23	-14.18408564144628	-7.752345284874815	2.0369713011201487
14	24	-14.719585213403422	-6.909784719327497	0.7417898034842759
14	25	-14.711820724438148	-6.891806082246737	0.8822288697010038
14	26	-14.655771655983033	-6.993414428232333	0.9637205622308883
14	27	-14.64800716701776	-6.975435791151573	1.1041596284476163
14	28	-14.591958098562642	-7.077044137137168	1.1856513209775008
14	29	-14.58419360959737	-7.059065500056409	1.326090387194229
14	30	-14.528144541142254	-7.160673846042004	1.4075820797241134
14	31	-14.52038005217698	-7.1426952089612445	1.5480211459408413
14	32	-14.464330983721863	-7.244303554946839	1.6295128384707258
14	33	-14.456566494756592	-7.22632491786608	1.769951904687454
14	34	-14.400517426301475	-7.3279332638516745	1.8514435972173384
14	35	-14.392752937336201	-7.3099546267709155	1.9918826634340663
14	36	-14.336703868881084	-7.411562972756511	2.073374355963951
14	37	-14.328939379915813	-7.393584335675751	2.213813422180679
14	38	-14.272890311460696	-7.495192681661346	2.2953051147105636
14	39	-14.22460573197085	-7.614779664727701	2.23635774102372
14	40	-14.775634281858538	-6.808176373341902	0.6602981109543913
14	41	-14.823918861348382	-6.688589390275547	0.7192454846412347
14	42	-14.81615437238311	-6.670610753194788	0.8596845508579627
14	43	-14.760105303927993	-6.772219099180383	0.9411762433878472
14	44	-14.75234081496272	-6.754240462099624	1.081615309604575
14	45	-14.696291746507603	-6.855848808085218	1.1631070021344598
14	46	-14.688527257542331	-6.837870171004459	1.3035460683511877
14	47	-14.632478189087214	-6.939478516990055	1.3850377608810722
14	48	-14.62471370012194	-6.921499879909295	1.5254768270978003
14	49	-14.568664631666824	-7.02310822589489	1.6069685196276846
14	50	-14.560900142701552	-7.00512958881413	1.7474075858444127
14	51	-14.504851074246435	-7.1067379347997255	1.8288992783742972
14	52	-14.497086585281162	-7.0887592977189655	1.969338344591025
14	53	-14.441037516826045	-7.190367643704561	2.05083003712091
14	54	-14.433273027860773	-7.172389006623802	2.1912691033376377
14	55	-14.377223959405656	-7.273997352609396	2.272760795867522
14	56	-14.864438951872954	-6.551023770128433	0.9186319245448061
14	57	-14.85667446290768	-6.533045133047674	1.0590709907615339
14	58	-14.800625394452565	-6.634653479033269	1.1405626832914186
14	59	-14.792860905487291	-6.616674841952509	1.2810017495081465
14	60	-14.736811837032175	-6.718283187938105	1.3624934420380312
14	61	-14.729047348066901	-6.700304550857345	1.502932508254759
14	62	-14.672998279611786	-6.80191289684294	1.5844242007846436
14	63	-14.665233790646512	-6.783934259762181	1.7248632670013715
14	64	-14.609184722191396	-6.8855426057477755	1.806354959531256
14	65	-14.601420233226124	-6.8675639686670165	1.9467940257479839
14	66	-14.545371164771007	-6.969172314652611	2.0282857182778686
14	67	-14.537606675805733	-6.951193677571852	2.1687247844945965
14	68	-14.481557607350616	-7.052802023557447	2.2502164770244812
14	69	-14.473793118385345	-7.034823386476687	2.390655543241209
14	70	-14.417744049930228	-7.136431732462283	2.472147235771094
14	71	-14.369459470440383	-7.256018715528637	2.4131998620842503
14	72	-14.92048802032807	-6.449415424142838	0.8371402320149215
14	73	-14.968772599817914	-6.329828441076484	0.8960876057017649
14	74	-14.961008110852642	-6.311849803995724	1.036526671918493
14	75	-14.904959042397525	-6.413458149981319	1.1180183644483774
14	76	-14.897194553432252	-6.39547951290056	1.2584574306651053
14	77	-14.841145484977135	-6.497087858886155	1.33994912319499
14	78	-14.833380996011863	-6.479109221805396	1.480388189411718
14	79	-14.777331927556746	-6.58071756779099	1.5618798819416024
14	80	-14.769567438591473	-6.562738930710231	1.7023189481583305
14	81	-14.713518370136356	-6.664347276695826	1.7838106406882148
14	82	-14.705753881171084	-6.6463686396150665	1.924249706904943
14	83	-14.649704812715967	-6.747976985600662	2.0057413994348274
14	84	-14.641940323750694	-6.729998348519902	2.1461804656515553
14	85	-14.585891255295577	-6.831606694505497	2.22767215818144
14	86	-14.578126766330305	-6.813628057424737	2.368111224398168
14	87	-14.522077697875188	-6.915236403410333	2.449602916928052
14	88	-15.009292690342486	-6.192262820929369	1.0954740456053365
14	89	-15.001528201377212	-6.17428418384861	1.2359131118220643
14	90	-14.945479132922097	-6.275892529834205	1.3174048043519488
14	91	-14.937714643956824	-6.257913892753446	1.4578438705686767
14	92	-14.881665575501707	-6.359522238739041	1.5393355630985615
14	93	-14.873901086536433	-6.341543601658281	1.6797746293152893
14	94	-14.817852018081318	-6.4431519476438766	1.7612663218451738
14	95	-14.810087529116045	-6.425173310563117	1.9017053880619017
14	96	-14.754038460660928	-6.526781656548712	1.9831970805917862
14	97	-14.746273971695656	-6.508803019467953	2.123636146808514
14	98	-14.690224903240539	-6.6104113654535475	2.205127839338399
14	99	-14.682460414275265	-6.592432728372788	2.3455669055551267
14	100	-14.626411345820149	-6.694041074358383	2.4270585980850115
14	101	-14.618646856854877	-6.676062437277624	2.5674976643017393
14	102	-14.56259778839976	-6.777670783263218	2.648989356831624
14	103	-14.514313208909915	-6.897257766329574	2.5900419831447805
14	104	-15.065341758797603	-6.090654474943775	1.013982353075452
14	105	-15.113626338287446	-5.97106749187742	1.072929726762295
14	106	-15.105861849322174	-5.95308885479666	1.2133687929790231
14	107	-15.049812780867057	-6.054697200782256	1.2948604855089076
14	108	-15.042048291901784	-6.036718563701496	1.4352995517256355
14	109	-14.985999223446667	-6.138326909687091	1.5167912442555203
14	110	-14.978234734481395	-6.120348272606332	1.6572303104722481
14	111	-14.922185666026278	-6.221956618591927	1.7387220030021326
14	112	-14.914421177061005	-6.2039779815111675	1.8791610692188607
14	113	-14.858372108605888	-6.305586327496762	1.960652761748745
14	114	-14.850607619640616	-6.287607690416003	2.101091827965473
14	115	-14.7945585511855	-6.3892160364015975	2.1825835204953576
14	116	-14.786794062220226	-6.371237399320838	2.3230225867120855
14	117	-14.730744993765109	-6.472845745306434	2.4045142792419703
14	118	-14.722980504799837	-6.454867108225674	2.544953345458698
14	119	-14.66693143634472	-6.556475454211269	2.6264450379885824
14	120	-14.659166947379447	-6.538496817130509	2.7668841042053107
14	121	-15.154146428812018	-5.833501871730306	1.2723161666658664
14	122	-15.146381939846744	-5.815523234649547	1.4127552328825943
14	123	-15.090332871391627	-5.917131580635141	1.494246925412479
14	124	-15.082568382426356	-5.899152943554382	1.634685991629207
14	125	-15.026519313971239	-6.000761289539978	1.7161776841590914
14	126	-15.018754825005965	-5.982782652459218	1.8566167503758195
14	127	-14.96270575655085	-6.084390998444813	1.938108442905704
14	128	-14.954941267585577	-6.066412361364053	2.0785475091224317
14	129	-14.89889219913046	-6.1680207073496485	2.1600392016523164
14	130	-14.891127710165186	-6.1500420702688885	2.3004782678690443
14	131	-14.835078641710071	-6.251650416254484	2.381969960398929
14	132	-14.827314152744798	-6.233671779173725	2.522409026615657
14	133	-14.77126508428968	-6.335280125159319	2.6039007191455417
14	134	-14.763500595324407	-6.31730148807856	2.7443397853622695
14	135	-14.707451526869292	-6.418909834064155	2.8258314778921543
15	1	1.292414562667786	13.128319155271427	-9.572636018555325
15	2	1.28227628713468	13.20613342844836	-9.454528464778438
15	3	1.3986160209945486	13.236260732628748	-9.379268502858189
15	4	1.5250940303875236	13.188573763632204	-9.422116094714829
15	5	1.5352323059206299	13.110759490455273	-9.540223648491716
15	6	1.6414337642473922	13.218701067812592	-9.34685613279458
15	7	1.7679117736403673	13.171014098816048	-9.38970372465122
15	8	1.7780500491734736	13.093199825639116	-9.507811278428107
15	9	1.884251507500236	13.201141402996436	-9.31444376273097
15	10	2.010729516893211	13.153454433999892	-9.35729135458761
15	11	2.0208677924263174	13.07564016082296	-9.475398908364498
15	12	2.1270692507530797	13.18358173818028	-9.282031392667362
15	13	2.2535472601460547	13.135894769183736	-9.324878984524002
15	14	2.2636855356791608	13.058080496006804	-9.44298653830089
15	15	2.3698869940059235	13.166022073364125	-9.249619022603753
15	16	2.4963650033988984	13.118335104367581	-9.292466614460393
15	17	2.5065032789320045	13.040520831190648	-9.41057416823728
15	18	2.612704737258767	13.148462408547969	-9.217206652540144
15	19	2.739182746651742	13.100775439551425	-9.260054244396784
15	20	2.7493210221848483	13.022961166374493	-9.378161798173672
15	21	2.8555224805116106	13.130902743731813	-9.184794282476535
15	22	2.982000489904586	13.083215774735269	-9.227641874333175
15	23	2.992138765437692	13.005401501558337	-9.345749428110063
15	24	1.3884777454614423	13.31407500580568	-9.2611609490813
15	25	1.504817479321311	13.344202309986068	-9.185900987161052
15	26	1.631295488714286	13.296515340989524	-9.22874857901769
15	27	1.7476352225741547	13.326642645169912	-9.153488617097443
15	28	1.8741132319671296	13.278955676173368	-9.196336208954081
15	29	1.9904529658269985	13.309082980353757	-9.121076247033834
15	30	2.1169309752199736	13.261396011357213	-9.163923838890472
15	31	2.233270709079842	13.291523315537601	-9.088663876970225
15	32	2.359748718472817	13.243836346541057	-9.131511468826863
15	33	2.476088452332686	13.273963650721445	-9.056251506906616
15	34	2.6025664617256608	13.226276681724901	-9.099099098763254
15	35	2.7189061955855296	13.256403985905289	-9.023839136843007
15	36	2.8453842049785045	13.208717016908745	-9.066686728699645
15	37	2.9617239388383734	13.238844321089132	-8.991426766779398
15	38	3.0882019482313483	13.191157352092588	-9.034274358636036
15	39	3.0983402237644544	13.113343078915657	-9.152381912412926
15	40	1.2619997360684674	13.361761974802224	-9.21831335722466
15	41	1.251861460535361	13.439576247979156	-9.100205803447771
15	42	1.3682011943952297	13.469703552159544	-9.024945841527522
15	43	1.4946792037882046	13.422016583163	-9.067793433384162
15	44	1.6110189376480735	13.45214388734339	-8.992533471463913
15	45	1.7374969470410484	13.404456918346845	-9.035381063320553
15	46	1.8538366809009172	13.434584222527233	-8.960121101400304
15	47	1.9803146902938922	13.38689725353069	-9.002968693256944
15	48	2.096654424153761	13.417024557711077	-8.927708731336695
15	49	2.223132433546736	13.369337588714533	-8.970556323193335
15	50	2.3394721674066044	13.39946489289492	-8.895296361273086
15	51	2.4659501767995797	13.351777923898377	-8.938143953129726
15	52	2.582289910659448	13.381905228078764	-8.862883991209477
15	53	2.708767920052423	13.33421825908222	-8.905731583066117
15	54	2.825107653912292	13.36434556326261	-8.830471621145868
15	55	2.951585663305267	13.316658594266066	-8.873319213002508
15	56	1.3580629188621236	13.547517825336477	-8.906838287750634
15	57	1.474402652721992	13.577645129516865	-8.831578325830385
15	58	1.6008806621149672	13.529958160520321	-8.874425917687025
15	59	1.7172203959748358	13.560085464700709	-8.799165955766776
15	60	1.843698405367811	13.512398495704165	-8.842013547623417
15	61	1.9600381392276796	13.542525799884553	-8.766753585703167
15	62	2.0865161486206545	13.494838830888009	-8.809601177559808
15	63	2.2028558824805233	13.524966135068397	-8.734341215639558
15	64	2.3293338918734983	13.477279166071853	-8.777188807496199
15	65	2.445673625733367	13.507406470252242	-8.70192884557595
15	66	2.572151635126342	13.459719501255698	-8.74477643743259
15	67	2.6884913689862104	13.489846805436086	-8.66951647551234
15	68	2.814969378379186	13.442159836439542	-8.71236406736898
15	69	2.931309112239054	13.47228714061993	-8.637104105448731
15	70	3.0577871216320296	13.424600171623386	-8.679951697305372
15	71	3.0679253971651357	13.346785898446454	-8.79805925108226
15	72	1.2315849094691487	13.595204794333021	-8.863990695893994
15	73	1.2214466339360421	13.673019067509953	-8.745883142117107
15	74	1.337786367795911	13.703146371690341	-8.670623180196857
15	75	1.464264377188886	13.655459402693797	-8.713470772053498
15	76	1.5806041110487545	13.685586706874185	-8.638210810133248
15	77	1.7070821204417297	13.63789973787764	-8.681058401989889
15	78	1.8234218543015983	13.668027042058029	-8.60579844006964
15	79	1.9498998636945732	13.620340073061485	-8.64864603192628
15	80	2.066239597554442	13.650467377241874	-8.57338607000603
15	81	2.192717606947417	13.60278040824533	-8.61623366186267
15	82	2.3090573408072856	13.632907712425718	-8.540973699942422
15	83	2.4355353502002606	13.585220743429174	-8.583821291799062
15	84	2.5518750840601294	13.615348047609562	-8.508561329878813
15	85	2.6783530934531043	13.567661078613018	-8.551408921735453
15	86	2.794692827312973	13.597788382793405	-8.476148959815204
15	87	2.921170836705948	13.550101413796861	-8.518996551671844
15	88	1.3276480922628047	13.780960644867273	-8.55251562641997
15	89	1.4439878261226733	13.81108794904766	-8.47725566449972
15	90	1.5704658355156482	13.763400980051117	-8.52010325635636
15	91	1.686805569375517	13.793528284231506	-8.444843294436112
15	92	1.813283578768492	13.745841315234962	-8.487690886292752
15	93	1.9296233126283608	13.77596861941535	-8.412430924372503
15	94	2.0561013220213358	13.728281650418806	-8.455278516229143
15	95	2.172441055881204	13.758408954599194	-8.380018554308894
15	96	2.2989190652741796	13.71072198560265	-8.422866146165534
15	97	2.4152587991340484	13.740849289783037	-8.347606184245285
15	98	2.5417368085270233	13.693162320786493	-8.390453776101925
15	99	2.6580765423868917	13.723289624966881	-8.315193814181676
15	100	2.784554551779867	13.675602655970337	-8.358041406038316
15	101	2.9008942856397355	13.705729960150727	-8.282781444118067
15	102	3.027372295032711	13.658042991154183	-8.325629035974707
15	103	3.037510570565817	13.58022871797725	-8.443736589751595
15	104	1.2011700828698297	13.828647613863817	-8.50966803456333
15	105	1.1910318073367234	13.906461887040749	-8.39156048078644
15	106	1.307371541196592	13.936589191221138	-8.316300518866193
15	107	1.433849550589567	13.888902222224594	-8.359148110722831
15	108	1.5501892844494356	13.919029526404982	-8.283888148802584
15	109	1.6766672938424108	13.871342557408438	-8.326735740659224
[truncated: 43,361 more rows]
