# Supplementary material for: A Triple‐Nanoparticle System for Controlled Graphene Nanosheet Stacking: Enabling K/Na‐Ion Battery Anodes with Ultra‐Fast Charging Exceeding Petroleum Vehicle Refueling
Source: Adv Sci (Weinh). 2026 May 10:e24370. Online ahead of print. doi: 10.1002/advs.202524370 (PMC13335946; doi:10.1002/advs.202524370)
Supplement: Supplementary file 2 — Supporting File 2: advs75661‐sup‐0002‐Python_Stacking_GNS.zip. [file ADVS-9999-e24370-s003.zip › Python_Stacking_GNS(Multi-layer)/graphene_sheet_stacking.py]

import numpy as np
import matplotlib.pyplot as plt
from mpl_toolkits.mplot3d import Axes3D
from mpl_toolkits.mplot3d.art3d import Line3DCollection
from matplotlib.patches import Circle
from scipy.spatial import KDTree
import time
import os
import pandas as pd
import multiprocessing
import sys
import threading

# Global shared objects
global_lock = None
global_processed_count = None
global_valid_count = None


# -------------------------- Core Parameters --------------------------
GRAPHENE_ATOM_FILE = "graphene_1.687nm.txt"
SPHERE_DIAMETER = 32.5  # Sphere diameter (nm)
SPHERE_RADIUS = SPHERE_DIAMETER / 2  # 16.25nm
LAYER_SPACING = 0.335  # Interlayer spacing (nm)
TARGET_TOTAL_THICKNESS = 10.05  # Total thickness (nm)
OVERLAP_THRESHOLD = 0.334  # Overlap threshold (nm)
AREA_INCREASE_THRESHOLD = 0.01  # Minimum projected area (nm²)
CARBON_ATOM_DIAMETER = 0.095  # Carbon atom diameter (nm)
C_C_BOND_LENGTH = 0.142  # Carbon-carbon bond length (nm)
PARALLEL_PROCESSES = multiprocessing.cpu_count()  # Use available CPU cores
POINTS_PER_LAYER = 3000  # Number of points per layer
PROGRESS_INTERVAL = 5  # Progress update interval (seconds)
MAX_TARGET_RADIUS = SPHERE_RADIUS + TARGET_TOTAL_THICKNESS  # 26.3nm (critical for clamping)

# Calculate layer offsets with fixed logic to ensure completeness
layer_offsets = []
current_thickness = 0.0
layer_offsets.append(round(current_thickness, 4))  # Initial layer: 0.0

while True:
    next_thickness = current_thickness + LAYER_SPACING
    next_thickness_rounded = round(next_thickness, 4)
    target_rounded = round(TARGET_TOTAL_THICKNESS, 4)
    
    if next_thickness_rounded <= target_rounded:
        layer_offsets.append(next_thickness_rounded)
        current_thickness = next_thickness
    else:
        if round(current_thickness, 4) < target_rounded:
            layer_offsets.append(target_rounded)
        break

TOTAL_LAYERS = len(layer_offsets)
SPHERE_SURFACE_AREA = 4 * np.pi * SPHERE_RADIUS**2

print(f"=== Simulation Parameters ===")
print(f"Sphere diameter: {SPHERE_DIAMETER}nm | Radius: {SPHERE_RADIUS}nm")
print(f"Stacking parameters: {TOTAL_LAYERS} layers | Layer spacing: {LAYER_SPACING}nm | Total thickness: {layer_offsets[-1]}nm")
print(f"Max target radius: {MAX_TARGET_RADIUS}nm (SPHERE_RADIUS + TARGET_TOTAL_THICKNESS)")
print(f"Generated layer offsets: {layer_offsets}")
print(f"Point generation: {POINTS_PER_LAYER} Fibonacci points per layer | Total points: {POINTS_PER_LAYER * TOTAL_LAYERS}")
print(f"Parallel settings: {PARALLEL_PROCESSES} processes | Progress interval: {PROGRESS_INTERVAL}s")


# -------------------------- Fixed Core Functions --------------------------
def read_graphene_atoms(file_path):
    """Read graphene atom coordinates (convert Angstroms to nanometers)"""
    print(f"\nReading graphene atom file: {file_path}")
    if not os.path.exists(file_path):
        script_dir = os.path.dirname(os.path.abspath(__file__))
        alternative_path = os.path.join(script_dir, file_path)
        if os.path.exists(alternative_path):
            file_path = alternative_path
        else:
            print("Error: Graphene atom file not found")
            return np.array([])
    
    atoms = []
    with open(file_path, 'r') as f:
        for line in f:
            line = line.strip()
            if line.startswith(('ATOM', 'HETATM')):
                try:
                    x = float(line[30:38].strip()) / 10  # Convert Å to nm
                    y = float(line[38:46].strip()) / 10
                    z = float(line[46:54].strip()) / 10
                    atoms.append(np.array([x, y, z]))
                except:
                    continue
    
    if not atoms:
        print("Error: No valid atomic coordinates found")
        exit(1)
    # Calculate graphene radius (for reference)
    graphene_centroid = np.mean(atoms, axis=0)
    graphene_radius = np.max(np.linalg.norm(atoms - graphene_centroid, axis=1))
    print(f"Successfully read {len(atoms)} carbon atom coordinates | Graphene radius: {graphene_radius:.4f}nm")
    return np.array(atoms)


def fibonacci_sphere(samples, radius):
    """Generate uniformly distributed points on a sphere surface using Fibonacci algorithm"""
    points = []
    phi = np.pi * (3 - np.sqrt(5))  # Golden angle for uniform distribution
    for i in range(samples):
        y = 1 - (i / (samples - 1)) * 2  # y ranges from 1 to -1
        radius_proj = np.sqrt(1 - y**2)  # Radius of projection at this y
        theta = phi * i  # Angle with golden angle increment
        
        x = np.cos(theta) * radius_proj
        z = np.sin(theta) * radius_proj
        
        points.append(np.array([x, y, z]) * radius)
    return np.array(points)


def _rotation_matrix(v1, v2):
    """Calculate rotation matrix using Rodrigues' formula"""
    v1 = v1 / np.linalg.norm(v1)
    v2 = v2 / np.linalg.norm(v2)
    dot_product = np.dot(v1, v2)
    
    if np.isclose(np.abs(dot_product), 1.0):
        if dot_product < 0:
            if np.abs(v1[0]) < 0.9:
                axis = np.cross(v1, np.array([1, 0, 0]))
            else:
                axis = np.cross(v1, np.array([0, 1, 0]))
            axis = axis / np.linalg.norm(axis)
            angle = np.pi
        else:
            return np.eye(3)
    else:
        axis = np.cross(v1, v2)
        axis = axis / np.linalg.norm(axis)
        angle = np.arccos(dot_product)
    
    c = np.cos(angle)
    s = np.sin(angle)
    t = 1 - c
    x, y, z = axis
    
    return np.array([
        [t*x*x + c,   t*x*y - s*z, t*x*z + s*y],
        [t*x*y + s*z, t*y*y + c,   t*y*z - s*x],
        [t*x*z - s*y, t*y*z + s*x, t*z*z + c  ]
    ])


def align_graphene_to_sphere(graphene_atoms, surface_point, sphere_center, layer_offset=0.0):
    """
    ✅ Fixed: Align graphene to sphere surface without double offset
    surface_point already includes layer_offset (from layer_radius = SPHERE_RADIUS + layer_offset)
    """
    # Sphere surface normal vector (points outward from center)
    sphere_normal = (surface_point - sphere_center)
    sphere_normal = sphere_normal / np.linalg.norm(sphere_normal)
    
    # Graphene normal vector (align to sphere normal)
    centroid = np.mean(graphene_atoms, axis=0)
    centered = graphene_atoms - centroid
    cov = np.cov(centered.T)
    _, eigenvectors = np.linalg.eigh(cov)
    graphene_normal = eigenvectors[:, 0]
    graphene_normal = graphene_normal / np.linalg.norm(graphene_normal)
    
    if np.dot(graphene_normal, sphere_normal) < 0:
        graphene_normal = -graphene_normal
    
    # Rotate graphene to match sphere surface orientation
    rotation = _rotation_matrix(graphene_normal, sphere_normal)
    rotated = np.dot(centered, rotation.T)
    
    # ✅ Fix 1: Remove redundant layer_offset * sphere_normal (no double offset)
    translated = rotated + surface_point
    
    # ✅ Fix 2: Clamp atoms to max target radius (prevent >26.3nm)
    translated_clamped = []
    for atom in translated:
        dist_to_center = np.linalg.norm(atom - sphere_center)
        if dist_to_center > MAX_TARGET_RADIUS:
            # Scale atom back to MAX_TARGET_RADIUS if it exceeds the limit
            scale_factor = MAX_TARGET_RADIUS / dist_to_center
            atom = sphere_center + (atom - sphere_center) * scale_factor
        translated_clamped.append(atom)
    
    return np.array(translated_clamped)


def process_layer_task(args):
    """Process a single layer task with proper parameter handling"""
    proc_id, layer_idx, layer_offset, graphene_atoms, sphere_center, graphene_radius = args
    local_patches = []
    
    # Generate Fibonacci points for current layer (includes layer_offset)
    layer_radius = SPHERE_RADIUS + layer_offset
    # ✅ Validate layer radius (ensure it doesn't exceed max target)
    if layer_radius > MAX_TARGET_RADIUS + 1e-3:  # Allow 0.001nm tolerance
        print(f"Warning: Layer radius {layer_radius:.4f}nm exceeds max target {MAX_TARGET_RADIUS}nm")
        layer_radius = MAX_TARGET_RADIUS
    
    layer_points = fibonacci_sphere(POINTS_PER_LAYER, layer_radius)
    chunk_size = len(layer_points)
    start_time = time.time()
    
    print(f"Processing layer {layer_idx+1} | Offset: {layer_offset}nm | Layer radius: {layer_radius:.4f}nm")
    
    for point_idx, surface_point in enumerate(layer_points):
        sphere_normal = (surface_point - sphere_center)
        sphere_normal = sphere_normal / np.linalg.norm(sphere_normal)
        
        # Transform graphene sheet to current layer (uses fixed align function)
        transformed_atoms = align_graphene_to_sphere(
            graphene_atoms, surface_point, sphere_center, layer_offset
        )
        
        # ✅ Fix 3: Re-validate patch centroid radius (final check)
        patch_centroid = np.mean(transformed_atoms, axis=0)
        centroid_distance = np.linalg.norm(patch_centroid)
        if centroid_distance > MAX_TARGET_RADIUS + 1e-3:
            continue  # Skip patches that still exceed the radius after clamping
        
        # Overlap check (unchanged)
        overlap = False
        for _, _, existing_atoms, _ in local_patches:
            tree_candidate = KDTree(transformed_atoms)
            tree_existing = KDTree(existing_atoms)
            pairs = tree_candidate.query_ball_tree(tree_existing, 
                                                  r=OVERLAP_THRESHOLD)
            if any(len(p) > 0 for p in pairs):
                overlap = True
                break
        if overlap:
            continue
        
        # Calculate projected area (unchanged)
        area = _calculate_sphere_area(transformed_atoms, layer_radius, sphere_center)
        if area < AREA_INCREASE_THRESHOLD:
            continue
        
        # Add to local patches list
        local_patches.append((surface_point, layer_offset, transformed_atoms, area))
        
        # Update global counters
        with global_lock:
            global_valid_count.value += 1
        
        with global_lock:
            global_processed_count.value += 1
        
        # Progress logging
        if (point_idx + 1) % 20 == 0:
            elapsed = time.time() - start_time
            rate = (point_idx + 1) / elapsed if elapsed > 0 else 0
            print(f"Layer {layer_idx+1}/{TOTAL_LAYERS} (Process {proc_id:2d}) | "
                  f"Processed {point_idx + 1:4d}/{chunk_size:4d} points | "
                  f"Rate: {rate:.2f} points/sec | Elapsed: {elapsed:.1f}s")
    
    print(f"Process {proc_id:2d} (Layer {layer_idx+1}) completed | Valid patches: {len(local_patches)}")
    return local_patches


def _calculate_sphere_area(atoms, sphere_radius, sphere_center):
    """Calculate projected area on sphere surface"""
    if len(atoms) < 3:
        return 0.0
    
    relative = atoms - sphere_center
    r = np.linalg.norm(relative, axis=1)
    
    # Polar angle θ
    cos_theta = np.clip(relative[:, 2] / r, -1.0, 1.0)
    theta = np.arccos(cos_theta)
    
    # Azimuthal angle φ
    phi = np.arctan2(relative[:, 1], relative[:, 0])
    phi_min, phi_max = np.min(phi), np.max(phi)
    if phi_max < phi_min:
        phi_max += 2 * np.pi
    
    d_theta = np.max(theta) - np.min(theta)
    d_phi = phi_max - phi_min
    mean_theta = (np.max(theta) + np.min(theta)) / 2
    
    return max(sphere_radius**2 * d_theta * d_phi * np.sin(mean_theta), 0.0)


# -------------------------- Remaining Functions (Unchanged Except Export) --------------------------
def progress_monitor(total_points, processed_count, valid_count, stop_event):
    """Optimized progress monitor with stable counter reading"""
    start_time = time.time()
    last_valid = 0
    last_processed = 0
    
    while not stop_event.is_set():
        time.sleep(PROGRESS_INTERVAL)
        elapsed = time.time() - start_time
        
        current_processed = processed_count.value
        current_valid = valid_count.value
        
        processing_rate = (current_processed - last_processed) / PROGRESS_INTERVAL if PROGRESS_INTERVAL > 0 else 0
        valid_rate = (current_valid - last_valid) / PROGRESS_INTERVAL if PROGRESS_INTERVAL > 0 else 0
        last_processed = current_processed
        last_valid = current_valid
        
        progress_pct = min((current_processed / total_points) * 100, 99.9) if total_points > 0 else 0
        
        remaining_str = ""
        if current_processed > 0 and progress_pct < 99.9:
            remaining_time = (elapsed / current_processed) * (total_points - current_processed)
            remaining_str = f"| Estimated remaining: {remaining_time:.1f}s"
        
        bar_length = 30
        filled_length = int(bar_length * current_processed // total_points)
        progress_bar = "[" + "=" * filled_length + " " * (bar_length - filled_length) + "]"
        
        sys.stdout.write("\r")
        sys.stdout.write(f"Overall progress: {progress_bar} {progress_pct:.2f}% "
                        f"| Processed points: {current_processed}/{total_points} "
                        f"| Valid patches: {current_valid} "
                        f"| Rates: {processing_rate:.1f} points/sec, {valid_rate:.1f} patches/sec "
                        f"{remaining_str}")
        sys.stdout.flush()
    
    elapsed = time.time() - start_time
    sys.stdout.write("\r")
    print(f"Overall progress: [{'='*30}] 100.00% "
          f"| Total points processed: {total_points}/{total_points} "
          f"| Total valid patches: {valid_count.value} "
          f"| Total time: {elapsed:.2f}s          ")


def place_graphene_patches_parallel(graphene_atoms, sphere_center):
    global global_lock, global_processed_count, global_valid_count
    start_time = time.time()
    total_points = POINTS_PER_LAYER * TOTAL_LAYERS
    print(f"\n=== Starting Parallel Simulation ===")
    print(f"Number of processes: {PARALLEL_PROCESSES} | Layers: {TOTAL_LAYERS} | "
          f"Points per layer: {POINTS_PER_LAYER} | Total points: {total_points}")
    
    # Precompute graphene properties
    graphene_centroid = np.mean(graphene_atoms, axis=0)
    graphene_radius = np.max(np.linalg.norm(graphene_atoms - graphene_centroid, axis=1))
    print(f"Graphene properties: Radius {graphene_radius:.4f}nm | Atom count {len(graphene_atoms)}")
    
    # Create tasks for each layer
    layer_tasks = []
    for proc_id in range(PARALLEL_PROCESSES):
        for layer_idx in range(proc_id, TOTAL_LAYERS, PARALLEL_PROCESSES):
            layer_offset = layer_offsets[layer_idx]
            layer_tasks.append((
                proc_id, 
                layer_idx, 
                layer_offset,
                graphene_atoms,
                sphere_center,
                graphene_radius
            ))
    
    # Initialize global lock and counters
    global_lock = multiprocessing.Lock()
    global_processed_count = multiprocessing.Value('i', 0)
    global_valid_count = multiprocessing.Value('i', 0)
    stop_event = multiprocessing.Event()
    
    # Start progress monitoring thread
    monitor_thread = threading.Thread(
        target=progress_monitor,
        args=(total_points, global_processed_count, global_valid_count, stop_event),
        daemon=True
    )
    monitor_thread.start()
    
    # Process with multiprocessing
    with multiprocessing.Pool(processes=PARALLEL_PROCESSES) as pool:
        results = pool.map(process_layer_task, layer_tasks)
    
    # Combine results
    valid_patches = []
    for sublist in results:
        if isinstance(sublist, list):
            valid_patches.extend(sublist)
    print(f"\n📊 Combined patch count: {len(valid_patches)}")
    
    # Post-processing statistics
    stop_event.set()
    monitor_thread.join()
    total_area = sum(patch[3] for patch in valid_patches) if valid_patches else 0.0
    elapsed_time = time.time() - start_time
    
    # Print statistics
    print(f"\n\n=== Parallel Simulation Statistics ===")
    print(f"Total points processed: {total_points}")
    print(f"Total valid graphene sheets: {len(valid_patches)}")
    print(f"Total projected area: {total_area:.2f}nm²")
    print(f"Sphere surface coverage: {total_area/SPHERE_SURFACE_AREA*100:.4f}%" if SPHERE_SURFACE_AREA !=0 else "0.0000%")
    print(f"Total computation time: {elapsed_time:.2f}seconds")
    print(f"Average processing rate: {total_points/elapsed_time:.2f}points/second")
    
    return valid_patches, total_area

def visualize_model(valid_patches, graphene_atoms, sphere_radius, total_area):
    """Visualize the multi-layer graphene stacking model (no red grid line)"""
    print(f"\nGenerating visualization...")
    fig = plt.figure(figsize=(20, 15))
    ax3d = fig.add_subplot(221, projection='3d')  # 3D view for stacking
    ax_xz = fig.add_subplot(222)                  # 2D XZ cross-section
    ax_yz = fig.add_subplot(223)                  # 2D YZ cross-section
    ax_info = fig.add_subplot(224, frameon=False) # Simulation info panel

    # Style Parameters
    axis_linewidth_2d = 2.0
    tick_width_2d = 1.5
    tick_width_3d = 1.5
    label_fontsize = 14
    title_fontsize = 16
    tick_labelsize = 12
    info_fontsize = 14
    axis_title_fontsize = 18

    # Draw transparent spherical substrate (only the base sphere, no red grid)
    u, v = np.linspace(0, 2 * np.pi, 100), np.linspace(0, np.pi, 50)
    x_sphere = sphere_radius * np.outer(np.cos(u), np.sin(v))
    y_sphere = sphere_radius * np.outer(np.sin(u), np.sin(v))
    z_sphere = sphere_radius * np.outer(np.ones(len(u)), np.cos(v))
    ax3d.plot_surface(x_sphere, y_sphere, z_sphere, 
                      color='lightblue', alpha=0.2, edgecolor='none')
    
    # x_max = MAX_TARGET_RADIUS * np.outer(np.cos(u), np.sin(v))
    # y_max = MAX_TARGET_RADIUS * np.outer(np.sin(u), np.sin(v))
    # z_max = MAX_TARGET_RADIUS * np.outer(np.ones(len(u)), np.cos(v))
    # ax3d.plot_wireframe(x_max, y_max, z_max, color='red', alpha=0.5, linestyle='--', linewidth=1)

    # Configure 3D Axis
    ax3d.tick_params(axis='x', width=tick_width_3d, labelsize=tick_labelsize)
    ax3d.tick_params(axis='y', width=tick_width_3d, labelsize=tick_labelsize)
    ax3d.tick_params(axis='z', width=tick_width_3d, labelsize=tick_labelsize)
    ax3d.set_xlabel('X Position (nm)', fontsize=label_fontsize)
    ax3d.set_ylabel('Y Position (nm)', fontsize=label_fontsize)
    ax3d.set_zlabel('Z Position (nm)', fontsize=label_fontsize)
    ax3d.set_title('3D Multi-Layer Graphene Stacking', fontsize=title_fontsize, pad=20)

    # Add 3D Color Bar
    cmap = plt.cm.viridis
    layer_colors = {offset: cmap(i / TOTAL_LAYERS) for i, offset in enumerate(layer_offsets)}
    sm = plt.cm.ScalarMappable(cmap=cmap, norm=plt.Normalize(vmin=0, vmax=TOTAL_LAYERS - 1))
    sm.set_array([])
    cbar = fig.colorbar(sm, ax=ax3d, pad=0.1)
    cbar.set_label('Layer Number', fontsize=label_fontsize, labelpad=10)
    cbar.ax.tick_params(width=tick_width_2d, labelsize=tick_labelsize)
    cbar.ax.text(0.5, 1.05, 'Inner Layers → Outer Layers', 
                 transform=cbar.ax.transAxes, ha='center', 
                 fontsize=label_fontsize, style='italic')

    # Draw Graphene Sheets
    atom_scale = 30
    atom_size = (CARBON_ATOM_DIAMETER * atom_scale) ** 2
    bond_width = 0.4

    for (_, layer_offset, atoms, _) in valid_patches:
        color = layer_colors[layer_offset]
        ax3d.scatter(atoms[:, 0], atoms[:, 1], atoms[:, 2],
                    color=color, s=atom_size, alpha=0.8)
        
        bonds = []
        for i, a1 in enumerate(atoms):
            for j, a2 in enumerate(atoms[i + 1:]):
                bond_length = np.linalg.norm(a1 - a2)
                if 0.8 * C_C_BOND_LENGTH < bond_length < 1.2 * C_C_BOND_LENGTH:
                    bonds.append([a1, a2])
        
        if bonds:
            ax3d.add_collection3d(Line3DCollection(
                bonds, colors=color, linewidths=bond_width, alpha=0.6
            ))

    for spine in ax_xz.spines.values():
        spine.set_linewidth(axis_linewidth_2d)
    ax_xz.tick_params(axis='both', width=tick_width_2d, labelsize=tick_labelsize)
    ax_xz.set_title('XZ Plane Cross-Section', fontsize=title_fontsize, pad=10)
    ax_xz.set_xlabel('X Position (nm)', fontsize=label_fontsize)
    ax_xz.set_ylabel('Z Position (nm)', fontsize=label_fontsize)
    ax_xz.add_patch(Circle((0, 0), sphere_radius, fill=True, color='lightblue', alpha=0.1))
    ax_xz.add_patch(Circle((0, 0), sphere_radius, fill=False, color='blue', linewidth=1.2))
    # ax_xz.add_patch(Circle((0, 0), MAX_TARGET_RADIUS, fill=False, color='red', linestyle='--', linewidth=1.2))
    ax_xz.set_xlim(-MAX_TARGET_RADIUS * 1.2, MAX_TARGET_RADIUS * 1.2)
    ax_xz.set_ylim(-MAX_TARGET_RADIUS * 1.2, MAX_TARGET_RADIUS * 1.2)
    ax_xz.set_aspect('equal')

    for spine in ax_yz.spines.values():
        spine.set_linewidth(axis_linewidth_2d)
    ax_yz.tick_params(axis='both', width=tick_width_2d, labelsize=tick_labelsize)
    ax_yz.set_title('YZ Plane Cross-Section', fontsize=title_fontsize, pad=10)
    ax_yz.set_xlabel('Y Position (nm)', fontsize=label_fontsize)
    ax_yz.set_ylabel('Z Position (nm)', fontsize=label_fontsize)
    ax_yz.add_patch(Circle((0, 0), sphere_radius, fill=True, color='lightblue', alpha=0.1))
    ax_yz.add_patch(Circle((0, 0), sphere_radius, fill=False, color='blue', linewidth=1.2))

    # ax_yz.add_patch(Circle((0, 0), MAX_TARGET_RADIUS, fill=False, color='red', linestyle='--', linewidth=1.2))
    ax_yz.set_xlim(-MAX_TARGET_RADIUS * 1.2, MAX_TARGET_RADIUS * 1.2)
    ax_yz.set_ylim(-MAX_TARGET_RADIUS * 1.2, MAX_TARGET_RADIUS * 1.2)
    ax_yz.set_aspect('equal')

    # Project Graphene Atoms onto 2D Cross-Sections
    for (_, layer_offset, atoms, _) in valid_patches:
        color = layer_colors[layer_offset]
        ax_xz.scatter(atoms[:, 0], atoms[:, 2], color=color, s=atom_size / 2, alpha=0.5)
        ax_yz.scatter(atoms[:, 1], atoms[:, 2], color=color, s=atom_size / 2, alpha=0.5)


    g_min, g_max = np.min(graphene_atoms, axis=0), np.max(graphene_atoms, axis=0)
    info_text = (
        f"Sphere diameter: {SPHERE_DIAMETER}nm | Total layers: {TOTAL_LAYERS}\n"
        f"Graphene radius: {np.max(np.linalg.norm(graphene_atoms - np.mean(graphene_atoms, axis=0))):.3f}nm\n"
        f"Valid sheets: {len(valid_patches)} | Coverage: {total_area/SPHERE_SURFACE_AREA*100:.2f}%\n"
        f"Points per layer: {POINTS_PER_LAYER} | Parallel processes: {PARALLEL_PROCESSES}"
    )
    ax_info.text(0.05, 0.95, info_text, fontsize=info_fontsize, 
                verticalalignment='top', bbox=dict(facecolor='lightgray', alpha=0.8))
    ax_info.set_title('Simulation Parameters', fontsize=title_fontsize, pad=10)
    ax_info.axis('off')

    # Save and Close Plot
    plt.tight_layout()
    plt.savefig('graphene_stacking_fibonacci_per_layer.png', dpi=300, bbox_inches='tight')
    print("Visualization saved: graphene_stacking_fibonacci_per_layer.png")
    plt.close()


def export_to_csv(valid_patches, output_path='graphene_patches_fibonacci_per_layer.csv'):
    """
    ✅ Fixed: Export with validation of radial distance vs. layer_offset
    Ensures coordinates match the intended layer radius
    """
    print(f"\nExporting coordinates to {output_path}...")
    output_data = []
    sphere_center = np.zeros(3)
    
    for patch_idx, (_, layer_offset, atoms, _) in enumerate(valid_patches):
        # ✅ Validate patch radius matches layer_offset (critical check)
        patch_centroid = np.mean(atoms, axis=0)
        actual_radius = np.linalg.norm(patch_centroid - sphere_center)
        expected_radius = SPHERE_RADIUS + layer_offset
        
        # Allow 0.5nm tolerance (graphene has its own radius ~0.84nm)
        if abs(actual_radius - expected_radius) > 0.5:
            print(f"Warning: Patch {patch_idx} | LayerOffset {layer_offset}nm | Actual radius {actual_radius:.4f}nm (expected {expected_radius:.4f}nm)")
            continue  # Skip mismatched patches
        
        # Simplified PatchID (no redundant layer_idx binding)
        patch_id = patch_idx + 1  # Unique ID for each valid patch
        for coord_idx, atom in enumerate(atoms):
            # Final clamp to max radius (last safety net)
            atom_dist = np.linalg.norm(atom - sphere_center)
            if atom_dist > MAX_TARGET_RADIUS:
                scale_factor = MAX_TARGET_RADIUS / atom_dist
                atom = sphere_center + (atom - sphere_center) * scale_factor
            
            output_data.append([
                patch_id, coord_idx + 1,
                round(atom[0], 6), round(atom[1], 6), round(atom[2], 6),
                round(layer_offset, 4)
            ])
    
    # Verify exported offsets
    exported_offsets = set(row[5] for row in output_data)
    print(f"Exported layer offsets: {sorted(exported_offsets)}")
    missing_offsets = set(layer_offsets) - exported_offsets
    if missing_offsets:
        print(f"Warning: Some layer offsets have no valid patches: {sorted(missing_offsets)}")
    
    df = pd.DataFrame(output_data, columns=[
        'PatchID', 'CoordinateIndex', 'X', 'Y', 'Z', 'LayerOffset'
    ])
    df.to_csv(output_path, index=False)
    print(f"Export completed: {len(output_data)} atomic coordinates (all ≤ {MAX_TARGET_RADIUS}nm)")


# -------------------------- Main Program --------------------------
if __name__ == "__main__":
    try:
        # 1. Read graphene atom coordinates
        print('1. Reading graphene atom coordinates...')
        graphene_atoms = read_graphene_atoms(GRAPHENE_ATOM_FILE)
        if graphene_atoms.size == 0:
            raise Exception("No graphene atom coordinates obtained")
        
        # 2. Parallel placement of multi-layer graphene
        sphere_center = np.zeros(3)
        print('\n2. Starting parallel graphene placement...')
        valid_patches, total_area = place_graphene_patches_parallel(graphene_atoms, sphere_center)
        
        # 3. Generate visualization
        if valid_patches:
            print('\n3. Generating 3D visualization...')
            visualize_model(valid_patches, graphene_atoms, SPHERE_RADIUS, total_area)
        else:
            print('\n3. No valid patches to visualize')
        
        # 4. Export to CSV
        if valid_patches:
            print('\n4. Exporting results to CSV...')
            export_to_csv(valid_patches)
        else:
            print('\n4. No valid patches to export')
        
        print("\n=== Program execution completed ===")
        print(f"Result file: {export_to_csv.__defaults__[0]}")
        print(f"Visualization file: graphene_patches_with_progress.png")
        
    except Exception as e:
        print(f"Error: {str(e)}")
        import traceback
        traceback.print_exc()
