# Supplementary material for: A Triple‐Nanoparticle System for Controlled Graphene Nanosheet Stacking: Enabling K/Na‐Ion Battery Anodes with Ultra‐Fast Charging Exceeding Petroleum Vehicle Refueling
Source: Adv Sci (Weinh). 2026 May 10:e24370. Online ahead of print. doi: 10.1002/advs.202524370 (PMC13335946; doi:10.1002/advs.202524370)
Supplement: Supplementary file 2 — Supporting File 2: advs75661‐sup‐0002‐Python_Stacking_GNS.zip. [file ADVS-9999-e24370-s003.zip › Python_Stacking_GNS(Multi-layer)/layer_offset_statistics.csv]

LayerOffset	Count
0.0	55755
0.335	60885
0.67	63990
1.005	70335
1.34	77625
1.675	80325
2.01	85185
2.345	90045
2.68	96255
3.015	100575
3.35	100845
3.685	101655
4.02	103815
4.355	105705
4.69	113130
5.025	116100
5.36	118665
5.695	128115
6.03	135675
6.365	141750
6.7	149040
7.035	152685
7.37	157140
7.705	162135
8.04	166590
8.375	173340
8.71	176175
9.045	180090
9.38	186705
9.715	197640
10.05	208440
