# Supplementary material for: A Triple‐Nanoparticle System for Controlled Graphene Nanosheet Stacking: Enabling K/Na‐Ion Battery Anodes with Ultra‐Fast Charging Exceeding Petroleum Vehicle Refueling
Source: Adv Sci (Weinh). 2026 May 10:e24370. Online ahead of print. doi: 10.1002/advs.202524370 (PMC13335946; doi:10.1002/advs.202524370)
Supplement: Supplementary file 2 — Supporting File 2: advs75661‐sup‐0002‐Python_Stacking_GNS.zip. [file ADVS-9999-e24370-s003.zip › Python_Stacking_GNS(Multi-layer)/venv/bin/activate]

# This file must be used with "source bin/activate" *from bash*
# You cannot run it directly

deactivate () {
    # reset old environment variables
    if [ -n "${_OLD_VIRTUAL_PATH:-}" ] ; then
        PATH="${_OLD_VIRTUAL_PATH:-}"
        export PATH
        unset _OLD_VIRTUAL_PATH
    fi
    if [ -n "${_OLD_VIRTUAL_PYTHONHOME:-}" ] ; then
        PYTHONHOME="${_OLD_VIRTUAL_PYTHONHOME:-}"
        export PYTHONHOME
        unset _OLD_VIRTUAL_PYTHONHOME
    fi

    # Call hash to forget past commands. Without forgetting
    # past commands the $PATH changes we made may not be respected
    hash -r 2> /dev/null

    if [ -n "${_OLD_VIRTUAL_PS1:-}" ] ; then
        PS1="${_OLD_VIRTUAL_PS1:-}"
        export PS1
        unset _OLD_VIRTUAL_PS1
    fi

    unset VIRTUAL_ENV
    unset VIRTUAL_ENV_PROMPT
    if [ ! "${1:-}" = "nondestructive" ] ; then
    # Self destruct!
        unset -f deactivate
    fi
}

# unset irrelevant variables
deactivate nondestructive

# on Windows, a path can contain colons and backslashes and has to be converted:
if [ "${OSTYPE:-}" = "cygwin" ] || [ "${OSTYPE:-}" = "msys" ] ; then
    # transform D:\path\to\venv to /d/path/to/venv on MSYS
    # and to /cygdrive/d/path/to/venv on Cygwin
    export VIRTUAL_ENV=$(cygpath '/home/root123/Downloads/Python_Stacking_GNS 2 (Copy)/venv')
else
    # use the path as-is
    export VIRTUAL_ENV='/home/root123/Downloads/Python_Stacking_GNS 2 (Copy)/venv'
fi

_OLD_VIRTUAL_PATH="$PATH"
PATH="$VIRTUAL_ENV/"bin":$PATH"
export PATH

# unset PYTHONHOME if set
# this will fail if PYTHONHOME is set to the empty string (which is bad anyway)
# could use `if (set -u; : $PYTHONHOME) ;` in bash
if [ -n "${PYTHONHOME:-}" ] ; then
    _OLD_VIRTUAL_PYTHONHOME="${PYTHONHOME:-}"
    unset PYTHONHOME
fi

if [ -z "${VIRTUAL_ENV_DISABLE_PROMPT:-}" ] ; then
    _OLD_VIRTUAL_PS1="${PS1:-}"
    PS1='(venv) '"${PS1:-}"
    export PS1
    VIRTUAL_ENV_PROMPT='(venv) '
    export VIRTUAL_ENV_PROMPT
fi

# Call hash to forget past commands. Without forgetting
# past commands the $PATH changes we made may not be respected
hash -r 2> /dev/null
