# Supplementary material for: A Triple‐Nanoparticle System for Controlled Graphene Nanosheet Stacking: Enabling K/Na‐Ion Battery Anodes with Ultra‐Fast Charging Exceeding Petroleum Vehicle Refueling
Source: Adv Sci (Weinh). 2026 May 10:e24370. Online ahead of print. doi: 10.1002/advs.202524370 (PMC13335946; doi:10.1002/advs.202524370)
Supplement: Supplementary file 2 — Supporting File 2: advs75661‐sup‐0002‐Python_Stacking_GNS.zip. [file ADVS-9999-e24370-s003.zip › Python_Stacking_GNS(Multi-layer)/venv/pyvenv.cfg]

home = /usr/bin
include-system-site-packages = false
version = 3.12.3
executable = /usr/bin/python3.12
command = /home/root123/Downloads/Python_Stacking_GNS 2 (Copy)/venv/bin/python3 -m venv /home/root123/Downloads/Python_Stacking_GNS 2 (Copy)/venv
