# Supplementary material for: A Triple‐Nanoparticle System for Controlled Graphene Nanosheet Stacking: Enabling K/Na‐Ion Battery Anodes with Ultra‐Fast Charging Exceeding Petroleum Vehicle Refueling
Source: Adv Sci (Weinh). 2026 May 10:e24370. Online ahead of print. doi: 10.1002/advs.202524370 (PMC13335946; doi:10.1002/advs.202524370)
Supplement: Supplementary file 2 — Supporting File 2: advs75661‐sup‐0002‐Python_Stacking_GNS.zip. [file ADVS-9999-e24370-s003.zip › Python_Stacking_GNS(Single-layer)/Calculating_Intercrossion_Line.py]

import numpy as np
import pandas as pd
import matplotlib.pyplot as plt
from mpl_toolkits.mplot3d import Axes3D
from scipy.spatial import ConvexHull, Delaunay
import matplotlib.colors as mcolors
import os
from scipy import stats
import multiprocessing as mp
from joblib import Parallel, delayed
import tqdm
import pickle
import time
from itertools import combinations


class GrapheneAnalyzer:
    """Graphene data analysis tool with parallel computing support"""

    def __init__(self, file_path=None, sphere_radius=16.25, analysis_size=2.5, y_tolerance=0.1, n_jobs=-1):
        """
        Initialize the analyzer with optional parallel settings

        Args:
            file_path: Path to the data file
            sphere_radius: Radius of the sphere (nm)
            analysis_size: Size of the analysis region (nm)
            y_tolerance: Y-coordinate tolerance for plane intersection
            n_jobs: Number of parallel jobs, -1 uses all available cores
        """
        self.file_path = file_path
        self.sphere_radius = sphere_radius
        self.analysis_size = analysis_size
        self.y_tolerance = y_tolerance
        self.n_jobs = n_jobs if n_jobs != -1 else mp.cpu_count()
        self.data = None
        self.results = None
        self.sphere_points = None
        self.colors = None
        self.all_sampling_points = 20  # Fixed number of sampling points
        self.boundary_extraction_method = 'adjacency'  # 'extremum' or 'adjacency'
        self.atom_distance_threshold = 0.2  # nm, slightly larger than graphene C-C bond (0.142nm)
        self.extremum_threshold = 0.2  # nm, for extremum boundary extraction
        self.c_c_bond_length = 0.142  # nm, standard C-C bond length in graphene

    def load_data(self, file_path=None):
        """Load and process graphene coordinate data"""
        if file_path:
            self.file_path = file_path

        if not self.file_path:
            raise ValueError("Data file path must be provided")

        if not os.path.exists(self.file_path):
            raise FileNotFoundError(f"File not found: {self.file_path}")

        try:
            # Read raw data
            df = pd.read_csv(self.file_path, header=None)

            # Validate data structure
            if len(df.columns) < 5:
                raise ValueError("Data must include sheet ID, coordinate index, and XYZ columns")

            # Extract and rename columns
            self.data = df.iloc[:, [0, 2, 3, 4]].copy()
            self.data.columns = ['SheetID', 'X', 'Y', 'Z']

            # Convert data types
            for col in ['X', 'Y', 'Z']:
                self.data[col] = pd.to_numeric(self.data[col], errors='coerce')

            # Remove invalid rows
            self.data.dropna(subset=['X', 'Y', 'Z'], inplace=True)

            # Ensure row count is multiple of 135
            if len(self.data) % 135 != 0:
                print(f"Warning: Row count is not a multiple of 135, truncating to nearest valid count")
                valid_rows = len(self.data) // 135 * 135
                self.data = self.data.iloc[:valid_rows]

            # Assign unique PatchID to each graphene sheet
            self.data['PatchID'] = np.repeat(range(len(self.data) // 135), 135)

            print(f"Data loaded successfully: {len(self.data) // 135} graphene patches")
            return self

        except Exception as e:
            print(f"Error loading data: {str(e)}")
            raise

    def generate_equatorial_points(self, n=20):
        """Generate sampling points on the equatorial plane (y=0) of the sphere"""
        theta = np.linspace(0, 2 * np.pi, n, endpoint=False)
        points = np.zeros((n, 3))
        points[:, 0] = self.sphere_radius * np.cos(theta)  # X-coordinate
        points[:, 2] = self.sphere_radius * np.sin(theta)  # Z-coordinate
        return points

    def create_color_map(self, n_points):
        """Create a color map for sampling points"""
        cmap = plt.colormaps.get_cmap('tab20')
        return [cmap(i % 20) for i in range(n_points)]

    def extract_real_boundary_extremum(self, patch_df):
        """Extract boundary points using coordinate extremum method"""
        points = patch_df[['X', 'Y', 'Z']].values
        x_min, x_max = points[:, 0].min(), points[:, 0].max()
        y_min, y_max = points[:, 1].min(), points[:, 1].max()
        z_min, z_max = points[:, 2].min(), points[:, 2].max()

        # Filter points near coordinate extrema (boundary points)
        boundary_mask = (
            (np.abs(points[:, 0] - x_min) < self.extremum_threshold) |
            (np.abs(points[:, 0] - x_max) < self.extremum_threshold) |
            (np.abs(points[:, 1] - y_min) < self.extremum_threshold) |
            (np.abs(points[:, 1] - y_max) < self.extremum_threshold) |
            (np.abs(points[:, 2] - z_min) < self.extremum_threshold) |
            (np.abs(points[:, 2] - z_max) < self.extremum_threshold)
        )
        boundary_points = points[boundary_mask]

        # Sort boundary points to form a closed contour (simplified)
        # This is a heuristic for 2D projection, may need adjustment for 3D
        if len(boundary_points) > 2:
            # Project to XZ plane (assuming Y is the normal direction)
            projection = boundary_points[:, [0, 2]]
            # Compute centroid
            centroid = np.mean(projection, axis=0)
            # Compute angles relative to centroid
            angles = np.arctan2(projection[:, 1] - centroid[1], projection[:, 0] - centroid[0])
            # Sort by angles
            sorted_indices = np.argsort(angles)
            boundary_points = boundary_points[sorted_indices]

        return boundary_points

    def extract_real_boundary_adjacency(self, patch_df):
        """Extract boundary points using adjacency matrix method"""
        points = patch_df[['X', 'Y', 'Z']].values
        num_points = len(points)

        # Skip if too few points
        if num_points < 3:
            return np.array([])

        # Compute pairwise distances
        distances = np.zeros((num_points, num_points))
        for i in range(num_points):
            for j in range(i + 1, num_points):
                dist = np.linalg.norm(points[i] - points[j])
                distances[i, j] = distances[j, i] = dist

        # Create adjacency matrix (True if distance < threshold)
        adjacency = distances < self.atom_distance_threshold
        np.fill_diagonal(adjacency, False)  # No self-connections

        # Count neighbors for each point
        neighbor_count = np.sum(adjacency, axis=1)

        # Boundary points have fewer neighbors (typically 1 or 2 for ideal graphene)
        # Use a threshold to handle edge cases (e.g., defects)
        boundary_mask = neighbor_count <= 3
        boundary_points = points[boundary_mask]

        # Skip if too few boundary points
        if len(boundary_points) < 2:
            return np.array([])

        # Sort boundary points to form a closed contour (simplified)
        # Project to XZ plane and sort by angles around centroid
        projection = boundary_points[:, [0, 2]]
        centroid = np.mean(projection, axis=0)
        angles = np.arctan2(projection[:, 1] - centroid[1], projection[:, 0] - centroid[0])
        sorted_indices = np.argsort(angles)
        boundary_points = boundary_points[sorted_indices]

        return boundary_points

    def extract_boundary_points(self, patch_df):
        """Extract boundary points using the selected method"""
        if self.boundary_extraction_method == 'extremum':
            return self.extract_real_boundary_extremum(patch_df)
        else:  # 'adjacency'
            return self.extract_real_boundary_adjacency(patch_df)

    def identify_bonds(self, patch_df):
        """Identify bonds between carbon atoms in a graphene patch"""
        points = patch_df[['X', 'Y', 'Z']].values
        num_points = len(points)
        
        # Initialize bonds list
        bonds = []
        
        # Iterate over all pairs of atoms
        for i in range(num_points):
            for j in range(i + 1, num_points):
                # Calculate distance between atoms
                dist = np.linalg.norm(points[i] - points[j])
                
                # Check if distance is within expected C-C bond length range
                if self.c_c_bond_length * 0.95 <= dist <= self.c_c_bond_length * 1.05:
                    bonds.append((i, j))
        
        return bonds

    def identify_hexagons(self, patch_df, bonds):
        """Identify hexagonal rings in a graphene patch"""
        points = patch_df[['X', 'Y', 'Z']].values
        num_points = len(points)
        
        # Create adjacency list from bonds
        adjacency = {i: [] for i in range(num_points)}
        for i, j in bonds:
            adjacency[i].append(j)
            adjacency[j].append(i)
        
        # Find all hexagons (6-membered rings)
        hexagons = []
        visited = set()
        
        # Depth-first search to find cycles of length 6
        def find_hexagons(start, current, depth, path):
            if depth == 6:
                if current == start:
                    # Check if this hexagon is already found (up to rotation)
                    normalized_path = min([path[i:] + path[:i] for i in range(6)])
                    if tuple(normalized_path) not in visited:
                        visited.add(tuple(normalized_path))
                        hexagons.append(path.copy())
                return
            
            for neighbor in adjacency[current]:
                # Avoid going back to the previous node (except when completing the cycle)
                if depth > 0 and neighbor == path[depth-1]:
                    continue
                # Avoid cycles shorter than 6
                if depth > 1 and neighbor == start:
                    continue
                
                path.append(neighbor)
                find_hexagons(start, neighbor, depth + 1, path)
                path.pop()
        
        # Start DFS from each node
        for i in range(num_points):
            find_hexagons(i, i, 0, [])
        
        return hexagons

    @staticmethod
    def calculate_plane_intersection(patch_points, plane_normal=np.array([0, 1, 0]), plane_d=0):
        """Calculate intersection lines between a graphene patch and a specified plane"""
        if len(patch_points) < 2:
            return []

        intersection_points = []
        num_points = len(patch_points)

        # Iterate over edges (assume points are ordered to form a closed contour)
        for i in range(num_points):
            p1 = patch_points[i]
            p2 = patch_points[(i + 1) % num_points]  # Closed polygon

            # Calculate distances from segment endpoints to the plane
            d1 = np.dot(p1, plane_normal) + plane_d
            d2 = np.dot(p2, plane_normal) + plane_d

            # Calculate intersection when segment crosses the plane
            if d1 * d2 <= 0:
                if np.abs(d1 - d2) < 1e-10:  # Avoid division by zero
                    continue

                t = -d1 / (d2 - d1)  # Interpolation parameter
                intersection = p1 + t * (p2 - p1)
                intersection_points.append(intersection)

        # Remove duplicate points (due to floating point precision)
        if intersection_points:
            intersection_points = np.array(intersection_points)
            # Round coordinates to 6 decimal places to handle precision issues
            rounded_points = np.round(intersection_points, 6)
            unique_indices = np.unique(rounded_points, axis=0, return_index=True)[1]
            intersection_points = intersection_points[unique_indices]

        return intersection_points

    def calculate_bond_intersections(self, patch_df, bonds, plane_normal=np.array([0, 1, 0]), plane_d=0):
        """Calculate intersections between graphene bonds and a specified plane"""
        points = patch_df[['X', 'Y', 'Z']].values
        intersections = []
        
        for i, j in bonds:
            p1 = points[i]
            p2 = points[j]
            
            # Calculate distances from segment endpoints to the plane
            d1 = np.dot(p1, plane_normal) + plane_d
            d2 = np.dot(p2, plane_normal) + plane_d
            
            # Calculate intersection when segment crosses the plane
            if d1 * d2 <= 0:
                if np.abs(d1 - d2) < 1e-10:  # Avoid division by zero
                    continue
                
                t = -d1 / (d2 - d1)  # Interpolation parameter
                intersection = p1 + t * (p2 - p1)
                intersections.append({
                    'point': intersection,
                    'bond': (i, j),
                    'patch_id': patch_df['PatchID'].iloc[0]
                })
        
        return intersections

    def calculate_hexagon_intersections(self, patch_df, hexagons, plane_normal=np.array([0, 1, 0]), plane_d=0):
        """Calculate intersections between graphene hexagons and a specified plane"""
        points = patch_df[['X', 'Y', 'Z']].values
        intersections = []
        
        for hexagon in hexagons:
            # Extract the six points of the hexagon
            hex_points = [points[i] for i in hexagon]
            
            # Calculate the plane of the hexagon (simplified as the mean normal)
            # In a real implementation, we would compute the plane of best fit
            hex_center = np.mean(hex_points, axis=0)
            
            # Check if the hexagon intersects the plane
            # This is a simplified check, in reality we would check if the hexagon's plane
            # intersects the specified plane and then compute the intersection line
            distances = [np.dot(p - hex_center, plane_normal) for p in hex_points]
            
            # If the hexagon straddles the plane, compute the intersection line
            if any(d > 0 for d in distances) and any(d < 0 for d in distances):
                # Find the edges of the hexagon that intersect the plane
                hex_edges = [(hex_points[i], hex_points[(i+1)%6]) for i in range(6)]
                edge_intersections = []
                
                for p1, p2 in hex_edges:
                    d1 = np.dot(p1, plane_normal) + plane_d
                    d2 = np.dot(p2, plane_normal) + plane_d
                    
                    if d1 * d2 <= 0:
                        if np.abs(d1 - d2) < 1e-10:  # Avoid division by zero
                            continue
                        
                        t = -d1 / (d2 - d1)  # Interpolation parameter
                        intersection = p1 + t * (p2 - p1)
                        edge_intersections.append(intersection)
                
                # If there are exactly two intersections, they form a line segment
                if len(edge_intersections) == 2:
                    intersections.append({
                        'line': edge_intersections,
                        'hexagon': hexagon,
                        'patch_id': patch_df['PatchID'].iloc[0]
                    })
        
        return intersections

    def analyze_intersections(self, center_point):
        """Analyze intersections of graphene patches with the XZ plane near a specified center point"""
        x_min, x_max = center_point[0] - self.analysis_size, center_point[0] + self.analysis_size
        z_min, z_max = center_point[2] - self.analysis_size, center_point[2] + self.analysis_size

        projections = []
        bond_intersections = []
        hexagon_intersections = []
        intersecting_patches = []

        for patch_id, patch_df in self.data.groupby('PatchID'):
            # Extract real boundary points
            patch_points = self.extract_boundary_points(patch_df)

            # Skip invalid data
            if np.any(np.isnan(patch_points)) or len(patch_points) < 2:
                continue

            # Identify bonds in the graphene patch
            bonds = self.identify_bonds(patch_df)
            
            # Identify hexagonal rings in the graphene patch
            hexagons = self.identify_hexagons(patch_df, bonds)
            
            # Calculate bond intersections with XZ plane (Y=0)
            bond_intersections_list = self.calculate_bond_intersections(
                patch_df, bonds, plane_normal=np.array([0, 1, 0]), plane_d=0
            )
            
            # Calculate hexagon intersections with XZ plane (Y=0)
            hexagon_intersections_list = self.calculate_hexagon_intersections(
                patch_df, hexagons, plane_normal=np.array([0, 1, 0]), plane_d=0
            )
            
            # Filter intersections within analysis region
            valid_bond_intersections = []
            for item in bond_intersections_list:
                point = item['point']
                if (x_min <= point[0] <= x_max and
                        z_min <= point[2] <= z_max and
                        np.abs(point[1]) < self.y_tolerance):
                    # Convert to coordinates with origin at center point
                    proj_x = point[0] - center_point[0]
                    proj_y = point[1]  # Keep Y coordinate for 3D visualization
                    proj_z = point[2] - center_point[2]
                    
                    valid_bond_intersections.append({
                        'point': np.array([proj_x, proj_y, proj_z]),
                        'bond': item['bond'],
                        'patch_id': item['patch_id']
                    })
            
            # Filter hexagon intersections within analysis region
            valid_hexagon_intersections = []
            for item in hexagon_intersections_list:
                line = item['line']
                valid_line = True
                
                for point in line:
                    if not (x_min <= point[0] <= x_max and
                            z_min <= point[2] <= z_max and
                            np.abs(point[1]) < self.y_tolerance):
                        valid_line = False
                        break
                
                if valid_line:
                    # Convert to coordinates with origin at center point
                    line_centered = [
                        np.array([p[0] - center_point[0], p[1], p[2] - center_point[2]])
                        for p in line
                    ]
                    
                    valid_hexagon_intersections.append({
                        'line': line_centered,
                        'hexagon': item['hexagon'],
                        'patch_id': item['patch_id']
                    })
            
            # At least two points are needed to form line segments
            if valid_bond_intersections or valid_hexagon_intersections:
                # Store the patch data for visualization
                patch_data = {
                    'patch_id': patch_id,
                    'points': patch_df[['X', 'Y', 'Z']].values,
                    'boundary_points': patch_points,
                    'bonds': bonds,
                    'hexagons': hexagons,
                    'center_point': center_point
                }
                intersecting_patches.append(patch_data)
                
                # Add bond intersections to the main list
                bond_intersections.extend(valid_bond_intersections)
                
                # Add hexagon intersections to the main list
                hexagon_intersections.extend(valid_hexagon_intersections)

        if not bond_intersections and not hexagon_intersections:
            return None

        # Calculate angles for bond intersections
        angles = np.arctan2(
            np.array([item['point'][2] for item in bond_intersections]),
            np.array([item['point'][0] for item in bond_intersections])
        ) if bond_intersections else np.array([])

        # Calculate angle distribution (0-180 degrees)
        angles_deg = np.degrees(angles) % 180

        # Calculate dominant angle (mode), with error handling
        dominant_angle = 0
        if len(angles_deg) > 0:
            try:
                # Use kernel density estimation for smoother mode detection
                kde = stats.gaussian_kde(angles_deg)
                x = np.linspace(0, 180, 1800)
                y = kde(x)
                dominant_angle = x[np.argmax(y)]
            except Exception as e:
                print(f"Error calculating dominant angle: {str(e)}")
                # Fallback to simple mode calculation
                dominant_angle = stats.mode(angles_deg)[0][0]

        # Calculate angle spread (standard deviation)
        angle_spread = np.std(angles_deg) if len(angles_deg) > 0 else 0

        # Group bond intersections by patch ID for further analysis
        patch_intersections = {}
        for item in bond_intersections:
            patch_id = item['patch_id']
            if patch_id not in patch_intersections:
                patch_intersections[patch_id] = []
            patch_intersections[patch_id].append(item)

        # Calculate average orientation for each patch
        patch_orientations = {}
        for patch_id, intersections in patch_intersections.items():
            if len(intersections) >= 2:
                points = np.array([item['point'] for item in intersections])
                # Calculate the principal axis using PCA
                centered = points - np.mean(points, axis=0)
                cov = np.cov(centered, rowvar=False)
                eigenvalues, eigenvectors = np.linalg.eigh(cov)
                # The largest eigenvector gives the principal direction
                principal_direction = eigenvectors[:, np.argmax(eigenvalues)]
                # Convert to angle (XZ plane)
                angle = np.arctan2(principal_direction[2], principal_direction[0])
                patch_orientations[patch_id] = np.degrees(angle) % 180

        # Calculate distance between graphene patches (nearest neighbor analysis)
        patch_distances = []
        if len(patch_intersections) > 1:
            for i, (patch_id1, intersections1) in enumerate(patch_intersections.items()):
                for patch_id2, intersections2 in list(patch_intersections.items())[i+1:]:
                    min_dist = float('inf')
                    for item1 in intersections1:
                        for item2 in intersections2:
                            dist = np.linalg.norm(item1['point'] - item2['point'])
                            if dist < min_dist:
                                min_dist = dist
                    patch_distances.append(min_dist)

        # Calculate average distance between patches
        avg_patch_distance = np.mean(patch_distances) if patch_distances else 0

        # Calculate number of graphene sheets intersecting at this point
        num_sheets = len(patch_intersections)

        # Calculate intersection density (number of intersections per unit area)
        area = (2 * self.analysis_size) ** 2
        intersection_density = len(bond_intersections) / area if area > 0 else 0

        # Calculate graphene coverage (estimated as the ratio of intersection area to total area)
        # This is a very rough estimate and may need adjustment based on actual geometry
        coverage = len(patch_intersections) * 0.1 / area if area > 0 else 0  # 0.1 is a placeholder factor

        # Return all calculated metrics
        return {
            'center': center_point,
            'bond_intersections': bond_intersections,
            'hexagon_intersections': hexagon_intersections,
            'angles': angles,
            'angles_deg': angles_deg,
            'dominant_angle': dominant_angle,
            'angle_spread': angle_spread,
            'patch_orientations': patch_orientations,
            'patch_distances': patch_distances,
            'avg_patch_distance': avg_patch_distance,
            'num_sheets': num_sheets,
            'intersection_density': intersection_density,
            'coverage': coverage,
            'intersecting_patches': intersecting_patches
        }

    def analyze_graphene_sphere_parallel(self, num_points=20):
        """Analyze graphene orientation using parallel computing"""
        if self.data is None:
            raise ValueError("Please load data first")

        self.sphere_points = self.generate_equatorial_points(num_points)
        self.colors = self.create_color_map(num_points)
        self.results = []

        # Prepare parameters for parallel computing
        tasks = [(i, point) for i, point in enumerate(self.sphere_points)]

        # Use Parallel and delayed for parallel computing
        print(f"Starting parallel analysis with {self.n_jobs} processes...")
        results = Parallel(n_jobs=self.n_jobs, verbose=10)(
            delayed(self._analyze_single_point)(i, point) for i, point in tasks
        )

        # Filter out None results and organize
        self.results = [r for r in results if r is not None]
        valid_points = len(self.results)

        print(f"Analysis completed: {valid_points}/{num_points} sampling points with valid data")
        return self

    def _analyze_single_point(self, index, center_point):
        """Analyze a single sampling point (for parallel use)"""
        try:
            result = self.analyze_intersections(center_point)
            if result:
                result['index'] = index + 1
                result['color'] = self.colors[index]
            return result
        except Exception as e:
            print(f"Error analyzing point {index + 1}: {str(e)}")
            return None

    def plot_3d_distribution(self):
        """Plot 3D distribution of graphene patches and sampling points"""
        if self.data is None:
            raise ValueError("Please load data first")

        fig = plt.figure(figsize=(12, 10))
        ax = fig.add_subplot(111, projection='3d')

        # Set graphene color to #7CA6FB (light blue)
        graphene_color = 'black'

        # Plot graphene patches
        for patch_id, patch_df in self.data.groupby('PatchID'):
            # Extract boundary points (real boundary)
            patch_points = patch_df[['X', 'Y', 'Z']].values

            # Identify bonds in the graphene patch
            bonds = self.identify_bonds(patch_df)

            # Plot bonds (carbon-carbon connections)
            for i, j in bonds:
                ax.plot(
                    [patch_points[i, 0], patch_points[j, 0]],
                    [patch_points[i, 1], patch_points[j, 1]],
                    [patch_points[i, 2], patch_points[j, 2]],
                    color=graphene_color, alpha=0.6, linewidth=0.8
                )

            # Add a single legend entry for graphene patches
            if patch_id == 0:
                ax.plot([], [], [], color=graphene_color, alpha=0.6,
                        label='Graphene Bonds', linewidth=0.8)

        # Plot sampling points
        if self.sphere_points is not None:
            for i, (point, color) in enumerate(zip(self.sphere_points, self.colors)):
                ax.scatter(point[0], point[1], point[2], s=60, c=[color],
                           marker='o', alpha=0.8, label=f'Sampling Point {i + 1}')

        # Adjust legend position to the right-center (separated from the plot)
        ax.legend(loc='center left', bbox_to_anchor=(1.05, 1))

        # Set chart properties
        ax.set_title('3D Distribution of Graphene Bonds and Sampling Points', fontsize=14)
        ax.set_xlabel('X (nm)')
        ax.set_ylabel('Y (nm)')
        ax.set_zlabel('Z (nm)')
        plt.tight_layout()

        return fig

    def plot_intersection_lines(self):
        """Plot intersection lines on XZ plane for all sampling points (including those without data)"""
        num_points = self.all_sampling_points  # Fixed to 20 points
        n = len(self.results)

        ncols = min(5, num_points)  # Up to 5 columns
        nrows = (num_points + ncols - 1) // ncols  # Calculate rows dynamically

        fig, axes = plt.subplots(nrows, ncols, figsize=(4 * ncols, 4 * nrows))
        axes = axes.flatten()  # Ensure all subplots are in a 1D array

        fig.suptitle('Graphene Intersections on XZ Plane', y=0.98, fontsize=16)

        # Create a dictionary for quick lookup of results by index
        result_dict = {result['index']: result for result in self.results}

        for i in range(num_points):
            ax = axes[i]
            sample_index = i + 1
            center_point = self.sphere_points[i] if i < len(self.sphere_points) else [0, 0, 0]
            result = result_dict.get(sample_index, None)

            # Plot reference square
            ax.add_patch(plt.Rectangle((-self.analysis_size, -self.analysis_size),
                                       2 * self.analysis_size, 2 * self.analysis_size,
                                       fill=False, color='gray', alpha=0.3))

            if result:
                # Group bond intersections by patch ID
                patch_intersections = {}
                for item in result['bond_intersections']:
                    patch_id = item['patch_id']
                    if patch_id not in patch_intersections:
                        patch_intersections[patch_id] = []
                    patch_intersections[patch_id].append(item)

                # Plot bond intersections for each patch with a unique color
                all_lines = []
                for patch_id, intersections in patch_intersections.items():
                    # Generate a unique color for each patch
                    color = mcolors.hsv_to_rgb([(patch_id * 0.618033988749895) % 1.0, 0.7, 0.9])

                    # Extract intersection points
                    points = np.array([item['point'] for item in intersections])

                    # Connect the points to form continuous lines
                    # Sort points by angle to create a more meaningful connection
                    angles = np.arctan2(points[:, 2], points[:, 0])
                    sorted_indices = np.argsort(angles)
                    sorted_points = points[sorted_indices]

                    # Connect sorted points to form a continuous line
                    line, = ax.plot(
                        sorted_points[:, 0], sorted_points[:, 2],
                        color=color, linewidth=1.2, alpha=0.8, marker='o', markersize=3
                    )
                    all_lines.append(sorted_points[:, [0, 2]])

                # Group hexagon intersections by patch ID
                patch_hex_intersections = {}
                for item in result['hexagon_intersections']:
                    patch_id = item['patch_id']
                    if patch_id not in patch_hex_intersections:
                        patch_hex_intersections[patch_id] = []
                    patch_hex_intersections[patch_id].append(item)

                # Plot hexagon intersections for each patch with the same unique color
                for patch_id, intersections in patch_hex_intersections.items():
                    # Use the same color as for bond intersections of this patch
                    color = mcolors.hsv_to_rgb([(patch_id * 0.618033988749895) % 1.0, 0.7, 0.9])

                    # Plot each intersection line
                    for item in intersections:
                        line = item['line']
                        line_coords = np.array([[p[0], p[2]] for p in line])
                        ax.plot(
                            line_coords[:, 0], line_coords[:, 1],
                            color=color, linewidth=1.5, alpha=1.0
                        )
                        all_lines.append(line_coords)

                # Calculate and annotate the minimum distance between lines
                if len(all_lines) > 1:
                    min_distance = np.inf
                    for line1, line2 in combinations(all_lines, 2):
                        for point1 in line1:
                            for point2 in line2:
                                distance = np.linalg.norm(point1 - point2)
                                if distance < min_distance:
                                    min_distance = distance
                    ax.annotate(f'Min Dist: {min_distance:.2f} nm', xy=(0.05, 0.95), xycoords='axes fraction',
                                fontsize=8, color='red')

                # Draw the arc representing the graphene sheet
                theta = np.linspace(0, 2 * np.pi, 100)
                x_arc = self.sphere_radius * np.cos(theta) - center_point[0]
                z_arc = self.sphere_radius * np.sin(theta) - center_point[2]
                ax.plot(x_arc, z_arc, color='orange', linestyle='--', alpha=0.5)

                # Green title for points with data
                ax.set_title(f'Sampling Point {sample_index}\n({center_point[0]:.1f}, {center_point[1]:.1f}, {center_point[2]:.1f})',
                             fontsize=10, color='green')
            else:
                # Red title for points without data
                ax.set_title(f'Sampling Point {sample_index}\n({center_point[0]:.1f}, {center_point[1]:.1f}, {center_point[2]:.1f})',
                             fontsize=10, color='red')
                ax.text(0, 0, 'No Intersection Data', ha='center', va='center', color='gray', fontsize=8)

            ax.set_xlim(-self.analysis_size - 0.1, self.analysis_size + 0.1)
            ax.set_ylim(-self.analysis_size - 0.1, self.analysis_size + 0.1)
            ax.set_aspect('equal')
            ax.set_xlabel('X (nm)')
            ax.set_ylabel('Z (nm)')
            ax.grid(True, alpha=0.3)

        plt.tight_layout(rect=[0, 0, 1, 0.96])
        return fig

    def plot_3d_intersection_lines(self, points_per_plot=4, show_graphene_sheets=True):
        """
        Plot 3D intersection lines for all sampling points with valid data

        Args:
            points_per_plot: Number of sampling points to display per figure
            show_graphene_sheets: Whether to display graphene sheets in the plot
        """
        if not self.results:
            raise ValueError("Please perform analysis first")

        n = len(self.results)
        if n == 0:
            print("No valid intersection data to plot")
            return None

        # Calculate number of figures needed
        num_figures = (n + points_per_plot - 1) // points_per_plot
        figures = []

        for fig_idx in range(num_figures):
            start_idx = fig_idx * points_per_plot
            end_idx = min(start_idx + points_per_plot, n)
            points_in_this_fig = end_idx - start_idx

            # Create subplots grid
            if points_in_this_fig == 1:
                fig, axes = plt.subplots(1, 1, figsize=(10, 10), subplot_kw={'projection': '3d'})
                axes = [axes]
            elif points_in_this_fig == 2:
                fig, axes = plt.subplots(1, 2, figsize=(20, 10), subplot_kw={'projection': '3d'})
            elif points_in_this_fig == 3:
                fig, axes = plt.subplots(1, 3, figsize=(30, 10), subplot_kw={'projection': '3d'})
            else:
                fig, axes = plt.subplots(2, 2, figsize=(20, 20), subplot_kw={'projection': '3d'})
                axes = axes.flatten()

            fig.suptitle(f'3D Graphene Intersections (Part {fig_idx + 1}/{num_figures})', fontsize=16)

            for i, ax in enumerate(axes[:points_in_this_fig]):
                result = self.results[start_idx + i]
                center_point = result['center']
                color = result['color']
                sample_index = result['index']
                intersecting_patches = result.get('intersecting_patches', [])
                bond_intersections = result.get('bond_intersections', [])
                hexagon_intersections = result.get('hexagon_intersections', [])

                # Plot XZ plane (Y=0) as a reference
                xx, zz = np.meshgrid(
                    np.linspace(-self.analysis_size, self.analysis_size, 10),
                    np.linspace(-self.analysis_size, self.analysis_size, 10)
                )
                yy = np.zeros_like(xx)
                ax.plot_surface(xx, yy, zz, alpha=0.1, color='gray')

                # Group bond intersections by patch ID
                patch_intersections = {}
                for item in bond_intersections:
                    patch_id = item['patch_id']
                    if patch_id not in patch_intersections:
                        patch_intersections[patch_id] = []
                    patch_intersections[patch_id].append(item)

                # Plot bond intersections for each patch with a unique color
                for patch_id, intersections in patch_intersections.items():
                    # Generate a unique color for each patch
                    patch_color = mcolors.hsv_to_rgb([(patch_id * 0.618033988749895) % 1.0, 0.7, 0.9])

                    # Extract intersection points
                    points = np.array([item['point'] for item in intersections])

                    # Connect the points to form continuous lines
                    # Sort points by angle to create a more meaningful connection
                    angles = np.arctan2(points[:, 2], points[:, 0])
                    sorted_indices = np.argsort(angles)
                    sorted_points = points[sorted_indices]

                    # Connect sorted points to form a continuous line
                    ax.plot(
                        sorted_points[:, 0], sorted_points[:, 1], sorted_points[:, 2],
                        color=patch_color, linewidth=1.2, alpha=0.8, marker='o', markersize=3
                    )

                # Group hexagon intersections by patch ID
                patch_hex_intersections = {}
                for item in hexagon_intersections:
                    patch_id = item['patch_id']
                    if patch_id not in patch_hex_intersections:
                        patch_hex_intersections[patch_id] = []
                    patch_hex_intersections[patch_id].append(item)

                # Plot hexagon intersections for each patch with the same unique color
                for patch_id, intersections in patch_hex_intersections.items():
                    # Use the same color as for bond intersections of this patch
                    patch_color = mcolors.hsv_to_rgb([(patch_id * 0.618033988749895) % 1.0, 0.7, 0.9])

                    # Plot each intersection line
                    for item in intersections:
                        line = item['line']
                        ax.plot(
                            [line[0][0], line[1][0]],
                            [line[0][1], line[1][1]],
                            [line[0][2], line[1][2]],
                            color=patch_color, linewidth=1.5, alpha=1.0
                        )

                # Plot graphene sheets if requested
                if show_graphene_sheets and intersecting_patches:
                    for patch in intersecting_patches:
                        # Transform patch points to local coordinate system
                        points = patch['points'] - patch['center_point']

                        # Identify bonds in the graphene patch
                        bonds = patch['bonds']

                        # Plot bonds (carbon-carbon connections)
                        for i, j in bonds:
                            ax.plot(
                                [points[i, 0], points[j, 0]],
                                [points[i, 1], points[j, 1]],
                                [points[i, 2], points[j, 2]],
                                color='blue', alpha=0.3, linewidth=0.5
                            )

                # Add labels and title
                ax.set_title(f'Sampling Point {sample_index}\n({center_point[0]:.1f}, {center_point[1]:.1f}, {center_point[2]:.1f})',
                             fontsize=12)
                ax.set_xlabel('X (nm)')
                ax.set_ylabel('Y (nm)')
                ax.set_zlabel('Z (nm)')

                # Set axis limits to maintain aspect ratio
                max_range = self.analysis_size + 0.2
                ax.set_xlim(-max_range, max_range)
                ax.set_ylim(0, 3)  # Set Y-axis to 0-3nm
                ax.set_zlim(-max_range, max_range)

                # Adjust viewing angle
                ax.view_init(elev=30, azim=45)

            # Hide empty subplots if any
            for ax in axes[points_in_this_fig:]:
                ax.axis('off')

            plt.tight_layout(rect=[0, 0, 1, 0.96])
            figures.append(fig)

        return figures

    def generate_report(self):
        """Generate analysis report including orientation statistics for each sampling point"""
        if not self.results:
            raise ValueError("Please perform analysis first")

        report_data = []
        all_sample_indices = list(range(1, self.all_sampling_points + 1))

        # Create a dictionary for quick lookup of results by index
        result_dict = {result['index']: result for result in self.results}

        for index in all_sample_indices:
            result = result_dict.get(index, None)

            if result:
                bond_intersections = result.get('bond_intersections', [])
                hexagon_intersections = result.get('hexagon_intersections', [])
                angles = result.get('angles', np.array([]))
                dominant_angle = result.get('dominant_angle', 0)
                angle_spread = result.get('angle_spread', 0)
                num_sheets = result.get('num_sheets', 0)
                avg_patch_distance = result.get('avg_patch_distance', 0)
                intersection_density = result.get('intersection_density', 0)
                coverage = result.get('coverage', 0)

                # Add data to report
                report_data.append({
                    'SamplePoint': index,
                    'CenterX': result['center'][0],
                    'CenterY': result['center'][1],
                    'CenterZ': result['center'][2],
                    'NumIntersections': len(bond_intersections),
                    'NumHexagonIntersections': len(hexagon_intersections),
                    'NumGrapheneSheets': num_sheets,
                    'DominantAngle': dominant_angle,
                    'AngleSpread': angle_spread,
                    'AvgPatchDistance': avg_patch_distance,
                    'IntersectionDensity': intersection_density,
                    'Coverage': coverage,
                    'HasData': True
                })
            else:
                # Add placeholder data for points without data
                report_data.append({
                    'SamplePoint': index,
                    'CenterX': self.sphere_points[index-1][0] if index <= len(self.sphere_points) else 0,
                    'CenterY': self.sphere_points[index-1][1] if index <= len(self.sphere_points) else 0,
                    'CenterZ': self.sphere_points[index-1][2] if index <= len(self.sphere_points) else 0,
                    'NumIntersections': 0,
                    'NumHexagonIntersections': 0,
                    'NumGrapheneSheets': 0,
                    'DominantAngle': 0,
                    'AngleSpread': 0,
                    'AvgPatchDistance': 0,
                    'IntersectionDensity': 0,
                    'Coverage': 0,
                    'HasData': False
                })

        # Convert to DataFrame for easier analysis and export
        report_df = pd.DataFrame(report_data)

        return report_df

    def save_results(self, filename='graphene_analysis_results.pkl'):
        """Save analysis results to a pickle file"""
        if not self.results:
            raise ValueError("No results to save. Please perform analysis first.")

        results_to_save = {
            'sphere_points': self.sphere_points,
            'results': self.results,
            'parameters': {
                'sphere_radius': self.sphere_radius,
                'analysis_size': self.analysis_size,
                'y_tolerance': self.y_tolerance,
                'all_sampling_points': self.all_sampling_points,
                'boundary_extraction_method': self.boundary_extraction_method,
                'atom_distance_threshold': self.atom_distance_threshold,
                'extremum_threshold': self.extremum_threshold,
                'c_c_bond_length': self.c_c_bond_length
            }
        }

        with open(filename, 'wb') as f:
            pickle.dump(results_to_save, f)

        print(f"Results saved to {filename}")

    def load_results(self, filename='graphene_analysis_results.pkl'):
        """Load analysis results from a pickle file"""
        if not os.path.exists(filename):
            raise FileNotFoundError(f"Results file not found: {filename}")

        with open(filename, 'rb') as f:
            loaded_data = pickle.load(f)

        self.sphere_points = loaded_data.get('sphere_points', None)
        self.results = loaded_data.get('results', None)
        parameters = loaded_data.get('parameters', {})

        # Update parameters if available
        for key, value in parameters.items():
            if hasattr(self, key):
                setattr(self, key, value)

        print(f"Results loaded from {filename}")
        return self

    def plot_dominant_angles(self):
        """Plot dominant angles for all sampling points on a polar plot"""
        if not self.results:
            raise ValueError("Please perform analysis first")

        fig = plt.figure(figsize=(10, 8))
        ax = fig.add_subplot(111, projection='polar')

        # Prepare data for polar plot
        angles = []
        radii = []
        colors = []
        labels = []

        for result in self.results:
            angle = result.get('dominant_angle', 0)
            angle_rad = np.radians(angle)
            angles.append(angle_rad)
            
            # Use number of intersections as radius
            num_intersections = len(result.get('bond_intersections', []))
            radii.append(num_intersections)
            
            # Use the color assigned to this sampling point
            colors.append(result.get('color', 'blue'))
            
            # Add label with sampling point index
            labels.append(f"Point {result.get('index', 0)}")

        # Plot the data
        scatter = ax.scatter(angles, radii, c=colors, s=100, alpha=0.8, edgecolors='w')

        # Set plot properties
        ax.set_title('Dominant Graphene Orientation at Sampling Points', fontsize=14)
        ax.set_theta_zero_location('N')  # Set 0 degrees to the top (north)
        ax.set_theta_direction(-1)  # Clockwise direction
        ax.set_xticklabels(['N', 'NE', 'E', 'SE', 'S', 'SW', 'W', 'NW'])
        ax.grid(True)

        # Add color legend
        handles, _ = scatter.legend_elements()
        legend1 = ax.legend(handles, labels, loc="upper right", title="Sampling Points")
        ax.add_artist(legend1)

        # Add radius scale
        ax.set_rmax(max(radii) * 1.1)
        ax.set_rticks(np.linspace(0, max(radii), 5))
        ax.set_rlabel_position(22.5)  # Move radial labels away from plotted points
        ax.text(np.radians(45), max(radii) * 1.2, f"Radius: Number of Intersections", ha='center')

        plt.tight_layout()
        return fig

    def plot_angle_distribution(self, sample_index=None):
        """
        Plot angle distribution histogram for all sampling points or a specific one
        
        Args:
            sample_index: Specific sampling point index to plot (1-based), None for all
        """
        if not self.results:
            raise ValueError("Please perform analysis first")

        if sample_index is not None:
            # Find the result for the specified sample index
            result = next((r for r in self.results if r.get('index') == sample_index), None)
            if result is None:
                raise ValueError(f"No data available for sampling point {sample_index}")

            angles_deg = result.get('angles_deg', np.array([]))
            dominant_angle = result.get('dominant_angle', 0)
            angle_spread = result.get('angle_spread', 0)

            fig, ax = plt.subplots(figsize=(10, 6))
            ax.hist(angles_deg, bins=18, range=(0, 180), alpha=0.7, color=result.get('color', 'blue'))
            ax.axvline(dominant_angle, color='red', linestyle='dashed', linewidth=2, 
                       label=f'Dominant: {dominant_angle:.1f}°')
            
            ax.set_title(f'Angle Distribution for Sampling Point {sample_index}', fontsize=14)
            ax.set_xlabel('Angle (degrees, 0-180°)')
            ax.set_ylabel('Frequency')
            ax.grid(True, alpha=0.3)
            ax.legend()
            
            ax.text(0.02, 0.95, f'Spread: {angle_spread:.1f}°', transform=ax.transAxes, fontsize=12)
            ax.text(0.02, 0.90, f'Num Intersections: {len(angles_deg)}', transform=ax.transAxes, fontsize=12)
            
            plt.tight_layout()
            return fig
        else:
            # Plot for all sampling points
            n = len(self.results)
            ncols = min(5, n)
            nrows = (n + ncols - 1) // ncols

            fig, axes = plt.subplots(nrows, ncols, figsize=(4 * ncols, 4 * nrows))
            axes = axes.flatten()

            fig.suptitle('Angle Distribution at Sampling Points', y=0.98, fontsize=16)

            for i, ax in enumerate(axes[:n]):
                result = self.results[i]
                angles_deg = result.get('angles_deg', np.array([]))
                dominant_angle = result.get('dominant_angle', 0)
                angle_spread = result.get('angle_spread', 0)

                ax.hist(angles_deg, bins=18, range=(0, 180), alpha=0.7, color=result.get('color', 'blue'))
                ax.axvline(dominant_angle, color='red', linestyle='dashed', linewidth=2)
                
                ax.set_title(f'Point {result.get("index", 0)}', fontsize=10)
                ax.set_xlabel('Angle (°)')
                ax.set_ylabel('Freq')
                ax.grid(True, alpha=0.3)
                
                ax.text(0.05, 0.9, f'D: {dominant_angle:.0f}°', transform=ax.transAxes, fontsize=8)
                ax.text(0.05, 0.8, f'S: {angle_spread:.0f}°', transform=ax.transAxes, fontsize=8)
                ax.text(0.05, 0.7, f'N: {len(angles_deg)}', transform=ax.transAxes, fontsize=8)

            # Hide empty subplots if any
            for ax in axes[n:]:
                ax.axis('off')

            plt.tight_layout(rect=[0, 0, 1, 0.96])
            return fig

    def plot_coverage_map(self):
        """Plot a coverage map showing the density of graphene intersections across the sphere"""
        if not self.results:
            raise ValueError("Please perform analysis first")

        fig = plt.figure(figsize=(12, 10))
        ax = fig.add_subplot(111, projection='3d')

        # Plot the sphere
        u, v = np.mgrid[0:2*np.pi:20j, 0:np.pi:10j]
        x = self.sphere_radius * np.cos(u) * np.sin(v)
        y = self.sphere_radius * np.sin(u) * np.sin(v)
        z = self.sphere_radius * np.cos(v)
        ax.plot_surface(x, y, z, color='lightblue', alpha=0.2)

        # Prepare data for scatter plot
        x_points = []
        y_points = []
        z_points = []
        sizes = []
        colors = []
        labels = []

        for result in self.results:
            center = result['center']
            coverage = result.get('coverage', 0)
            num_sheets = result.get('num_sheets', 0)

            x_points.append(center[0])
            y_points.append(center[1])
            z_points.append(center[2])
            
            # Use coverage for size (with some scaling)
            sizes.append(coverage * 1000 + 50)
            
            # Use number of sheets for color (red to green scale)
            color_value = min(1.0, num_sheets / 5.0)  # Normalize to 0-1 range
            colors.append((1-color_value, color_value, 0))
            
            # Add label with sampling point index and coverage
            labels.append(f"Point {result.get('index', 0)}\nCoverage: {coverage:.2f}\nSheets: {num_sheets}")

        # Plot the sampling points
        scatter = ax.scatter(x_points, y_points, z_points, s=sizes, c=colors, alpha=0.8, edgecolors='w')

        # Set plot properties
        ax.set_title('Graphene Coverage Map', fontsize=14)
        ax.set_xlabel('X (nm)')
        ax.set_ylabel('Y (nm)')
        ax.set_zlabel('Z (nm)')
        
        # Equal aspect ratio
        max_range = self.sphere_radius * 1.2
        ax.set_xlim(-max_range, max_range)
        ax.set_ylim(-max_range, max_range)
        ax.set_zlim(-max_range, max_range)
        
        # Add legend
        from matplotlib.lines import Line2D
        legend_elements = [
            Line2D([0], [0], marker='o', color='w', label='No Coverage',
                   markerfacecolor='red', markersize=10),
            Line2D([0], [0], marker='o', color='w', label='Low Coverage',
                   markerfacecolor='yellow', markersize=10),
            Line2D([0], [0], marker='o', color='w', label='High Coverage',
                   markerfacecolor='green', markersize=10),
        ]
        ax.legend(handles=legend_elements, loc='upper right')

        plt.tight_layout()
        return fig

    def plot_sheet_overlap(self):
        """Plot the overlap between adjacent graphene sheets"""
        if not self.results:
            raise ValueError("Please perform analysis first")

        fig = plt.figure(figsize=(12, 10))
        ax = fig.add_subplot(111, projection='3d')

        # Plot the sphere
        u, v = np.mgrid[0:2*np.pi:20j, 0:np.pi:10j]
        x = self.sphere_radius * np.cos(u) * np.sin(v)
        y = self.sphere_radius * np.sin(u) * np.sin(v)
        z = self.sphere_radius * np.cos(v)
        ax.plot_surface(x, y, z, color='lightblue', alpha=0.2)

        # Collect all unique graphene sheets across all sampling points
        all_sheets = {}
        for result in self.results:
            for patch in result.get('intersecting_patches', []):
                patch_id = patch['patch_id']
                if patch_id not in all_sheets:
                    all_sheets[patch_id] = patch

        # Calculate pairwise distances between sheets
        sheet_distances = []
        sheet_pairs = []
        for patch_id1, patch1 in all_sheets.items():
            for patch_id2, patch2 in all_sheets.items():
                if patch_id1 < patch_id2:  # Avoid duplicate pairs
                    # Calculate minimum distance between the two sheets
                    min_dist = float('inf')
                    for point1 in patch1['points']:
                        for point2 in patch2['points']:
                            dist = np.linalg.norm(point1 - point2)
                            if dist < min_dist:
                                min_dist = dist
                    sheet_distances.append(min_dist)
                    sheet_pairs.append((patch_id1, patch_id2))

        # Sort sheets by distance for visualization
        sorted_indices = np.argsort(sheet_distances)

        # Plot the sheets with overlap
        for idx in sorted_indices[:min(10, len(sorted_indices))]:  # Limit to top 10 closest pairs
            patch_id1, patch_id2 = sheet_pairs[idx]
            patch1 = all_sheets[patch_id1]
            patch2 = all_sheets[patch_id2]
            distance = sheet_distances[idx]

            # Generate unique colors for each sheet
            color1 = mcolors.hsv_to_rgb([(patch_id1 * 0.618033988749895) % 1.0, 0.7, 0.9])
            color2 = mcolors.hsv_to_rgb([(patch_id2 * 0.618033988749895) % 1.0, 0.7, 0.9])

            # Plot the first sheet
            points1 = patch1['points']
            ax.scatter(points1[:, 0], points1[:, 1], points1[:, 2], 
                       color=color1, alpha=0.5, s=5, label=f'Sheet {patch_id1}')

            # Plot the second sheet
            points2 = patch2['points']
            ax.scatter(points2[:, 0], points2[:, 1], points2[:, 2], 
                       color=color2, alpha=0.5, s=5, label=f'Sheet {patch_id2}')

            # Draw a line connecting the two sheets
            # Find the closest points between the two sheets
            min_dist = float('inf')
            closest_points = None
            for point1 in points1:
                for point2 in points2:
                    dist = np.linalg.norm(point1 - point2)
                    if dist < min_dist:
                        min_dist = dist
                        closest_points = (point1, point2)

            if closest_points:
                ax.plot([closest_points[0][0], closest_points[1][0]],
                        [closest_points[0][1], closest_points[1][1]],
                        [closest_points[0][2], closest_points[1][2]],
                        color='red', linestyle='--', alpha=0.8, 
                        label=f'Distance: {min_dist:.2f} nm' if idx == 0 else "")

        # Set plot properties
        ax.set_title('Graphene Sheet Overlap Analysis', fontsize=14)
        ax.set_xlabel('X (nm)')
        ax.set_ylabel('Y (nm)')
        ax.set_zlabel('Z (nm)')
        
        # Equal aspect ratio
        max_range = self.sphere_radius * 1.2
        ax.set_xlim(-max_range, max_range)
        ax.set_ylim(-max_range, max_range)
        ax.set_zlim(-max_range, max_range)
        
        # Add legend
        ax.legend(loc='upper right')

        plt.tight_layout()
        return fig

    def calculate_correlation(self):
        """Calculate correlation between different graphene properties"""
        if not self.results:
            raise ValueError("Please perform analysis first")

        # Generate report to get all metrics
        report_df = self.generate_report()
        
        # Filter out rows without data
        valid_data = report_df[report_df['HasData'] == True]
        
        if len(valid_data) < 2:
            raise ValueError("Not enough valid data points for correlation analysis")
        
        # Select columns for correlation analysis
        corr_columns = [
            'NumIntersections', 
            'NumHexagonIntersections', 
            'NumGrapheneSheets',
            'DominantAngle', 
            'AngleSpread', 
            'AvgPatchDistance',
            'IntersectionDensity', 
            'Coverage'
        ]
        
        # Calculate correlation matrix
        correlation = valid_data[corr_columns].corr()
        
        return correlation

    def plot_correlation_matrix(self):
        """Plot correlation matrix between different graphene properties"""
        correlation = self.calculate_correlation()
        
        fig, ax = plt.subplots(figsize=(12, 10))
        
        # Create heatmap
        im = ax.imshow(correlation, cmap='coolwarm', vmin=-1, vmax=1)
        
        # Add colorbar
        cbar = ax.figure.colorbar(im, ax=ax)
        cbar.ax.set_ylabel('Correlation', rotation=-90, va='bottom')
        
        # Set ticks and labels
        ax.set_xticks(np.arange(len(correlation.columns)))
        ax.set_yticks(np.arange(len(correlation.columns)))
        ax.set_xticklabels(correlation.columns, rotation=45, ha='right')
        ax.set_yticklabels(correlation.columns)
        
        # Add numerical values to cells
        for i in range(len(correlation.columns)):
            for j in range(len(correlation.columns)):
                text = ax.text(j, i, f'{correlation.iloc[i, j]:.2f}',
                               ha='center', va='center', color='black' if abs(correlation.iloc[i, j]) < 0.5 else 'white')
        
        ax.set_title('Correlation Matrix of Graphene Properties', fontsize=14)
        plt.tight_layout()
        
        return fig

    def calculate_orientation_clusters(self, n_clusters=3):
        """
        Calculate clusters of graphene orientations using K-means
        
        Args:
            n_clusters: Number of clusters to identify
        """
        if not self.results:
            raise ValueError("Please perform analysis first")

        from sklearn.cluster import KMeans
        from sklearn.preprocessing import StandardScaler
        
        # Prepare data for clustering
        # We'll use dominant angle and angle spread as features
        data_points = []
        sample_indices = []
        
        for result in self.results:
            dominant_angle = result.get('dominant_angle', 0)
            angle_spread = result.get('angle_spread', 0)
            sample_index = result.get('index', 0)
            
            # Convert angle to 2D coordinates to handle circular nature
            # This helps K-means handle angular data better
            angle_rad = np.radians(dominant_angle)
            x_coord = np.cos(angle_rad)
            y_coord = np.sin(angle_rad)
            
            data_points.append([x_coord, y_coord, angle_spread])
            sample_indices.append(sample_index)
        
        if len(data_points) < n_clusters:
            raise ValueError(f"Not enough data points ({len(data_points)}) for {n_clusters} clusters")
        
        # Convert to numpy array
        data_array = np.array(data_points)
        
        # Standardize features
        scaler = StandardScaler()
        scaled_data = scaler.fit_transform(data_array)
        
        # Perform K-means clustering
        kmeans = KMeans(n_clusters=n_clusters, random_state=42)
        clusters = kmeans.fit_predict(scaled_data)
        
        # Convert cluster centers back to angles
        cluster_centers = scaler.inverse_transform(kmeans.cluster_centers_)
        cluster_angles = []
        cluster_spreads = []
        
        for center in cluster_centers:
            x, y, spread = center
            angle_rad = np.arctan2(y, x)
            angle_deg = np.degrees(angle_rad) % 180
            cluster_angles.append(angle_deg)
            cluster_spreads.append(spread)
        
        # Create a DataFrame with results
        cluster_df = pd.DataFrame({
            'SamplePoint': sample_indices,
            'Cluster': clusters,
            'DominantAngle': [result.get('dominant_angle', 0) for result in self.results],
            'AngleSpread': [result.get('angle_spread', 0) for result in self.results]
        })
        
        return {
            'cluster_df': cluster_df,
            'cluster_angles': cluster_angles,
            'cluster_spreads': cluster_spreads,
            'kmeans': kmeans
        }

    def plot_orientation_clusters(self, n_clusters=3):
        """
        Plot identified orientation clusters on a polar plot
        
        Args:
            n_clusters: Number of clusters to identify
        """
        cluster_results = self.calculate_orientation_clusters(n_clusters)
        cluster_df = cluster_results['cluster_df']
        cluster_angles = cluster_results['cluster_angles']
        cluster_spreads = cluster_results['cluster_spreads']
        
        fig = plt.figure(figsize=(12, 10))
        ax = fig.add_subplot(111, projection='polar')
        
        # Define colors for clusters
        colors = plt.cm.jet(np.linspace(0, 1, n_clusters))
        
        # Plot each sample point with its cluster color
        for i, row in cluster_df.iterrows():
            angle_rad = np.radians(row['DominantAngle'])
            ax.scatter(angle_rad, 1, color=colors[row['Cluster']], s=100, alpha=0.8)
        
        # Plot cluster centers
        for i, (angle, spread) in enumerate(zip(cluster_angles, cluster_spreads)):
            angle_rad = np.radians(angle)
            ax.scatter(angle_rad, 0.8, color=colors[i], s=300, marker='*', edgecolors='k', label=f'Cluster {i+1}: {angle:.1f}°')
            
            # Add error bars for spread
            ax.errorbar(angle_rad, 0.8, xerr=np.radians(spread), fmt='none', color=colors[i], alpha=0.5, capsize=10)
        
        # Set plot properties
        ax.set_title(f'Graphene Orientation Clusters (K={n_clusters})', fontsize=14)
        ax.set_theta_zero_location('N')  # Set 0 degrees to the top (north)
        ax.set_theta_direction(-1)  # Clockwise direction
        ax.set_xticklabels(['N', 'NE', 'E', 'SE', 'S', 'SW', 'W', 'NW'])
        ax.grid(True)
        ax.set_rmax(1.2)
        ax.set_rticks([])  # Hide radial ticks
        
        # Add legend
        ax.legend(loc='upper right', bbox_to_anchor=(1.2, 1))
        
        plt.tight_layout()
        return fig

    def export_all_plots(self, output_dir='graphene_analysis_plots'):
        """
        Export all analysis plots to the specified directory
        
        Args:
            output_dir: Directory to save plots
        """
        if not self.results:
            raise ValueError("Please perform analysis first")
        
        # Create output directory if it doesn't exist
        if not os.path.exists(output_dir):
            os.makedirs(output_dir)
        
        # List of plots to generate
        plots_to_generate = [
            ('3d_distribution', self.plot_3d_distribution),
            ('intersection_lines', self.plot_intersection_lines),
            ('3d_intersection_lines', lambda: self.plot_3d_intersection_lines(points_per_plot=4)),
            ('dominant_angles', self.plot_dominant_angles),
            ('angle_distribution', self.plot_angle_distribution),
            ('coverage_map', self.plot_coverage_map),
            ('sheet_overlap', self.plot_sheet_overlap),
            ('correlation_matrix', self.plot_correlation_matrix),
            ('orientation_clusters', lambda: self.plot_orientation_clusters(n_clusters=3))
        ]
        
        # Generate and save each plot
        for plot_name, plot_func in plots_to_generate:
            try:
                print(f"Generating {plot_name}...")
                fig = plot_func()
                if fig:
                    fig.savefig(os.path.join(output_dir, f'{plot_name}.png'), dpi=300, bbox_inches='tight')
                    plt.close(fig)
                    print(f"  Saved to {os.path.join(output_dir, f'{plot_name}.png')}")
                else:
                    print(f"  Could not generate {plot_name}")
            except Exception as e:
                print(f"  Error generating {plot_name}: {str(e)}")
        
        # Save 3D intersection line plots (they may generate multiple figures)
        try:
            print("Generating 3d_intersection_lines_detailed...")
            figures = self.plot_3d_intersection_lines(points_per_plot=1)
            if figures:
                for i, fig in enumerate(figures):
                    fig.savefig(os.path.join(output_dir, f'3d_intersection_lines_detailed_{i+1}.png'), 
                                dpi=300, bbox_inches='tight')
                    plt.close(fig)
                print(f"  Saved {len(figures)} detailed 3D intersection plots")
            else:
                print("  Could not generate detailed 3D intersection plots")
        except Exception as e:
            print(f"  Error generating detailed 3D intersection plots: {str(e)}")
        
        # Save report to CSV
        try:
            print("Generating analysis report...")
            report_df = self.generate_report()
            report_df.to_csv(os.path.join(output_dir, 'graphene_analysis_report.csv'), index=False)
            print(f"  Saved report to {os.path.join(output_dir, 'graphene_analysis_report.csv')}")
        except Exception as e:
            print(f"  Error generating report: {str(e)}")
        
        # Save correlation matrix to CSV
        try:
            print("Generating correlation matrix...")
            correlation = self.calculate_correlation()
            correlation.to_csv(os.path.join(output_dir, 'graphene_correlation_matrix.csv'))
            print(f"  Saved correlation matrix to {os.path.join(output_dir, 'graphene_correlation_matrix.csv')}")
        except Exception as e:
            print(f"  Error generating correlation matrix: {str(e)}")
        
        # Save orientation clusters to CSV
        try:
            print("Generating orientation clusters...")
            cluster_results = self.calculate_orientation_clusters(n_clusters=3)
            cluster_df = cluster_results['cluster_df']
            cluster_df.to_csv(os.path.join(output_dir, 'graphene_orientation_clusters.csv'), index=False)
            print(f"  Saved orientation clusters to {os.path.join(output_dir, 'graphene_orientation_clusters.csv')}")
        except Exception as e:
            print(f"  Error generating orientation clusters: {str(e)}")
        
        print(f"\nAll plots and reports saved to {output_dir}")

    def run_complete_analysis(self, data_file=None, num_points=20, output_dir='graphene_analysis_results'):
        """
        Run a complete analysis workflow with optional data loading and output saving
        
        Args:
            data_file: Path to the data file (optional if data already loaded)
            num_points: Number of sampling points to use
            output_dir: Directory to save results and plots
        """
        start_time = time.time()
        
        try:
            # Load data if provided
            if data_file:
                print(f"Loading data from {data_file}...")
                self.load_data(data_file)
            
            # Check if data is loaded
            if self.data is None:
                raise ValueError("No data loaded. Please provide a data file or load data first.")
            
            # Perform analysis
            print(f"Starting analysis with {num_points} sampling points...")
            self.analyze_graphene_sphere_parallel(num_points)
            
            # Generate and save all plots and reports
            print("Generating and saving plots and reports...")
            self.export_all_plots(output_dir)
            
            # Save results to pickle file
            results_file = os.path.join(output_dir, 'graphene_analysis_results.pkl')
            self.save_results(results_file)
            
            # Print summary
            elapsed_time = time.time() - start_time
            print("\nAnalysis completed successfully!")
            print(f"Elapsed time: {elapsed_time:.2f} seconds")
            print(f"Results saved to {output_dir}")
            print("\nSummary:")
            print(self)
            
            return True
            
        except Exception as e:
            print(f"Error during analysis: {str(e)}")
            return False

    def generate_interactive_dashboard(self, output_file='graphene_dashboard.html'):
        """
        Generate an interactive dashboard using Plotly
        
        Args:
            output_file: Path to save the HTML dashboard
        """
        if not self.results:
            raise ValueError("Please perform analysis first")
        
        try:
            import plotly.graph_objects as go
            from plotly.subplots import make_subplots
            import plotly.express as px
            
            # Generate report data
            report_df = self.generate_report()
            valid_data = report_df[report_df['HasData'] == True]
            
            # Create a subplot figure
            fig = make_subplots(
                rows=2, cols=2,
                specs=[[{'type': 'scatter3d'}, {'type': 'polar'}],
                       [{'type': 'heatmap'}, {'type': 'bar'}]],
                subplot_titles=(
                    "3D Distribution of Sampling Points", 
                    "Dominant Graphene Orientation",
                    "Correlation Matrix",
                    "Number of Graphene Sheets per Sampling Point"
                ),
                vertical_spacing=0.1,
                horizontal_spacing=0.1
            )
            
            # 1. 3D Distribution of Sampling Points
            x = [result['center'][0] for result in self.results]
            y = [result['center'][1] for result in self.results]
            z = [result['center'][2] for result in self.results]
            sizes = [result.get('coverage', 0) * 1000 + 50 for result in self.results]
            colors = [result.get('color', 'blue') for result in self.results]
            labels = [f"Point {result.get('index', 0)}\nCoverage: {result.get('coverage', 0):.2f}" 
                     for result in self.results]
            
            fig.add_trace(
                go.Scatter3d(
                    x=x, y=y, z=z,
                    mode='markers',
                    marker=dict(
                        size=sizes,
                        color=colors,
                        opacity=0.8,
                        colorscale='Viridis',
                        line=dict(width=1, color='white')
                    ),
                    text=labels,
                    hoverinfo='text'
                ),
                row=1, col=1
            )
            
            # Add sphere outline
            u, v = np.mgrid[0:2*np.pi:20j, 0:np.pi:10j]
            x_sphere = self.sphere_radius * np.cos(u) * np.sin(v)
            y_sphere = self.sphere_radius * np.sin(u) * np.sin(v)
            z_sphere = self.sphere_radius * np.cos(v)
            
            fig.add_trace(
                go.Surface(
                    x=x_sphere, y=y_sphere, z=z_sphere,
                    opacity=0.1,
                    showscale=False
                ),
                row=1, col=1
            )
            
            # 2. Dominant Graphene Orientation
            angles = [result.get('dominant_angle', 0) for result in self.results]
            radii = [result.get('coverage', 0) * 10 + 1 for result in self.results]
            colors = [result.get('color', 'blue') for result in self.results]
            labels = [f"Point {result.get('index', 0)}\nAngle: {result.get('dominant_angle', 0):.1f}°" 
                     for result in self.results]
            
            fig.add_trace(
                go.Scatterpolar(
                    r=radii,
                    theta=angles,
                    mode='markers',
                    marker=dict(
                        size=10,
                        color=colors,
                        opacity=0.8,
                        line=dict(width=1, color='white')
                    ),
                    text=labels,
                    hoverinfo='text'
                ),
                row=1, col=2
            )
            
            # 3. Correlation Matrix
            correlation = self.calculate_correlation()
            
            fig.add_trace(
                go.Heatmap(
                    z=correlation.values,
                    x=correlation.columns,
                    y=correlation.columns,
                    colorscale='RdBu',
                    zmin=-1,
                    zmax=1,
                    text=np.round(correlation.values, 2),
                    texttemplate="%{text}",
                    hoverinfo='z'
                ),
                row=2, col=1
            )
            
            # 4. Number of Graphene Sheets per Sampling Point
            sample_points = [result.get('index', 0) for result in self.results]
            num_sheets = [result.get('num_sheets', 0) for result in self.results]
            colors = [result.get('color', 'blue') for result in self.results]
            
            fig.add_trace(
                go.Bar(
                    x=sample_points,
                    y=num_sheets,
                    marker=dict(
                        color=colors,
                        line=dict(width=1, color='white')
                    ),
                    text=num_sheets,
                    textposition='auto',
                    hovertemplate='Sampling Point %{x}<br>Number of Sheets: %{y}<extra></extra>'
                ),
                row=2, col=2
            )
            
            # Update layout
            fig.update_layout(
                title_text="Graphene Analysis Dashboard",
                height=1000,
                width=1200,
                showlegend=False,
                template="plotly_white"
            )
            
            # Update 3D subplot layout
            fig.update_layout(
                scene=dict(
                    xaxis_title='X (nm)',
                    yaxis_title='Y (nm)',
                    zaxis_title='Z (nm)',
                    aspectratio=dict(x=1, y=1, z=1)
                )
            )
            
            # Update polar subplot layout
            fig.update_polars(
                angularaxis=dict(
                    rotation=90,
                    direction="clockwise",
                    tickvals=[0, 45, 90, 135, 180],
                    ticktext=["0°", "45°", "90°", "135°", "180°"]
                )
            )
            
            # Update correlation matrix subplot layout
            fig.update_xaxes(
                tickangle=45,
                row=2, col=1
            )
            
            # Update bar chart subplot layout
            fig.update_xaxes(
                title_text="Sampling Point",
                row=2, col=2
            )
            fig.update_yaxes(
                title_text="Number of Graphene Sheets",
                row=2, col=2
            )
            
            # Save to HTML file
            fig.write_html(output_file)
            print(f"Interactive dashboard saved to {output_file}")
            
            return fig
            
        except ImportError:
            print("Plotly is not installed. Please install plotly to generate the interactive dashboard.")
            print("You can install it using: pip install plotly")
            return None
        except Exception as e:
            print(f"Error generating interactive dashboard: {str(e)}")
            return None

    def __str__(self):
        """String representation of the GrapheneAnalyzer instance"""
        if not self.results:
            return "GrapheneAnalyzer: No analysis results available"
        
        num_valid_points = len(self.results)
        total_points = self.all_sampling_points
        
        # Calculate some overall statistics
        avg_dominant_angle = np.mean([r.get('dominant_angle', 0) for r in self.results])
        avg_angle_spread = np.mean([r.get('angle_spread', 0) for r in self.results])
        avg_num_sheets = np.mean([r.get('num_sheets', 0) for r in self.results])
        avg_coverage = np.mean([r.get('coverage', 0) for r in self.results])
        
        return (f"GrapheneAnalyzer:\n"
                f"  Data file: {self.file_path}\n"
                f"  Sphere radius: {self.sphere_radius} nm\n"
                f"  Analysis size: {self.analysis_size} nm\n"
                f"  Sampling points: {num_valid_points}/{total_points} with valid data\n"
                f"  Average dominant angle: {avg_dominant_angle:.1f}°\n"
                f"  Average angle spread: {avg_angle_spread:.1f}°\n"
                f"  Average number of graphene sheets: {avg_num_sheets:.1f}\n"
                f"  Average coverage: {avg_coverage:.4f}")
# Example usage
if __name__ == "__main__":
    # Create analyzer instance
    analyzer = GrapheneAnalyzer(
        file_path="graphene_patches.csv",  # Path to data file
        sphere_radius=16.25,  # Sphere radius (nm)
        analysis_size=2.5,  # Analysis region size (nm)
        y_tolerance=0.1,  # Y-coordinate tolerance
        n_jobs=-1  # Use all available CPU cores
    )
    
    # Method 1: Step-by-step analysis
    analyzer.load_data()  # Load data
    analyzer.analyze_graphene_sphere_parallel(num_points=20)  # Perform analysis
    analyzer.export_all_plots(output_dir="graphene_plots")  # Export all plots
    analyzer.save_results("graphene_results.pkl")  # Save results
    
    # Method 2: Complete analysis in one go
    analyzer.run_complete_analysis(
        data_file="graphene_data.csv",
        num_points=20,
        output_dir="graphene_analysis"
    )
    
    # Method 3: Generate interactive dashboard
    analyzer.generate_interactive_dashboard("graphene_dashboard.html")
    
    # Load previously saved results
    analyzer.load_results("graphene_results.pkl")
    
    # Get analysis report
    report_df = analyzer.generate_report()
    print(report_df.head())
    
    # Print analyzer summary
    print(analyzer)
