# Supplementary material for: A Triple‐Nanoparticle System for Controlled Graphene Nanosheet Stacking: Enabling K/Na‐Ion Battery Anodes with Ultra‐Fast Charging Exceeding Petroleum Vehicle Refueling
Source: Adv Sci (Weinh). 2026 May 10:e24370. Online ahead of print. doi: 10.1002/advs.202524370 (PMC13335946; doi:10.1002/advs.202524370)
Supplement: Supplementary file 2 — Supporting File 2: advs75661‐sup‐0002‐Python_Stacking_GNS.zip. [file ADVS-9999-e24370-s003.zip › Python_Stacking_GNS(Single-layer)/graphene_patches.csv]

SheetID	CoordinateIndex	X	Y	Z
1	1	-0.037247741837510784	7.926181631389798	-14.241935154330402
1	2	-0.039441071833022145	8.046250800755733	-14.166530752129301
1	3	0.08207054919732659	8.104385943101262	-14.122237624230698
1	4	0.20577550022318647	8.042451916080855	-14.153348898533196
1	5	0.20796883021869783	7.922382746714921	-14.228753300734295
1	6	0.3272871212535352	8.100587058426385	-14.109055770634592
1	7	0.45099207227939525	8.038653031405978	-14.140167044937089
1	8	0.45318540227490656	7.918583862040044	-14.21557144713819
1	9	0.572503693309744	8.096788173751508	-14.095873917038485
1	10	0.696208644335604	8.034854146731101	-14.126985191340983
1	11	0.6984019743311153	7.914784977365167	-14.202389593542083
1	12	0.8177202653659528	8.09298928907663	-14.08269206344238
1	13	0.9414252163918126	8.031055262056224	-14.113803337744876
1	14	0.9436185463873239	7.9109860926902895	-14.189207739945978
1	15	1.0629368374221615	8.089190404401752	-14.069510209846273
1	16	1.1866417884480214	8.027256377381347	-14.100621484148771
1	17	1.1888351184435326	7.907187208015412	-14.176025886349871
1	18	1.3081534094783702	8.085391519726876	-14.056328356250168
1	19	1.43185836050423	8.02345749270647	-14.087439630552664
1	20	1.4340516904997416	7.903388323340535	-14.162844032753766
1	21	1.553369981534579	8.081592635051997	-14.04314650265406
1	22	1.6770749325604388	8.019658608031593	-14.074257776956559
1	23	1.6792682625559503	7.899589438665658	-14.149662179157659
1	24	0.07987721920181523	8.224455112467195	-14.046833222029598
1	25	0.20138884023216386	8.282590254812725	-14.002540094130994
1	26	0.32509379125802385	8.220656227792318	-14.03365136843349
1	27	0.44660541228837264	8.278791370137847	-13.989358240534889
1	28	0.5703103633142327	8.216857343117441	-14.020469514837385
1	29	0.6918219843445814	8.27499248546297	-13.976176386938782
1	30	0.8155269353704414	8.213058458442564	-14.007287661241278
1	31	0.93703855640079	8.271193600788093	-13.962994533342675
1	32	1.06074350742665	8.209259573767687	-13.994105807645173
1	33	1.1822551284569989	8.267394716113216	-13.94981267974657
1	34	1.3059600794828587	8.20546068909281	-13.980923954049066
1	35	1.4274717005132076	8.263595831438339	-13.936630826150463
1	36	1.5511766515390675	8.201661804417933	-13.967742100452961
1	37	1.6726882725694163	8.259796946763462	-13.923448972554358
1	38	1.7963932235952762	8.197862919743056	-13.954560246856854
1	39	1.7985865535907877	8.077793750377122	-14.029964649057955
1	40	-0.04382773182404476	8.286389139487602	-14.015721947727101
1	41	-0.04602106181955601	8.406458308853535	-13.940317545526
1	42	0.07549055921079273	8.464593451199065	-13.896024417627396
1	43	0.1991955102366526	8.402659424178658	-13.927135691929895
1	44	0.32070713126700134	8.460794566524187	-13.882842564031291
1	45	0.4444120822928614	8.398860539503781	-13.913953838333788
1	46	0.5659237033232101	8.45699568184931	-13.869660710435184
1	47	0.6896286543490702	8.395061654828904	-13.900771984737682
1	48	0.8111402753794188	8.453196797174433	-13.856478856839079
1	49	0.9348452264052788	8.391262770154027	-13.887590131141575
1	50	1.0563568474356275	8.449397912499556	-13.843297003242972
1	51	1.1800617984614874	8.38746388547915	-13.87440827754547
1	52	1.3015734194918362	8.445599027824679	-13.830115149646865
1	53	1.4252783705176963	8.383665000804273	-13.861226423949363
1	54	1.546789991548045	8.441800143149802	-13.81693329605076
1	55	1.670494942573905	8.379866116129396	-13.848044570353256
1	56	0.07329722921528137	8.584662620564998	-13.820620015426297
1	57	0.19480885024563	8.642797762910527	-13.776326887527693
1	58	0.31851380127149	8.580863735890121	-13.80743816183019
1	59	0.4400254223018388	8.63899887823565	-13.763145033931586
1	60	0.5637303733276988	8.577064851215244	-13.794256308234084
1	61	0.6852419943580474	8.635199993560773	-13.749963180335481
1	62	0.8089469453839075	8.573265966540367	-13.781074454637977
1	63	0.9304585664142562	8.631401108885896	-13.736781326739374
1	64	1.054163517440116	8.56946708186549	-13.767892601041872
1	65	1.175675138470465	8.627602224211019	-13.723599473143269
1	66	1.299380089496325	8.565668197190613	-13.754710747445765
1	67	1.4208917105266736	8.623803339536142	-13.710417619547162
1	68	1.5445966615525337	8.561869312515736	-13.74152889384966
1	69	1.6661082825828823	8.620004454861265	-13.697235765951056
1	70	1.7898132336087424	8.558070427840859	-13.728347040253553
1	71	1.7920065636042537	8.438001258474925	-13.803751442454653
1	72	-0.05040772181057862	8.646596647585405	-13.789508741123798
1	73	-0.05260105180608998	8.766665816951338	-13.714104338922699
1	74	0.06891056922425876	8.824800959296867	-13.669811211024095
1	75	0.19261552025011863	8.762866932276461	-13.700922485326592
1	76	0.31412714128046737	8.82100207462199	-13.656629357427988
1	77	0.43783209230632747	8.759068047601584	-13.687740631730486
1	78	0.5593437133366761	8.817203189947113	-13.643447503831883
1	79	0.6830486643625362	8.755269162926707	-13.67455877813438
1	80	0.8045602853928849	8.813404305272236	-13.630265650235776
1	81	0.9282652364187448	8.75147027825183	-13.661376924538274
1	82	1.0497768574490935	8.809605420597359	-13.61708379663967
1	83	1.1734818084749536	8.747671393576953	-13.648195070942167
1	84	1.2949934295053023	8.805806535922482	-13.603901943043564
1	85	1.4186983805311624	8.743872508902076	-13.635013217346062
1	86	1.540210001561511	8.802007651247605	-13.590720089447458
1	87	1.663914952587371	8.740073624227199	-13.621831363749955
1	88	0.0667172392287475	8.944870128662803	-13.594406808822994
1	89	0.18822886025909613	9.00300527100833	-13.55011368092439
1	90	0.3119338112849561	8.941071243987926	-13.581224955226888
1	91	0.43344543231530486	8.999206386333453	-13.536931827328285
1	92	0.5571503833411648	8.937272359313049	-13.568043101630781
1	93	0.6786620043715136	8.995407501658576	-13.523749973732178
1	94	0.8023669553973736	8.933473474638172	-13.554861248034676
1	95	0.9238785764277222	8.991608616983699	-13.510568120136073
1	96	1.0475835274535823	8.929674589963295	-13.54167939443857
1	97	1.169095148483931	8.987809732308822	-13.497386266539966
1	98	1.292800099509791	8.925875705288417	-13.528497540842464
1	99	1.4143117205401399	8.984010847633945	-13.48420441294386
1	100	1.538016671566	8.92207682061354	-13.515315687246357
1	101	1.6595282925963486	8.980211962959068	-13.471022559347753
1	102	1.7832332436222087	8.918277935938661	-13.502133833650252
1	103	1.7854265736177197	8.798208766572728	-13.577538235851351
1	104	-0.056987711797112484	9.006804155683207	-13.563295534520497
1	105	-0.059181041792623845	9.126873325049143	-13.487891132319398
1	106	0.06233057923772489	9.18500846739467	-13.443598004420794
1	107	0.18603553026358477	9.123074440374266	-13.47470927872329
1	108	0.3075471512939335	9.181209582719793	-13.430416150824687
1	109	0.43125210231979355	9.119275555699389	-13.461527425127183
1	110	0.5527637233501423	9.177410698044916	-13.417234297228582
1	111	0.6764686743760023	9.115476671024512	-13.448345571531078
1	112	0.7979802954063511	9.173611813370039	-13.404052443632475
1	113	0.921685246432211	9.111677786349635	-13.435163717934971
1	114	1.0431968674625596	9.169812928695162	-13.390870590036368
1	115	1.1669018184884197	9.107878901674757	-13.421981864338866
1	116	1.2884134395187685	9.166014044020285	-13.377688736440263
1	117	1.4121183905446286	9.10408001699988	-13.408800010742759
1	118	1.5336300115749772	9.162215159345408	-13.364506882844156
1	119	1.6573349626008373	9.100281132325003	-13.395618157146654
1	120	1.778846583631186	9.15841627467053	-13.35132502924805
1	121	0.06013724924221353	9.305077636760606	-13.368193602219693
1	122	0.18164887027256216	9.363212779106133	-13.32390047432109
1	123	0.30535382129842215	9.301278752085729	-13.355011748623587
1	124	0.42686544232877094	9.359413894431256	-13.310718620724984
1	125	0.550570393354631	9.297479867410852	-13.34182989502748
1	126	0.6720820143849797	9.355615009756379	-13.297536767128877
1	127	0.7957869654108397	9.293680982735975	-13.328648041431375
1	128	0.9172985864411883	9.351816125081502	-13.284354913532772
1	129	1.0410035374670483	9.289882098061097	-13.315466187835268
1	130	1.162515158497397	9.348017240406625	-13.271173059936665
1	131	1.2862201095232573	9.28608321338622	-13.302284334239163
1	132	1.407731730553606	9.344218355731748	-13.25799120634056
1	133	1.531436681579466	9.282284328711343	-13.289102480643056
1	134	1.6529483026098146	9.34041947105687	-13.244809352744452
1	135	1.7766532536356747	9.278485444036466	-13.275920627046949
2	1	-6.010767677223367	12.488320535230057	8.577352839192478
2	2	-5.987296667917582	12.568521403794914	8.462792058802284
2	3	-5.860505978807504	12.628947930762465	8.443313712013312
2	4	-5.75718629900321	12.609173589165158	8.538396145614536
2	5	-5.780657308308994	12.528972720600303	8.652956926004732
2	6	-5.630395609893132	12.669600116132708	8.518917798825566
2	7	-5.527075930088837	12.649825774535401	8.61400023242679
2	8	-5.550546939394621	12.569624905970546	8.728561012816984
2	9	-5.400285240978759	12.710252301502951	8.594521885637818
2	10	-5.296965561174464	12.690477959905646	8.689604319239042
2	11	-5.320436570480249	12.61027709134079	8.804165099629238
2	12	-5.170174872064386	12.750904486873194	8.670125972450071
2	13	-5.066855192260092	12.73113014527589	8.765208406051295
2	14	-5.090326201565876	12.650929276711034	8.87976918644149
2	15	-4.940064503150014	12.79155667224344	8.745730059262323
2	16	-4.836744823345719	12.771782330646133	8.840812492863547
2	17	-4.8602158326515035	12.691581462081277	8.955373273253743
2	18	-4.709954134235641	12.832208857613683	8.821334146074577
2	19	-4.6066344544313464	12.812434516016378	8.9164165796758
2	20	-4.630105463737131	12.73223364745152	9.030977360065995
2	21	-4.4798437653212675	12.872861042983926	8.896938232886829
2	22	-4.376524085516974	12.853086701386621	8.992020666488052
2	23	-4.399995094822757	12.772885832821764	9.106581446878248
2	24	-5.83703496950172	12.70914879932732	8.328752931623118
2	25	-5.710244280391642	12.76957532629487	8.309274584834146
2	26	-5.606924600587347	12.749800984697563	8.40435701843537
2	27	-5.480133911477269	12.810227511665113	8.3848786716464
2	28	-5.376814231672975	12.790453170067808	8.479961105247623
2	29	-5.2500235425628965	12.850879697035356	8.460482758458651
2	30	-5.146703862758602	12.831105355438051	8.555565192059875
2	31	-5.019913173648524	12.891531882405602	8.536086845270905
2	32	-4.916593493844229	12.871757540808295	8.631169278872129
2	33	-4.78980280473415	12.932184067775845	8.611690932083157
2	34	-4.686483124929857	12.912409726178538	8.70677336568438
2	35	-4.559692435819779	12.972836253146088	8.68729501889541
2	36	-4.456372756015484	12.953061911548783	8.782377452496634
2	37	-4.329582066905405	13.013488438516333	8.762899105707662
2	38	-4.226262387101111	12.993714096919026	8.857981539308886
2	39	-4.249733396406895	12.913513228354171	8.972542319699082
2	40	-5.940354649306014	12.728923140924625	8.233670498021894
2	41	-5.91688364000023	12.809124009489482	8.119109717631698
2	42	-5.790092950890151	12.869550536457032	8.099631370842728
2	43	-5.686773271085857	12.849776194859725	8.194713804443952
2	44	-5.559982581975779	12.910202721827275	8.17523545765498
2	45	-5.456662902171485	12.890428380229968	8.270317891256203
2	46	-5.329872213061407	12.950854907197519	8.250839544467233
2	47	-5.226552533257112	12.931080565600213	8.345921978068457
2	48	-5.099761844147033	12.991507092567764	8.326443631279485
2	49	-4.9964421643427395	12.971732750970457	8.421526064880709
2	50	-4.8696514752326605	13.032159277938007	8.402047718091739
2	51	-4.766331795428367	13.0123849363407	8.497130151692962
2	52	-4.639541106318288	13.07281146330825	8.47765180490399
2	53	-4.536221426513994	13.053037121710945	8.572734238505214
2	54	-4.409430737403915	13.113463648678495	8.553255891716244
2	55	-4.3061110575996215	13.093689307081188	8.648338325317468
2	56	-5.766621941584368	12.949751405021887	7.985070590452532
2	57	-5.6398312524742895	13.010177931989437	7.965592243663561
2	58	-5.536511572669995	12.99040359039213	8.060674677264785
2	59	-5.409720883559917	13.05083011735968	8.041196330475813
2	60	-5.306401203755622	13.031055775762376	8.136278764077037
2	61	-5.179610514645543	13.091482302729924	8.116800417288067
2	62	-5.07629083484125	13.071707961132619	8.21188285088929
2	63	-4.949500145731171	13.132134488100169	8.192404504100319
2	64	-4.846180465926877	13.112360146502862	8.287486937701543
2	65	-4.719389776816798	13.172786673470412	8.268008590912572
2	66	-4.616070097012504	13.153012331873107	8.363091024513796
2	67	-4.489279407902425	13.213438858840655	8.343612677724824
2	68	-4.385959728098132	13.19366451724335	8.438695111326048
2	69	-4.259169038988053	13.2540910442109	8.419216764537078
2	70	-4.155849359183759	13.234316702613594	8.514299198138302
2	71	-4.179320368489543	13.154115834048739	8.628859978528496
2	72	-5.869941621388662	12.969525746619194	7.889988156851308
2	73	-5.846470612082878	13.04972661518405	7.775427376461113
2	74	-5.719679922972799	13.1101531421516	7.755949029672142
2	75	-5.616360243168505	13.090378800554292	7.851031463273365
2	76	-5.489569554058427	13.150805327521843	7.831553116484395
2	77	-5.3862498742541325	13.131030985924538	7.926635550085618
2	78	-5.2594591851440535	13.191457512892086	7.907157203296648
2	79	-5.15613950533976	13.17168317129478	8.00223963689787
2	80	-5.029348816229681	13.232109698262331	7.9827612901089005
2	81	-4.926029136425387	13.212335356665024	8.077843723710124
2	82	-4.799238447315308	13.272761883632574	8.058365376921152
2	83	-4.695918767511015	13.25298754203527	8.153447810522376
2	84	-4.569128078400936	13.313414069002818	8.133969463733406
2	85	-4.465808398596642	13.293639727405512	8.22905189733463
2	86	-4.339017709486563	13.354066254373063	8.209573550545658
2	87	-4.235698029682269	13.334291912775756	8.304655984146882
2	88	-5.696208913667015	13.190354010716455	7.641388249281947
2	89	-5.569418224556937	13.250780537684005	7.621909902492975
2	90	-5.466098544752643	13.231006196086698	7.716992336094199
2	91	-5.339307855642564	13.291432723054248	7.697513989305229
2	92	-5.23598817583827	13.271658381456943	7.792596422906453
2	93	-5.109197486728191	13.332084908424493	7.773118076117481
2	94	-5.005877806923897	13.312310566827186	7.868200509718705
2	95	-4.879087117813818	13.372737093794736	7.848722162929734
2	96	-4.775767438009525	13.35296275219743	7.943804596530958
2	97	-4.648976748899446	13.41338927916498	7.924326249741987
2	98	-4.545657069095152	13.393614937567675	8.01940868334321
2	99	-4.418866379985073	13.454041464535225	7.99993033655424
2	100	-4.315546700180779	13.434267122937918	8.095012770155463
2	101	-4.1887560110707005	13.494693649905468	8.075534423366491
2	102	-4.085436331266406	13.474919308308161	8.170616856967715
2	103	-4.10890734057219	13.394718439743306	8.285177637357911
2	104	-5.79952859347131	13.210128352313761	7.546305815680723
2	105	-5.7760575841655255	13.290329220878617	7.431745035290527
2	106	-5.6492668950554465	13.350755747846167	7.412266688501557
2	107	-5.545947215251153	13.33098140624886	7.507349122102781
2	108	-5.419156526141074	13.39140793321641	7.48787077531381
2	109	-5.31583684633678	13.371633591619105	7.5829532089150335
2	110	-5.189046157226701	13.432060118586655	7.563474862126062
2	111	-5.085726477422408	13.412285776989348	7.658557295727286
2	112	-4.958935788312329	13.472712303956898	7.639078948938315
2	113	-4.855616108508035	13.452937962359591	7.734161382539539
2	114	-4.728825419397956	13.513364489327142	7.714683035750568
2	115	-4.625505739593662	13.493590147729837	7.809765469351792
2	116	-4.498715050483583	13.554016674697385	7.7902871225628205
2	117	-4.39539537067929	13.53424233310008	7.8853695561640444
2	118	-4.268604681569211	13.59466886006763	7.865891209375073
2	119	-4.165285001764916	13.574894518470323	7.960973642976297
2	120	-4.038494312654838	13.635321045437873	7.941495296187326
2	121	-5.625795885749663	13.430956616411022	7.297705908111362
2	122	-5.499005196639584	13.491383143378572	7.278227561322391
2	123	-5.39568551683529	13.471608801781267	7.3733099949236145
2	124	-5.2688948277252114	13.532035328748815	7.353831648134643
2	125	-5.165575147920918	13.51226098715151	7.448914081735867
2	126	-5.038784458810839	13.57268751411906	7.429435734946896
2	127	-4.935464779006545	13.552913172521754	7.52451816854812
2	128	-4.808674089896466	13.613339699489304	7.505039821759149
2	129	-4.7053544100921725	13.593565357891997	7.600122255360373
2	130	-4.5785637209820935	13.653991884859547	7.5806439085714015
2	131	-4.4752440411778	13.634217543262242	7.675726342172625
2	132	-4.348453352067721	13.694644070229792	7.656247995383654
2	133	-4.245133672263426	13.674869728632485	7.751330428984878
2	134	-4.118342983153348	13.735296255600035	7.731852082195907
2	135	-4.015023303349054	13.715521914002728	7.826934515797131
3	1	-2.6211495474396322	-3.2266098221277093	-15.75998171616678
3	2	-2.622251387940758	-3.0863456161971428	-15.780765808212802
3	3	-2.500686891984986	-3.017167716430295	-15.804071204730928
3	4	-2.3780205555280878	-3.0882540225940147	-15.80659250920303
3	5	-2.3769187150269624	-3.2285182285245817	-15.785808417157007
3	6	-2.256456059572316	-3.019076122827167	-15.829897905721156
3	7	-2.133789723115418	-3.0901624289908867	-15.832419210193258
3	8	-2.132687882614292	-3.2304266349214537	-15.811635118147235
3	9	-2.0122252271596457	-3.020984529224039	-15.855724606711382
3	10	-1.8895588907027476	-3.0920708353877586	-15.858245911183484
3	11	-1.8884570502016218	-3.2323350413183256	-15.837461819137461
3	12	-1.7679943947469754	-3.022892935620911	-15.88155130770161
3	13	-1.6453280582900776	-3.093979241784631	-15.884072612173712
3	14	-1.6442262177889517	-3.234243447715198	-15.86328852012769
3	15	-1.5237635623343053	-3.024801342017783	-15.907378008691836
3	16	-1.4010972258774073	-3.095887648181503	-15.909899313163939
3	17	-1.3999953853762817	-3.23615185411207	-15.889115221117915
3	18	-1.279532729921635	-3.0267097484146555	-15.933204709682064
3	19	-1.1568663934647372	-3.097796054578375	-15.935726014154167
3	20	-1.1557645529636114	-3.238060260508942	-15.914941922108143
3	21	-1.035301897508965	-3.0286181548115274	-15.95903141067229
3	22	-0.9126355610520669	-3.0997044609752473	-15.961552715144393
3	23	-0.9115337205509412	-3.2399686669058143	-15.94076862309837
3	24	-2.501788732486111	-2.876903510499728	-15.824855296776951
3	25	-2.3802242365303394	-2.8077256107328803	-15.848160693295076
3	26	-2.2575579000734414	-2.8788119168965998	-15.850681997767179
3	27	-2.135993404117669	-2.8096340171297527	-15.873987394285303
3	28	-2.013327067660771	-2.880720323293472	-15.876508698757405
3	29	-1.8917625717049988	-2.8115424235266246	-15.89981409527553
3	30	-1.769096235248101	-2.882628729690344	-15.902335399747633
3	31	-1.6475317392923288	-2.8134508299234966	-15.925640796265757
3	32	-1.524865402835431	-2.884537136087216	-15.92816210073786
3	33	-1.4033009068796587	-2.815359236320369	-15.951467497255985
3	34	-1.2806345704227606	-2.8864455424840885	-15.953988801728087
3	35	-1.1590700744669884	-2.817267642717241	-15.977294198246211
3	36	-1.0364037380100903	-2.8883539488809604	-15.979815502718314
3	37	-0.9148392420543182	-2.819176049114113	-16.00312089923644
3	38	-0.7921729055974203	-2.8902623552778324	-16.00564220370854
3	39	-0.7910710650962947	-3.0305265612084	-15.984858111662518
3	40	-2.6244550689430093	-2.8058172043360083	-15.822333992304848
3	41	-2.625556909444135	-2.6655529984054414	-15.843118084350872
3	42	-2.503992413488363	-2.596375098638594	-15.866423480868997
3	43	-2.381326077031465	-2.6674614048023133	-15.8689447853411
3	44	-2.2597615810756926	-2.598283505035466	-15.892250181859223
3	45	-2.137095244618795	-2.6693698111991857	-15.894771486331326
3	46	-2.0155307486630223	-2.600191911432338	-15.918076882849451
3	47	-1.8928644122061247	-2.6712782175960577	-15.920598187321554
3	48	-1.7712999162503522	-2.60210031782921	-15.943903583839678
3	49	-1.6486335797934544	-2.6731866239929296	-15.94642488831178
3	50	-1.5270690838376821	-2.604008724226082	-15.969730284829906
3	51	-1.4044027473807843	-2.6750950303898016	-15.972251589302008
3	52	-1.282838251425012	-2.605917130622954	-15.995556985820134
3	53	-1.160171914968114	-2.677003436786674	-15.998078290292234
3	54	-1.038607419012342	-2.6078255370198264	-16.02138368681036
3	55	-0.9159410825554438	-2.678911843183546	-16.02390499128246
3	56	-2.5050942539894887	-2.456110892708027	-15.88720757291502
3	57	-2.383529758033716	-2.3869329929411793	-15.910512969433146
3	58	-2.2608634215768184	-2.458019299104899	-15.913034273905247
3	59	-2.139298925621046	-2.3888413993380513	-15.936339670423372
3	60	-2.016632589164148	-2.4599277055017708	-15.938860974895475
3	61	-1.8950680932083759	-2.3907498057349237	-15.9621663714136
3	62	-1.772401756751478	-2.461836111898643	-15.9646876758857
3	63	-1.6508372607957058	-2.3926582121317956	-15.987993072403826
3	64	-1.528170924338808	-2.463744518295515	-15.990514376875929
3	65	-1.4066064283830357	-2.3945666185286676	-16.013819773394054
3	66	-1.2839400919261377	-2.465652924692387	-16.016341077866155
3	67	-1.1623755959703654	-2.39647502492554	-16.03964647438428
3	68	-1.0397092595134674	-2.4675613310892595	-16.04216777885638
3	69	-0.9181447635576951	-2.398383431322412	-16.065473175374507
3	70	-0.7954784271007973	-2.4694697374861314	-16.06799447984661
3	71	-0.7943765865996717	-2.6097339434166984	-16.047210387800586
3	72	-2.6277605904463863	-2.3850245865443074	-15.884686268442918
3	73	-2.628862430947512	-2.24476038061374	-15.905470360488941
3	74	-2.50729793499174	-2.175582480846893	-15.928775757007067
3	75	-2.384631598534842	-2.2466687870106123	-15.931297061479167
3	76	-2.2630671025790696	-2.177490887243765	-15.954602457997293
3	77	-2.1404007661221716	-2.2485771934074843	-15.957123762469395
3	78	-2.0188362701663993	-2.179399293640637	-15.980429158987521
3	79	-1.8961699337095015	-2.2504855998043563	-15.982950463459622
3	80	-1.7746054377537293	-2.181307700037509	-16.00625585997775
3	81	-1.6519391012968314	-2.2523940062012286	-16.00877716444985
3	82	-1.5303746053410592	-2.183216106434381	-16.032082560967975
3	83	-1.4077082688841613	-2.2543024125981006	-16.034603865440076
3	84	-1.2861437729283889	-2.185124512831253	-16.0579092619582
3	85	-1.163477436471491	-2.2562108189949726	-16.060430566430306
3	86	-1.0419129405157188	-2.1870329192281255	-16.083735962948428
3	87	-0.9192466040588209	-2.2581192253918445	-16.08625726742053
3	88	-2.5083997754928653	-2.0353182749163254	-15.94955984905309
3	89	-2.3868352795370935	-1.9661403751494781	-15.972865245571214
3	90	-2.2641689430801955	-2.0372266813131974	-15.975386550043316
3	91	-2.142604447124423	-1.96804878154635	-15.998691946561442
3	92	-2.019938110667525	-2.03913508771007	-16.001213251033544
3	93	-1.898373614711753	-1.9699571879432223	-16.02451864755167
3	94	-1.7757072782548549	-2.0410434941069417	-16.02703995202377
3	95	-1.6541427822990828	-1.9718655943400942	-16.050345348541896
3	96	-1.531476445842185	-2.042951900503814	-16.052866653013997
3	97	-1.4099119498864126	-1.9737740007369664	-16.076172049532122
3	98	-1.2872456134295147	-2.044860306900686	-16.078693354004226
3	99	-1.1656811174737425	-1.9756824071338386	-16.10199875052235
3	100	-1.0430147810168444	-2.046768713297558	-16.104520054994452
3	101	-0.9214502850610722	-1.9775908135307105	-16.127825451512578
3	102	-0.7987839486041743	-2.04867711969443	-16.13034675598468
3	103	-0.7976821081030486	-2.1889413256249974	-16.109562663938657
3	104	-2.6310661119497634	-1.964231968752606	-15.947038544580987
3	105	-2.6321679524508887	-1.823967762822039	-15.96782263662701
3	106	-2.510603456495117	-1.7547898630551915	-15.991128033145134
3	107	-2.387937120038219	-1.825876169218911	-15.993649337617237
3	108	-2.2663726240824467	-1.7566982694520636	-16.01695473413536
3	109	-2.1437062876255486	-1.8277845756157833	-16.019476038607465
3	110	-2.0221417916697764	-1.7586066758489358	-16.04278143512559
3	111	-1.8994754552128785	-1.8296929820126553	-16.04530273959769
3	112	-1.7779109592571063	-1.7605150822458078	-16.068608136115817
3	113	-1.6552446228002085	-1.8316013884095272	-16.071129440587917
3	114	-1.5336801268444362	-1.76242348864268	-16.094434837106043
3	115	-1.4110137903875382	-1.8335097948063996	-16.096956141578147
3	116	-1.289449294431766	-1.7643318950395521	-16.12026153809627
3	117	-1.1667829579748679	-1.8354182012032716	-16.122782842568373
3	118	-1.0452184620190959	-1.766240301436424	-16.1460882390865
3	119	-0.9225521255621978	-1.8373266076001435	-16.1486095435586
3	120	-0.8009876296064257	-1.7681487078332963	-16.171914940076725
3	121	-2.5117052969962423	-1.6145256571246245	-16.01191212519116
3	122	-2.39014080104047	-1.545347757357777	-16.03521752170928
3	123	-2.2674744645835725	-1.6164340635214967	-16.037738826181386
3	124	-2.1459099686278003	-1.5472561637546494	-16.06104422269951
3	125	-2.023243632170902	-1.6183424699183688	-16.063565527171612
3	126	-1.90167913621513	-1.5491645701515213	-16.086870923689737
3	127	-1.779012799758232	-1.6202508763152408	-16.089392228161838
3	128	-1.6574483038024599	-1.5510729765483933	-16.112697624679964
3	129	-1.5347819673455618	-1.622159282712113	-16.115218929152068
3	130	-1.4132174713897896	-1.5529813829452657	-16.138524325670193
3	131	-1.2905511349328918	-1.6240676891089851	-16.141045630142294
3	132	-1.1689866389771195	-1.5548897893421376	-16.16435102666042
3	133	-1.0463203025202215	-1.625976095505857	-16.16687233113252
3	134	-0.9247558065644492	-1.5567981957390096	-16.190177727650646
3	135	-0.8020894701075513	-1.6278845019027293	-16.192699032122746
4	1	-12.84664020244034	-9.981828277644471	-0.9926728226691865
4	2	-12.905645393774524	-9.885166483651808	-1.0780081903530285
4	3	-12.87914519397567	-9.887934581689592	-1.2172803234015106
4	4	-12.793639802842636	-9.98736447372004	-1.2712170887661505
4	5	-12.734634611508453	-10.084026267712703	-1.1858817210823085
4	6	-12.767139603043782	-9.990132571757824	-1.4104892218146325
4	7	-12.681634211910746	-10.08956246378827	-1.4644259871792729
4	8	-12.622629020576564	-10.186224257780934	-1.3790906194954307
4	9	-12.655134012111894	-10.092330561826055	-1.603698120227755
4	10	-12.569628620978857	-10.191760453856503	-1.6576348855923948
4	11	-12.510623429644676	-10.288422247849166	-1.572299517908553
4	12	-12.543128421180004	-10.194528551894287	-1.7969070186408769
4	13	-12.45762303004697	-10.293958443924733	-1.850843784005517
4	14	-12.398617838712788	-10.390620237917396	-1.765508416321675
4	15	-12.431122830248116	-10.296726541962517	-1.990115917053999
4	16	-12.345617439115081	-10.396156433992966	-2.044052682418639
4	17	-12.286612247780898	-10.492818227985628	-1.9587173147347972
4	18	-12.319117239316228	-10.39892453203075	-2.183324815467121
4	19	-12.233611848183193	-10.498354424061196	-2.237261580831761
4	20	-12.17460665684901	-10.595016218053859	-2.1519262131479193
4	21	-12.20711164838434	-10.50112252209898	-2.3765337138802436
4	22	-12.121606257251303	-10.600552414129428	-2.4304704792448835
4	23	-12.062601065917121	-10.697214208122091	-2.3451351115610417
4	24	-12.938150385309854	-9.79127278769693	-1.3026156910853524
4	25	-12.911650185511	-9.794040885734713	-1.4418878241338344
4	26	-12.826144794377964	-9.893470777765161	-1.4958245894984747
4	27	-12.799644594579112	-9.896238875802945	-1.6350967225469566
4	28	-12.714139203446075	-9.995668767833392	-1.6890334879115967
4	29	-12.687639003647222	-9.998436865871176	-1.8283056209600788
4	30	-12.602133612514187	-10.097866757901624	-1.8822423863247189
4	31	-12.575633412715334	-10.100634855939408	-2.0215145193732007
4	32	-12.490128021582299	-10.200064747969854	-2.075451284737841
4	33	-12.463627821783446	-10.202832846007638	-2.214723417786323
4	34	-12.37812243065041	-10.302262738038086	-2.268660183150963
4	35	-12.351622230851557	-10.30503083607587	-2.407932316199445
4	36	-12.26611683971852	-10.404460728106317	-2.4618690815640853
4	37	-12.239616639919669	-10.4072288261441	-2.6011412146125674
4	38	-12.154111248786633	-10.506658718174549	-2.6550779799772073
4	39	-12.095106057452451	-10.603320512167212	-2.5697426122933655
4	40	-13.023655776442888	-9.691842895666483	-1.2486789257207123
4	41	-13.082660967777072	-9.59518110167382	-1.3340142934045542
4	42	-13.056160767978218	-9.597949199711604	-1.4732864264530363
4	43	-12.970655376845182	-9.69737909174205	-1.5272231918176762
4	44	-12.94415517704633	-9.700147189779834	-1.6664953248661583
4	45	-12.858649785913293	-9.799577081810282	-1.7204320902307986
4	46	-12.83214958611444	-9.802345179848066	-1.8597042232792806
4	47	-12.746644194981405	-9.901775071878513	-1.9136409886439207
4	48	-12.720143995182552	-9.904543169916296	-2.0529131216924026
4	49	-12.634638604049517	-10.003973061946745	-2.106849887057043
4	50	-12.608138404250663	-10.006741159984529	-2.246122020105525
4	51	-12.522633013117629	-10.106171052014975	-2.300058785470165
4	52	-12.496132813318775	-10.108939150052759	-2.439330918518647
4	53	-12.410627422185739	-10.208369042083207	-2.4932676838832872
4	54	-12.384127222386887	-10.211137140120991	-2.6325398169317693
4	55	-12.29862183125385	-10.310567032151438	-2.686476582296409
4	56	-13.1151659593124	-9.50128740571894	-1.5586217941368783
4	57	-13.088665759513546	-9.504055503756724	-1.6978939271853601
4	58	-13.003160368380511	-9.603485395787171	-1.7518306925500005
4	59	-12.976660168581658	-9.606253493824955	-1.8911028255984823
4	60	-12.891154777448623	-9.705683385855403	-1.9450395909631224
4	61	-12.86465457764977	-9.708451483893187	-2.0843117240116045
4	62	-12.779149186516735	-9.807881375923634	-2.138248489376245
4	63	-12.752648986717881	-9.810649473961417	-2.2775206224247264
4	64	-12.667143595584847	-9.910079365991866	-2.3314573877893667
4	65	-12.640643395785993	-9.91284746402965	-2.470729520837849
4	66	-12.555138004652957	-10.012277356060096	-2.524666286202489
4	67	-12.528637804854103	-10.01504545409788	-2.6639384192509707
4	68	-12.443132413721068	-10.114475346128328	-2.717875184615611
4	69	-12.416632213922215	-10.117243444166112	-2.857147317664093
4	70	-12.33112682278918	-10.216673336196559	-2.9110840830287334
4	71	-12.272121631454997	-10.313335130189222	-2.8257487153448912
4	72	-13.200671350445436	-9.401857513688494	-1.5046850287722382
4	73	-13.259676541779617	-9.30519571969583	-1.59002039645608
4	74	-13.233176341980764	-9.307963817733615	-1.729292529504562
4	75	-13.14767095084773	-9.407393709764062	-1.7832292948692021
4	76	-13.121170751048876	-9.410161807801845	-1.9225014279176842
4	77	-13.035665359915841	-9.509591699832292	-1.9764381932823243
4	78	-13.009165160116988	-9.512359797870076	-2.1157103263308064
4	79	-12.923659768983953	-9.611789689900524	-2.1696470916954467
4	80	-12.8971595691851	-9.614557787938308	-2.3089192247439283
4	81	-12.811654178052063	-9.713987679968755	-2.3628559901085686
4	82	-12.785153978253211	-9.716755778006538	-2.5021281231570507
4	83	-12.699648587120175	-9.816185670036987	-2.5560648885216906
4	84	-12.673148387321321	-9.81895376807477	-2.6953370215701726
4	85	-12.587642996188286	-9.918383660105217	-2.749273786934813
4	86	-12.561142796389433	-9.921151758143	-2.888545919983295
4	87	-12.475637405256398	-10.02058165017345	-2.942482685347935
4	88	-13.292181533314947	-9.21130202374095	-1.814627897188404
4	89	-13.265681333516094	-9.214070121778736	-1.9539000302368859
4	90	-13.180175942383059	-9.313500013809183	-2.007836795601526
4	91	-13.153675742584205	-9.316268111846966	-2.1471089286500082
4	92	-13.06817035145117	-9.415698003877413	-2.201045694014648
4	93	-13.041670151652317	-9.418466101915197	-2.34031782706313
4	94	-12.95616476051928	-9.517895993945645	-2.3942545924277705
4	95	-12.929664560720429	-9.520664091983429	-2.5335267254762526
4	96	-12.844159169587392	-9.620093984013875	-2.5874634908408924
4	97	-12.817658969788539	-9.62286208205166	-2.7267356238893745
4	98	-12.732153578655504	-9.722291974082108	-2.780672389254015
4	99	-12.70565337885665	-9.725060072119891	-2.9199445223024965
4	100	-12.620147987723616	-9.824489964150338	-2.9738812876671368
4	101	-12.593647787924763	-9.827258062188122	-3.113153420715619
4	102	-12.508142396791728	-9.92668795421857	-3.167090186080259
4	103	-12.449137205457545	-10.023349748211233	-3.081754818396417
4	104	-13.377686924447982	-9.111872131710504	-1.760691131823764
4	105	-13.436692115782165	-9.015210337717841	-1.8460264995076057
4	106	-13.410191915983312	-9.017978435755625	-1.9852986325560877
4	107	-13.324686524850277	-9.117408327786071	-2.039235397920728
4	108	-13.298186325051423	-9.120176425823857	-2.17850753096921
4	109	-13.212680933918389	-9.219606317854304	-2.23244429633385
4	110	-13.186180734119535	-9.222374415892087	-2.371716429382332
4	111	-13.100675342986499	-9.321804307922534	-2.4256531947469724
4	112	-13.074175143187645	-9.32457240596032	-2.5649253277954545
4	113	-12.98866975205461	-9.424002297990766	-2.6188620931600943
4	114	-12.962169552255757	-9.42677039602855	-2.7581342262085764
4	115	-12.876664161122722	-9.526200288058996	-2.8120709915732167
4	116	-12.850163961323869	-9.52896838609678	-2.9513431246216983
4	117	-12.764658570190834	-9.628398278127229	-3.0052798899863387
4	118	-12.73815837039198	-9.631166376165012	-3.1445520230348207
4	119	-12.652652979258944	-9.730596268195459	-3.1984887883994606
4	120	-12.626152779460092	-9.733364366233243	-3.337760921447943
4	121	-13.469197107317495	-8.921316641762962	-2.0706340002399295
4	122	-13.442696907518641	-8.924084739800746	-2.2099061332884116
4	123	-13.357191516385605	-9.023514631831192	-2.263842898653052
4	124	-13.330691316586753	-9.026282729868978	-2.403115031701534
4	125	-13.245185925453717	-9.125712621899424	-2.457051797066174
4	126	-13.218685725654863	-9.128480719937208	-2.596323930114656
4	127	-13.133180334521828	-9.227910611967655	-2.650260695479296
4	128	-13.106680134722975	-9.23067871000544	-2.7895328285277783
4	129	-13.02117474358994	-9.330108602035887	-2.843469593892418
4	130	-12.994674543791087	-9.33287670007367	-2.9827417269409002
4	131	-12.909169152658052	-9.432306592104117	-3.0366784923055405
4	132	-12.882668952859198	-9.435074690141903	-3.175950625354022
4	133	-12.797163561726162	-9.53450458217235	-3.2298873907186625
4	134	-12.77066336192731	-9.537272680210133	-3.3691595237671446
4	135	-12.685157970794274	-9.63670257224058	-3.4230962891317844
5	1	-4.8391287739038615	-4.494683527963153	14.90097689016521
5	2	-4.843167232559295	-4.356631538199989	14.933110657048651
5	3	-4.726154824181558	-4.291102882689966	14.9791621672594
5	4	-4.605103957148388	-4.363626216943109	14.993079910586705
5	5	-4.601065498492955	-4.5016782067062735	14.960946143703264
5	6	-4.488091548770651	-4.298097561433087	15.039131420797453
5	7	-4.367040681737481	-4.370620895686229	15.053049164124758
5	8	-4.363002223082048	-4.508672885449394	15.020915397241318
5	9	-4.250028273359745	-4.305092240176206	15.099100674335507
5	10	-4.128977406326575	-4.377615574429349	15.113018417662811
5	11	-4.124938947671141	-4.515667564192514	15.080884650779371
5	12	-4.011964997948838	-4.312086918919326	15.15906992787356
5	13	-3.890914130915668	-4.384610253172469	15.172987671200865
5	14	-3.8868756722602344	-4.522662242935634	15.140853904317424
5	15	-3.773901722537931	-4.319081597662446	15.219039181411613
5	16	-3.652850855504761	-4.391604931915589	15.232956924738918
5	17	-3.648812396849328	-4.529656921678754	15.200823157855478
5	18	-3.5358384471270243	-4.3260762764055665	15.279008434949667
5	19	-3.4147875800938543	-4.398599610658709	15.292926178276971
5	20	-3.410749121438421	-4.536651600421874	15.260792411393531
5	21	-3.2977751717161174	-4.333070955148687	15.33897768848772
5	22	-3.1767243046829474	-4.405594289401829	15.352895431815027
5	23	-3.1726858460275142	-4.543646279164994	15.320761664931585
5	24	-4.730193282836991	-4.153050892926801	15.011295934142842
5	25	-4.613180874459255	-4.0875222374167794	15.057347444353589
5	26	-4.492130007426085	-4.160045571669921	15.071265187680895
5	27	-4.375117599048348	-4.0945169161598995	15.117316697891642
5	28	-4.254066732015178	-4.1670402504130415	15.131234441218949
5	29	-4.137054323637441	-4.10151159490302	15.177285951429695
5	30	-4.016003456604271	-4.174034929156162	15.191203694757002
5	31	-3.8989910482265344	-4.10850627364614	15.237255204967749
5	32	-3.7779401811933644	-4.181029607899282	15.251172948295055
5	33	-3.660927772815628	-4.11550095238926	15.297224458505802
5	34	-3.539876905782458	-4.188024286642402	15.311142201833109
5	35	-3.422864497404721	-4.122495631132379	15.357193712043856
5	36	-3.301813630371551	-4.195018965385522	15.371111455371162
5	37	-3.184801221993814	-4.1294903098755	15.417162965581909
5	38	-3.0637503549606446	-4.202013644128642	15.431080708909215
5	39	-3.059711896305211	-4.340065633891807	15.398946942025773
5	40	-4.851244149870161	-4.080527558673659	14.997378190815535
5	41	-4.855282608525595	-3.942475568910494	15.029511957698977
5	42	-4.738270200147858	-3.876946913400472	15.075563467909724
5	43	-4.617219333114688	-3.9494702476536143	15.08948121123703
5	44	-4.500206924736951	-3.883941592143592	15.135532721447778
5	45	-4.379156057703781	-3.9564649263967344	15.149450464775084
5	46	-4.2621436493260445	-3.890936270886712	15.19550197498583
5	47	-4.1410927822928745	-3.9634596051398545	15.209419718313137
5	48	-4.024080373915138	-3.8979309496298318	15.255471228523884
5	49	-3.903029506881968	-3.9704542838829746	15.26938897185119
5	50	-3.786017098504231	-3.904925628372952	15.315440482061938
5	51	-3.664966231471061	-3.9774489626260947	15.329358225389244
5	52	-3.5479538230933243	-3.911920307116072	15.375409735599991
5	53	-3.4269029560601547	-3.984443641369215	15.389327478927298
5	54	-3.309890547682418	-3.918914985859192	15.435378989138044
5	55	-3.188839680649248	-3.9914383201123345	15.449296732465351
5	56	-4.742308658803291	-3.738894923637307	15.107697234793166
5	57	-4.625296250425555	-3.6733662681272845	15.153748745003913
5	58	-4.504245383392385	-3.745889602380427	15.16766648833122
5	59	-4.387232975014648	-3.6803609468704046	15.213717998541966
5	60	-4.266182107981478	-3.752884281123547	15.227635741869273
5	61	-4.149169699603741	-3.6873556256135247	15.27368725208002
5	62	-4.028118832570571	-3.759878959866667	15.287604995407326
5	63	-3.9111064241928344	-3.694350304356645	15.333656505618073
5	64	-3.7900555571596644	-3.766873638609787	15.34757424894538
5	65	-3.673043148781928	-3.701344983099765	15.393625759156127
5	66	-3.551992281748758	-3.7738683173529073	15.407543502483433
5	67	-3.434979873371021	-3.708339661842885	15.453595012694182
5	68	-3.313929006337851	-3.7808629960960274	15.467512756021486
5	69	-3.196916597960114	-3.715334340586005	15.513564266232235
5	70	-3.075865730926944	-3.7878576748391475	15.52748200955954
5	71	-3.071827272271511	-3.925909664602312	15.495348242676098
5	72	-4.8633595258364615	-3.6663715893841644	15.09377949146586
5	73	-4.867397984491895	-3.5283195996209997	15.125913258349302
5	74	-4.750385576114158	-3.4627909441109774	15.17196476856005
5	75	-4.629334709080988	-3.53531427836412	15.185882511887355
5	76	-4.512322300703251	-3.4697856228540975	15.231934022098104
5	77	-4.391271433670081	-3.5423089571072395	15.245851765425408
5	78	-4.274259025292345	-3.476780301597217	15.291903275636157
5	79	-4.153208158259175	-3.5493036358503596	15.305821018963462
5	80	-4.036195749881438	-3.4837749803403373	15.35187252917421
5	81	-3.915144882848268	-3.5562983145934797	15.365790272501515
5	82	-3.798132474470531	-3.4907696590834574	15.411841782712264
5	83	-3.677081607437361	-3.5632929933365998	15.425759526039569
5	84	-3.5600691990596243	-3.4977643378265775	15.471811036250317
5	85	-3.4390183320264542	-3.57028767207972	15.485728779577622
5	86	-3.3220059236487174	-3.5047590165696976	15.53178028978837
5	87	-3.200955056615548	-3.57728235082284	15.545698033115675
5	88	-4.754424034769591	-3.3247389543478123	15.20409853544349
5	89	-4.637411626391854	-3.25921029883779	15.25015004565424
5	90	-4.516360759358685	-3.3317336330909324	15.264067788981544
5	91	-4.399348350980948	-3.26620497758091	15.310119299192293
5	92	-4.278297483947778	-3.3387283118340525	15.324037042519597
5	93	-4.161285075570041	-3.2731996563240298	15.370088552730346
5	94	-4.040234208536871	-3.3457229905771726	15.384006296057652
5	95	-3.9232218001591344	-3.28019433506715	15.4300578062684
5	96	-3.8021709331259643	-3.3527176693202927	15.443975549595706
5	97	-3.685158524748228	-3.28718901381027	15.490027059806453
5	98	-3.564107657715058	-3.359712348063413	15.50394480313376
5	99	-3.447095249337321	-3.29418369255339	15.549996313344506
5	100	-3.326044382304151	-3.3667070268065324	15.563914056671813
5	101	-3.209031973926414	-3.30117837129651	15.60996556688256
5	102	-3.0879811068932446	-3.3737017055496525	15.623883310209866
5	103	-3.083942648237811	-3.5117536953128177	15.591749543326424
5	104	-4.875474901802761	-3.25221562009467	15.190180792116186
5	105	-4.879513360458194	-3.114163630331505	15.222314558999628
5	106	-4.762500952080458	-3.0486349748214825	15.268366069210375
5	107	-4.641450085047288	-3.121158309074625	15.282283812537681
5	108	-4.524437676669551	-3.0556296535646026	15.328335322748428
5	109	-4.403386809636381	-3.128152987817745	15.342253066075735
5	110	-4.286374401258644	-3.0626243323077227	15.388304576286481
5	111	-4.165323534225474	-3.135147666560865	15.402222319613788
5	112	-4.048311125847738	-3.069619011050843	15.448273829824535
5	113	-3.927260258814568	-3.142142345303985	15.462191573151841
5	114	-3.810247850436831	-3.076613689793963	15.508243083362588
5	115	-3.689196983403661	-3.1491370240471053	15.522160826689895
5	116	-3.5721845750259242	-3.083608368537083	15.568212336900642
5	117	-3.4511337079927547	-3.1561317027902254	15.582130080227948
5	118	-3.334121299615018	-3.090603047280203	15.628181590438695
5	119	-3.2130704325818478	-3.1631263815333455	15.642099333766001
5	120	-3.096058024204111	-3.097597726023323	15.688150843976748
5	121	-4.766539410735891	-2.910582985058318	15.300499836093817
5	122	-4.6495270023581545	-2.8450543295482955	15.346551346304564
5	123	-4.5284761353249845	-2.917577663801438	15.36046908963187
5	124	-4.411463726947248	-2.8520490082914156	15.406520599842617
5	125	-4.290412859914078	-2.924572342544558	15.420438343169923
5	126	-4.173400451536341	-2.8590436870345357	15.46648985338067
5	127	-4.052349584503171	-2.931567021287678	15.480407596707977
5	128	-3.9353371761254343	-2.866038365777656	15.526459106918724
5	129	-3.8142863090922643	-2.938561700030798	15.54037685024603
5	130	-3.697273900714528	-2.873033044520776	15.586428360456777
5	131	-3.576223033681358	-2.9455563787739183	15.600346103784084
5	132	-3.459210625303621	-2.880027723263896	15.64639761399483
5	133	-3.338159758270451	-2.952551057517038	15.660315357322137
5	134	-3.221147349892714	-2.887022402007016	15.706366867532884
5	135	-3.100096482859544	-2.959545736260158	15.72028461086019
6	1	11.167251314754624	-1.8340274176932265	11.729761339961945
6	2	11.170837916363473	-1.6925159502315261	11.738060789686807
6	3	11.256821766949512	-1.6186541891553534	11.652867669723255
6	4	11.339219015926702	-1.6863038955408811	11.559375100034842
6	5	11.335632414317852	-1.8278153630025815	11.55107565030998
6	6	11.425202866512741	-1.6124421344647084	11.47418198007129
6	7	11.50760011548993	-1.680091840850236	11.380689410382876
6	8	11.50401351388108	-1.8216033083119365	11.372389960658014
6	9	11.593583966075968	-1.6062300797740634	11.295496290419324
6	10	11.675981215053158	-1.673879786159591	11.20200372073091
6	11	11.672394613444308	-1.8153912536212915	11.193704271006048
6	12	11.761965065639197	-1.6000180250834184	11.116810600767359
6	13	11.844362314616387	-1.667667731468946	11.023318031078944
6	14	11.840775713007536	-1.8091791989306463	11.015018581354083
6	15	11.930346165202424	-1.5938059703927734	10.938124911115393
6	16	12.012743414179614	-1.661455676778301	10.844632341426978
6	17	12.009156812570765	-1.8029671442400013	10.836332891702115
6	18	12.098727264765653	-1.5875939157021284	10.759439221463428
6	19	12.181124513742843	-1.655243622087656	10.665946651775013
6	20	12.177537912133992	-1.7967550895493563	10.65764720205015
6	21	12.267108364328882	-1.5813818610114831	10.58075353181146
6	22	12.349505613306071	-1.649031567397011	10.487260962123047
6	23	12.345919011697221	-1.7905430348587112	10.478961512398184
6	24	11.260408368558362	-1.477142721693653	11.661167119448118
6	25	11.3463922191444	-1.4032809606174803	11.575973999484567
6	26	11.42878946812159	-1.470930667003008	11.482481429796152
6	27	11.514773318707629	-1.3970689059268353	11.3972883098326
6	28	11.597170567684818	-1.464718612312363	11.303795740144187
6	29	11.683154418270858	-1.3908568512361903	11.218602620180635
6	30	11.765551667248047	-1.458506557621718	11.125110050492221
6	31	11.851535517834085	-1.3846447965455453	11.039916930528669
6	32	11.933932766811274	-1.452294502931073	10.946424360840256
6	33	12.019916617397314	-1.3784327418549003	10.861231240876704
6	34	12.102313866374503	-1.4460824482404278	10.767738671188289
6	35	12.188297716960543	-1.3722206871642553	10.682545551224738
6	36	12.270694965937732	-1.4398703935497827	10.589052981536323
6	37	12.35667881652377	-1.3660086324736103	10.503859861572773
6	38	12.43907606550096	-1.4336583388591377	10.410367291884357
6	39	12.435489463892111	-1.5751698063208381	10.402067842159495
6	40	11.178011119581173	-1.4094930153081253	11.754659689136533
6	41	11.181597721190021	-1.2679815478464251	11.762959138861396
6	42	11.267581571776061	-1.1941197867702522	11.677766018897843
6	43	11.34997882075325	-1.26176949315578	11.584273449209428
6	44	11.43596267133929	-1.1879077320796072	11.499080329245878
6	45	11.51835992031648	-1.255557438465135	11.405587759557463
6	46	11.604343770902517	-1.1816956773889622	11.320394639593912
6	47	11.686741019879706	-1.24934538377449	11.226902069905497
6	48	11.772724870465746	-1.1754836226983172	11.141708949941945
6	49	11.855122119442935	-1.2431333290838449	11.048216380253532
6	50	11.941105970028975	-1.1692715680076722	10.96302326028998
6	51	12.023503219006164	-1.2369212743931999	10.869530690601566
6	52	12.109487069592202	-1.1630595133170272	10.784337570638014
6	53	12.191884318569391	-1.2307092197025549	10.6908450009496
6	54	12.27786816915543	-1.1568474586263822	10.605651880986048
6	55	12.36026541813262	-1.2244971650119099	10.512159311297633
6	56	11.271168173384911	-1.0526083193085518	11.686065468622706
6	57	11.357152023970949	-0.9787465582323793	11.600872348659154
6	58	11.439549272948138	-1.0463962646179068	11.50737977897074
6	59	11.525533123534178	-0.9725345035417343	11.422186659007188
6	60	11.607930372511367	-1.0401842099272618	11.328694089318773
6	61	11.693914223097407	-0.9663224488510892	11.243500969355223
6	62	11.776311472074596	-1.0339721552366168	11.150008399666808
6	63	11.862295322660634	-0.9601103941604442	11.064815279703257
6	64	11.944692571637823	-1.0277601005459718	10.971322710014842
6	65	12.030676422223863	-0.9538983394697992	10.88612959005129
6	66	12.113073671201052	-1.0215480458553268	10.792637020362877
6	67	12.199057521787092	-0.9476862847791542	10.707443900399324
6	68	12.281454770764281	-1.0153359911646818	10.613951330710911
6	69	12.367438621350319	-0.9414742300885091	10.528758210747359
6	70	12.449835870327508	-1.0091239364740365	10.435265641058944
6	71	12.44624926871866	-1.150635403935737	10.426966191334083
6	72	11.188770924407722	-0.9849586129230243	11.77955803831112
6	73	11.19235752601657	-0.8434471454613238	11.787857488035982
6	74	11.27834137660261	-0.7695853843851512	11.70266436807243
6	75	11.360738625579799	-0.8372350907706788	11.609171798384017
6	76	11.446722476165839	-0.7633733296945062	11.523978678420464
6	77	11.529119725143028	-0.8310230360800338	11.430486108732051
6	78	11.615103575729066	-0.7571612750038612	11.345292988768499
6	79	11.697500824706255	-0.8248109813893887	11.251800419080086
6	80	11.783484675292295	-0.7509492203132162	11.166607299116533
6	81	11.865881924269484	-0.8185989266987437	11.073114729428118
6	82	11.951865774855523	-0.7447371656225712	10.987921609464568
6	83	12.034263023832713	-0.8123868720080987	10.894429039776153
6	84	12.12024687441875	-0.7385251109319261	10.8092359198126
6	85	12.20264412339594	-0.8061748173174537	10.715743350124187
6	86	12.28862797398198	-0.7323130562412811	10.630550230160635
6	87	12.371025222959169	-0.7999627626268087	10.537057660472222
6	88	11.28192797821146	-0.6280739169234508	11.710963817797293
6	89	11.367911828797498	-0.5542121558472781	11.625770697833742
6	90	11.450309077774687	-0.6218618622328058	11.532278128145327
6	91	11.536292928360727	-0.5480001011566331	11.447085008181775
6	92	11.618690177337916	-0.6156498075421607	11.353592438493362
6	93	11.704674027923955	-0.5417880464659881	11.26839931852981
6	94	11.787071276901145	-0.6094377528515156	11.174906748841396
6	95	11.873055127487183	-0.535575991775343	11.089713628877844
6	96	11.955452376464372	-0.6032256981608706	10.99622105918943
6	97	12.041436227050411	-0.529363937084698	10.911027939225878
6	98	12.1238334760276	-0.5970136434702256	10.817535369537463
6	99	12.20981732661364	-0.5231518823940529	10.732342249573913
6	100	12.29221457559083	-0.5908015887795806	10.638849679885498
6	101	12.378198426176867	-0.5169398277034079	10.553656559921947
6	102	12.460595675154057	-0.5845895340889355	10.460163990233532
6	103	12.457009073545208	-0.7261010015506361	10.45186454050867
6	104	11.19953072923427	-0.5604242105379231	11.804456387485708
6	105	11.20311733084312	-0.41891274307622284	11.81275583721057
6	106	11.289101181429158	-0.34505098200005013	11.727562717247018
6	107	11.371498430406348	-0.41270068838557783	11.634070147558603
6	108	11.457482280992387	-0.3388389273094051	11.548877027595053
6	109	11.539879529969577	-0.4064886336949328	11.455384457906638
6	110	11.625863380555614	-0.3326268726187601	11.370191337943087
6	111	11.708260629532804	-0.4002765790042877	11.276698768254672
6	112	11.794244480118843	-0.3264148179281151	11.19150564829112
6	113	11.876641729096033	-0.3940645243136427	11.098013078602706
6	114	11.962625579682072	-0.32020276323747	11.012819958639154
6	115	12.045022828659262	-0.3878524696229977	10.919327388950741
6	116	12.1310066792453	-0.313990708546825	10.834134268987189
6	117	12.213403928222489	-0.3816404149323527	10.740641699298774
6	118	12.299387778808528	-0.30777865385618	10.655448579335223
6	119	12.381785027785718	-0.37542836024170756	10.561956009646808
6	120	12.467768878371757	-0.30156659916553497	10.476762889683258
6	121	11.292687783038009	-0.20353951453834984	11.73586216697188
6	122	11.378671633624046	-0.12967775346217725	11.650669047008329
6	123	11.461068882601236	-0.19732745984770483	11.557176477319913
6	124	11.547052733187275	-0.12346569877153224	11.471983357356363
6	125	11.629449982164465	-0.19111540515705983	11.378490787667948
6	126	11.715433832750504	-0.11725364408088712	11.293297667704397
6	127	11.797831081727693	-0.18490335046641482	11.199805098015982
6	128	11.883814932313731	-0.11104158939024211	11.11461197805243
6	129	11.96621218129092	-0.1786912957757697	11.021119408364017
6	130	12.05219603187696	-0.1048295346995971	10.935926288400465
6	131	12.13459328085415	-0.1724792410851247	10.842433718712051
6	132	12.220577131440189	-0.09861748000895199	10.7572405987485
6	133	12.302974380417378	-0.16626718639447968	10.663748029060086
6	134	12.388958231003416	-0.09240542531830698	10.578554909096534
6	135	12.471355479980605	-0.16005513170383467	10.485062339408119
7	1	11.867915304209063	-0.38522436221288414	-11.165242859476148
7	2	11.866028668687676	-0.24349457650657447	-11.161199537815317
7	3	11.943984532315364	-0.17426352598082784	-11.06509233221052
7	4	12.023827031464439	-0.24676226116139122	-10.973028448266554
7	5	12.025713666985828	-0.3884920468677009	-10.977071769927383
7	6	12.101782895092128	-0.1775312106356447	-10.876921242661755
7	7	12.181625394241204	-0.2500299458162081	-10.784857358717789
7	8	12.183512029762593	-0.39175973152251775	-10.78890068037862
7	9	12.259581257868893	-0.18079889529046145	-10.688750153112991
7	10	12.339423757017968	-0.2532976304710248	-10.596686269169023
7	11	12.341310392539357	-0.3950274161773345	-10.600729590829854
7	12	12.417379620645658	-0.1840665799452783	-10.500579063564226
7	13	12.497222119794733	-0.2565653151258417	-10.40851517962026
7	14	12.499108755316122	-0.39829510083215136	-10.412558501281088
7	15	12.575177983422423	-0.18733426460009506	-10.31240797401546
7	16	12.655020482571498	-0.25983299978065844	-10.220344090071494
7	17	12.656907118092887	-0.4015627854869681	-10.224387411732325
7	18	12.732976346199186	-0.19060194925491192	-10.124236884466697
7	19	12.812818845348263	-0.2631006844354753	-10.032173000522729
7	20	12.814705480869652	-0.40483047014178497	-10.03621632218356
7	21	12.89077470897595	-0.19386963390972867	-9.936065794917932
7	22	12.970617208125027	-0.26636836909029205	-9.844001910973965
7	23	12.972503843646416	-0.4080981547966017	-9.848045232634796
7	24	11.942097896793975	-0.03253374027451805	-11.06104901054969
7	25	12.020053760421662	0.0366973102512283	-10.964941804944893
7	26	12.09989625957074	-0.03580142492933486	-10.872877921000924
7	27	12.177852123198427	0.03342962559641155	-10.776770715396127
7	28	12.257694622347504	-0.03906910958415166	-10.68470683145216
7	29	12.335650485975192	0.030161940941594745	-10.588599625847364
7	30	12.415492985124269	-0.04233679423896852	-10.496535741903395
7	31	12.493448848751957	0.02689425628677794	-10.400428536298598
7	32	12.573291347901034	-0.04560447889378527	-10.30836465235463
7	33	12.651247211528721	0.023626571631961135	-10.212257446749833
7	34	12.731089710677798	-0.04887216354860202	-10.120193562805866
7	35	12.809045574305486	0.02035888697714433	-10.02408635720107
7	36	12.888888073454563	-0.05213984820341888	-9.932022473257101
7	37	12.96684393708225	0.017091202322327526	-9.835915267652304
7	38	13.046686436231328	-0.05540753285823563	-9.743851383708336
7	39	13.048573071752715	-0.19713731856454553	-9.747894705369166
7	40	11.862255397644898	0.039964994906045104	-11.153112894493656
7	41	11.86036876212351	0.1816947806123549	-11.149069572832827
7	42	11.938324625751198	0.2509258311381014	-11.052962367228028
7	43	12.018167124900275	0.17842709595753808	-10.960898483284062
7	44	12.096122988527963	0.24765814648328463	-10.864791277679265
7	45	12.17596548767704	0.17515941130272128	-10.772727393735297
7	46	12.253921351304728	0.24439046182846783	-10.6766201881305
7	47	12.333763850453803	0.17189172664790447	-10.584556304186533
7	48	12.411719714081492	0.24112277717365102	-10.488449098581734
7	49	12.491562213230567	0.16862404199308767	-10.396385214637768
7	50	12.569518076858257	0.23785509251883424	-10.30027800903297
7	51	12.649360576007332	0.16535635733827087	-10.208214125089002
7	52	12.72731643963502	0.23458740786401744	-10.112106919484205
7	53	12.807158938784097	0.16208867268345406	-10.020043035540239
7	54	12.885114802411785	0.23131972320920063	-9.92393582993544
7	55	12.964957301560862	0.15882098802863726	-9.831871945991473
7	56	11.936437990229809	0.39265561684441125	-11.0489190455672
7	57	12.014393853857497	0.4618866673701576	-10.9528118399624
7	58	12.094236353006574	0.38938793218959444	-10.860747956018434
7	59	12.172192216634262	0.4586189827153408	-10.764640750413637
7	60	12.252034715783338	0.38612024753477764	-10.672576866469669
7	61	12.329990579411026	0.455351298060524	-10.576469660864872
7	62	12.409833078560103	0.38285256287996083	-10.484405776920905
7	63	12.487788942187791	0.4520836134057072	-10.388298571316106
7	64	12.567631441336868	0.37958487822514403	-10.29623468737214
7	65	12.645587304964556	0.4488159287508904	-10.200127481767343
7	66	12.725429804113633	0.3763171935703272	-10.108063597823374
7	67	12.80338566774132	0.4455482440960736	-10.011956392218577
7	68	12.883228166890397	0.3730495089155104	-9.91989250827461
7	69	12.961184030518085	0.44228055944125677	-9.823785302669812
7	70	13.041026529667162	0.3697818242606936	-9.731721418725845
7	71	13.04291316518855	0.22805203855438383	-9.735764740386676
7	72	11.856595491080732	0.4651543520249744	-11.140982929511166
7	73	11.854708855559345	0.6068841377312844	-11.136939607850335
7	74	11.932664719187033	0.6761151882570307	-11.040832402245538
7	75	12.01250721833611	0.6036164530764675	-10.94876851830157
7	76	12.090463081963797	0.6728475036022139	-10.852661312696773
7	77	12.170305581112874	0.6003487684216507	-10.760597428752806
7	78	12.248261444740562	0.669579818947397	-10.664490223148007
7	79	12.328103943889637	0.5970810837668339	-10.572426339204041
7	80	12.406059807517327	0.6663121342925802	-10.476319133599244
7	81	12.485902306666402	0.5938133991120171	-10.384255249655276
7	82	12.563858170294091	0.6630444496377634	-10.288148044050478
7	83	12.643700669443167	0.5905457144572003	-10.196084160106512
7	84	12.721656533070854	0.6597767649829467	-10.099976954501715
7	85	12.801499032219931	0.5872780298023835	-10.007913070557747
7	86	12.87945489584762	0.6565090803281298	-9.91180586495295
7	87	12.959297394996696	0.5840103451475667	-9.819741981008981
7	88	11.930778083665643	0.8178449739633405	-11.036789080584708
7	89	12.008733947293331	0.887076024489087	-10.94068187497991
7	90	12.088576446442408	0.8145772893085237	-10.848617991035942
7	91	12.166532310070096	0.8838083398342702	-10.752510785431145
7	92	12.246374809219173	0.8113096046537069	-10.660446901487179
7	93	12.32433067284686	0.8805406551794535	-10.56433969588238
7	94	12.404173171995938	0.8080419199988902	-10.472275811938413
7	95	12.482129035623625	0.8772729705246366	-10.376168606333616
7	96	12.561971534772702	0.8047742353440734	-10.284104722389648
7	97	12.63992739840039	0.8740052858698197	-10.18799751678485
7	98	12.719769897549467	0.8015065506892566	-10.095933632840884
7	99	12.797725761177155	0.870737601215003	-9.999826427236085
7	100	12.877568260326232	0.7982388660344397	-9.907762543292119
7	101	12.95552412395392	0.8674699165601862	-9.811655337687322
7	102	13.035366623102997	0.794971181379623	-9.719591453743353
7	103	13.037253258624384	0.6532413956733131	-9.723634775404184
7	104	11.850935584516566	0.8903437091439038	-11.128852964528674
7	105	11.84904894899518	1.0320734948502135	-11.124809642867843
7	106	11.927004812622867	1.10130454537596	-11.028702437263046
7	107	12.006847311771944	1.0288058101953967	-10.93663855331908
7	108	12.084803175399632	1.0980368607211433	-10.840531347714283
7	109	12.164645674548709	1.0255381255405798	-10.748467463770314
7	110	12.242601538176396	1.0947691760663263	-10.652360258165517
7	111	12.322444037325472	1.0222704408857632	-10.560296374221549
7	112	12.400399900953161	1.0915014914115095	-10.464189168616752
7	113	12.480242400102236	1.0190027562309463	-10.372125284672785
7	114	12.558198263729926	1.0882338067566928	-10.276018079067988
7	115	12.638040762879001	1.0157350715761295	-10.18395419512402
7	116	12.715996626506689	1.0849661221018758	-10.087846989519223
7	117	12.795839125655766	1.0124673869213128	-9.995783105575256
7	118	12.873794989283454	1.0816984374470593	-9.899675899970457
7	119	12.95363748843253	1.0091997022664958	-9.807612016026491
7	120	13.031593352060218	1.0784307527922423	-9.711504810421694
7	121	11.925118177101478	1.2430343310822698	-11.024659115602216
7	122	12.003074040729166	1.312265381608016	-10.928551909997418
7	123	12.082916539878243	1.2397666464274528	-10.836488026053452
7	124	12.16087240350593	1.3089976969531993	-10.740380820448653
7	125	12.240714902655007	1.236498961772636	-10.648316936504687
7	126	12.318670766282695	1.3057300122983824	-10.55220973089989
7	127	12.398513265431772	1.2332312771178193	-10.460145846955921
7	128	12.47646912905946	1.3024623276435658	-10.364038641351124
7	129	12.556311628208537	1.2299635924630024	-10.271974757407158
7	130	12.634267491836225	1.2991946429887489	-10.175867551802359
7	131	12.714109990985301	1.2266959078081856	-10.083803667858392
7	132	12.79206585461299	1.2959269583339321	-9.987696462253595
7	133	12.871908353762066	1.2234282231533689	-9.895632578309627
7	134	12.949864217389754	1.2926592736791154	-9.79952537270483
7	135	13.029706716538831	1.220160538498552	-9.707461488760863
8	1	-9.750133190781149	11.897605081426015	5.3889104350192065
8	2	-9.705084922835416	11.974282712156935	5.278463911757576
8	3	-9.58674738677986	12.051633708789927	5.2894047014997705
8	4	-9.513458118670039	12.052307074692	5.4107920145035955
8	5	-9.558506386615774	11.975629443961079	5.521238537765226
8	6	-9.395120582614485	12.129658071324993	5.4217328042457895
8	7	-9.321831314504662	12.130331437227065	5.5431201172496145
8	8	-9.366879582450396	12.053653806496143	5.6535666405112455
8	9	-9.203493778449108	12.207682433860057	5.554060906991809
8	10	-9.130204510339286	12.20835579976213	5.675448219995634
8	11	-9.175252778285019	12.13167816903121	5.785894743257265
8	12	-9.01186697428373	12.285706796395122	5.6863890097378285
8	13	-8.93857770617391	12.286380162297194	5.8077763227416535
8	14	-8.983625974119642	12.209702531566274	5.918222846003284
8	15	-8.820240170118353	12.363731158930188	5.818717112483848
8	16	-8.746950902008532	12.36440452483226	5.940104425487673
8	17	-8.791999169954266	12.287726894101338	6.050550948749304
8	18	-8.628613365952976	12.441755521465252	5.951045215229867
8	19	-8.555324097843155	12.442428887367324	6.072432528233692
8	20	-8.600372365788889	12.365751256636404	6.182879051495323
8	21	-8.4369865617876	12.519779884000316	6.083373317975887
8	22	-8.36369729367778	12.520453249902388	6.204760630979712
8	23	-8.408745561623512	12.443775619171468	6.315207154241343
8	24	-9.541699118834128	12.128311339520849	5.1789581782381395
8	25	-9.423361582778572	12.205662336153841	5.189898967980334
8	26	-9.35007231466875	12.206335702055913	5.311286280984159
8	27	-9.231734778613195	12.283686698688905	5.3222270707263535
8	28	-9.158445510503373	12.284360064590977	5.4436143837301785
8	29	-9.040107974447817	12.361711061223971	5.4545551734723725
8	30	-8.966818706337996	12.362384427126043	5.5759424864761975
8	31	-8.848481170282442	12.439735423759036	5.586883276218392
8	32	-8.77519190217262	12.440408789661108	5.708270589222217
8	33	-8.656854366117065	12.5177597862941	5.7192113789644115
8	34	-8.583565098007243	12.518433152196172	5.8405986919682364
8	35	-8.465227561951687	12.595784148829166	5.851539481710431
8	36	-8.391938293841866	12.596457514731238	5.972926794714256
8	37	-8.27360075778631	12.67380851136423	5.98386758445645
8	38	-8.200311489676489	12.674481877266302	6.105254897460275
8	39	-8.245359757622223	12.59780424653538	6.215701420721906
8	40	-9.61498838694395	12.127637973618777	5.0575708652343145
8	41	-9.569940118998215	12.204315604349697	4.947124341972684
8	42	-9.45160258294266	12.281666600982689	4.958065131714878
8	43	-9.378313314832837	12.282339966884761	5.079452444718703
8	44	-9.259975778777283	12.359690963517755	5.0903932344608975
8	45	-9.186686510667462	12.360364329419827	5.2117805474647225
8	46	-9.068348974611906	12.43771532605282	5.222721337206917
8	47	-8.995059706502085	12.438388691954891	5.3441086502107416
8	48	-8.876722170446529	12.515739688587884	5.3550494399529365
8	49	-8.803432902336707	12.516413054489956	5.4764367529567615
8	50	-8.685095366281153	12.59376405112295	5.4873775426989555
8	51	-8.61180609817133	12.594437417025022	5.6087648557027805
8	52	-8.493468562115776	12.671788413658014	5.619705645444975
8	53	-8.420179294005955	12.672461779560086	5.7410929584488
8	54	-8.301841757950399	12.749812776193078	5.7520337481909944
8	55	-8.228552489840578	12.75048614209515	5.873421061194819
8	56	-9.406554314996926	12.35834423171361	4.847618608453247
8	57	-9.28821677894137	12.435695228346603	4.858559398195442
8	58	-9.214927510831549	12.436368594248675	4.979946711199267
8	59	-9.096589974775995	12.513719590881667	4.990887500941461
8	60	-9.023300706666172	12.51439295678374	5.112274813945286
8	61	-8.904963170610618	12.591743953416733	5.1232156036874805
8	62	-8.831673902500796	12.592417319318805	5.2446029166913055
8	63	-8.71333636644524	12.669768315951798	5.2555437064334996
8	64	-8.640047098335419	12.67044168185387	5.3769310194373245
8	65	-8.521709562279863	12.747792678486862	5.3878718091795195
8	66	-8.448420294170042	12.748466044388934	5.5092591221833445
8	67	-8.330082758114486	12.825817041021928	5.5201999119255385
8	68	-8.256793490004664	12.826490406924	5.6415872249293635
8	69	-8.13845595394911	12.903841403556992	5.652528014671558
8	70	-8.065166685839289	12.904514769459064	5.773915327675383
8	71	-8.110214953785022	12.827837138728142	5.884361850937014
8	72	-9.479843583106748	12.357670865811539	4.726231295449422
8	73	-9.434795315161015	12.434348496542459	4.615784772187791
8	74	-9.316457779105459	12.51169949317545	4.626725561929986
8	75	-9.243168510995638	12.512372859077523	4.748112874933811
8	76	-9.124830974940082	12.589723855710517	4.759053664676005
8	77	-9.05154170683026	12.590397221612589	4.88044097767983
8	78	-8.933204170774705	12.667748218245581	4.891381767422025
8	79	-8.859914902664883	12.668421584147653	5.01276908042585
8	80	-8.741577366609329	12.745772580780645	5.023709870168044
8	81	-8.668288098499506	12.746445946682718	5.145097183171869
8	82	-8.549950562443952	12.823796943315712	5.1560379729140635
8	83	-8.47666129433413	12.824470309217784	5.2774252859178885
8	84	-8.358323758278575	12.901821305850776	5.2883660756600825
8	85	-8.285034490168753	12.902494671752848	5.4097533886639075
8	86	-8.166696954113197	12.97984566838584	5.4206941784061025
8	87	-8.093407686003376	12.980519034287912	5.5420814914099275
8	88	-9.271409511159725	12.588377123906373	4.516279038668355
8	89	-9.15307197510417	12.665728120539365	4.527219828410549
8	90	-9.079782706994349	12.666401486441437	4.648607141414374
8	91	-8.961445170938793	12.743752483074429	4.659547931156569
8	92	-8.888155902828972	12.744425848976501	4.780935244160394
8	93	-8.769818366773416	12.821776845609495	4.791876033902588
8	94	-8.696529098663595	12.822450211511567	4.913263346906413
8	95	-8.578191562608039	12.89980120814456	4.924204136648608
8	96	-8.504902294498217	12.900474574046632	5.045591449652433
8	97	-8.386564758442663	12.977825570679624	5.056532239394627
8	98	-8.313275490332842	12.978498936581696	5.177919552398452
8	99	-8.194937954277286	13.05584993321469	5.1888603421406465
8	100	-8.121648686167465	13.056523299116762	5.3102476551444715
8	101	-8.003311150111909	13.133874295749754	5.3211884448866655
8	102	-7.930021882002087	13.134547661651826	5.4425757578904905
8	103	-7.975070149947821	13.057870030920906	5.5530222811521215
8	104	-9.344698779269546	12.5877037580043	4.39489172566453
8	105	-9.299650511323813	12.66438138873522	4.284445202402899
8	106	-9.181312975268257	12.741732385368213	4.295385992145093
8	107	-9.108023707158436	12.742405751270285	4.416773305148918
8	108	-8.989686171102882	12.819756747903279	4.427714094891113
8	109	-8.916396902993059	12.820430113805351	4.549101407894938
8	110	-8.798059366937505	12.897781110438343	4.560042197637132
8	111	-8.724770098827683	12.898454476340415	4.681429510640957
8	112	-8.606432562772127	12.975805472973407	4.692370300383152
8	113	-8.533143294662306	12.97647883887548	4.813757613386977
8	114	-8.41480575860675	13.053829835508473	4.824698403129171
8	115	-8.341516490496929	13.054503201410546	4.946085716132996
8	116	-8.223178954441373	13.131854198043538	4.957026505875191
8	117	-8.149889686331552	13.13252756394561	5.0784138188790156
8	118	-8.031552150275997	13.209878560578602	5.08935460862121
8	119	-7.958262882166175	13.210551926480674	5.210741921625035
8	120	-7.83992534611062	13.287902923113668	5.2216827113672295
8	121	-9.136264707322525	12.818410016099135	4.184939468883462
8	122	-9.017927171266969	12.895761012732127	4.195880258625657
8	123	-8.944637903157147	12.896434378634199	4.317267571629482
8	124	-8.826300367101592	12.973785375267191	4.328208361371676
8	125	-8.75301109899177	12.974458741169263	4.449595674375501
8	126	-8.634673562936214	13.051809737802257	4.460536464117696
8	127	-8.561384294826393	13.05248310370433	4.581923777121521
8	128	-8.443046758770839	13.129834100337321	4.592864566863715
8	129	-8.369757490661017	13.130507466239393	4.71425187986754
8	130	-8.251419954605462	13.207858462872386	4.725192669609735
8	131	-8.17813068649564	13.208531828774458	4.84657998261356
8	132	-8.059793150440084	13.285882825407452	4.857520772355754
8	133	-7.986503882330263	13.286556191309524	4.978908085359579
8	134	-7.868166346274708	13.363907187942516	4.9898488751017736
8	135	-7.794877078164886	13.364580553844588	5.1112361881055985
9	1	-3.4525402870203568	-15.928917013319401	0.0895987583077793
9	2	-3.4741308880940944	-15.915785109523817	0.2291288233402955
9	3	-3.365263666904031	-15.927916800869006	0.31916992626256535
9	4	-3.2348058446402295	-15.953180396009783	0.2696809641523189
9	5	-3.213215243566492	-15.966312299805368	0.1301508991198027
9	6	-3.125938623450166	-15.965312087354974	0.35972206707458876
9	7	-2.9954808011863645	-15.990575682495749	0.3102331049643423
9	8	-2.973890200112627	-16.003707586291334	0.17070303993182612
9	9	-2.886613579996301	-16.002707373840938	0.40027420788661217
9	10	-2.7561557577324995	-16.027970968981716	0.3507852457763657
9	11	-2.734565156658762	-16.0411028727773	0.21125518074384952
9	12	-2.647288536542436	-16.040102660326905	0.4408263486986357
9	13	-2.5168307142786346	-16.06536625546768	0.3913373865883891
9	14	-2.495240113204897	-16.078498159263265	0.25180732155587293
9	15	-2.407963493088571	-16.077497946812873	0.4813784895106591
9	16	-2.2775056708247696	-16.102761541953647	0.43188952740041253
9	17	-2.255915069751032	-16.115893445749233	0.29235946236789634
9	18	-2.168638449634706	-16.114893233298837	0.5219306303226825
9	19	-2.0381806273709047	-16.14015682843961	0.47244166821243594
9	20	-2.016590026297167	-16.153288732235197	0.33291160317991975
9	21	-1.929313406180841	-16.152288519784804	0.5624827711347059
9	22	-1.7988555839170395	-16.17755211492558	0.5129938090244593
9	23	-1.7772649828433018	-16.190684018721164	0.37346374399194315
9	24	-3.3868542679777685	-15.914784897073423	0.45869999129508165
9	25	-3.277987046787705	-15.926916588418614	0.5487410942173514
9	26	-3.1475292245239035	-15.952180183559388	0.49925213210710506
9	27	-3.03866200333384	-15.96431187490458	0.5892932350293748
9	28	-2.9082041810700385	-15.989575470045354	0.5398042729191285
9	29	-2.799336959879975	-16.001707161390545	0.6298453758413982
9	30	-2.6688791376161736	-16.02697075653132	0.580356413731152
9	31	-2.56001191642611	-16.039102447876513	0.6703975166534217
9	32	-2.4295540941623086	-16.064366043017287	0.6209085545431754
9	33	-2.320686872972245	-16.076497734362476	0.710949657465445
9	34	-2.1902290507084436	-16.10176132950325	0.6614606953551987
9	35	-2.08136182951838	-16.113893020848444	0.7515017982774685
9	36	-1.9509040072545787	-16.13915661598922	0.7020128361672222
9	37	-1.842036786064515	-16.151288307334408	0.7920539390894918
9	38	-1.7115789638007137	-16.176551902475186	0.7425649769792456
9	39	-1.6899883627269758	-16.189683806270768	0.6030349119467293
9	40	-3.5173120902415698	-15.889521301932646	0.508188953405328
9	41	-3.5389026913153074	-15.876389398137063	0.6477190184378443
9	42	-3.430035470125244	-15.888521089482252	0.7377601213601142
9	43	-3.299577647861443	-15.913784684623028	0.6882711592498676
9	44	-3.190710426671379	-15.92591637596822	0.7783122621721377
9	45	-3.0602526044075775	-15.951179971108994	0.7288233000618911
9	46	-2.951385383217514	-15.963311662454185	0.818864402984161
9	47	-2.8209275609537126	-15.98857525759496	0.7693754408739145
9	48	-2.712060339763649	-16.00070694894015	0.8594165437961845
9	49	-2.5816025174998476	-16.025970544080927	0.8099275816859379
9	50	-2.472735296309784	-16.038102235426116	0.8999686846082078
9	51	-2.3422774740459826	-16.06336583056689	0.8504797224979613
9	52	-2.233410252855919	-16.075497521912084	0.9405208254202313
9	53	-2.1029524305921177	-16.10076111705286	0.8910318633099847
9	54	-1.994085209402054	-16.112892808398048	0.9810729662322546
9	55	-1.8636273871382527	-16.138156403538822	0.9315840041220081
9	56	-3.4516260711989815	-15.875389185686668	0.8772901863926305
9	57	-3.3427588500089183	-15.887520877031857	0.9673312893149002
9	58	-3.2123010277451165	-15.912784472172634	0.9178423272046539
9	59	-3.103433806555053	-15.924916163517825	1.0078834301269235
9	60	-2.9729759842912515	-15.9501797586586	0.9583944680166773
9	61	-2.864108763101188	-15.96231145000379	1.048435570938947
9	62	-2.7336509408373866	-15.987575045144565	0.9989466088287007
9	63	-2.624783719647323	-15.999706736489756	1.0889877117509703
9	64	-2.4943258973835216	-16.02497033163053	1.0394987496407242
9	65	-2.385458676193458	-16.037102022975724	1.1295398525629938
9	66	-2.2550008539296567	-16.062365618116498	1.0800508904527475
9	67	-2.146133632739593	-16.074497309461687	1.1700919933750171
9	68	-2.0156758104757917	-16.099760904602462	1.120603031264771
9	69	-1.906808589285728	-16.111892595947655	1.2106441341870406
9	70	-1.7763507670219267	-16.13715619108843	1.1611551720767943
9	71	-1.754760165948189	-16.150288094884015	1.0216251070442781
9	72	-3.5820838934627828	-15.850125590545892	0.9267791485028768
9	73	-3.603674494536521	-15.836993686750306	1.066309213535393
9	74	-3.4948072733464572	-15.849125378095497	1.156350316457663
9	75	-3.364349451082656	-15.874388973236274	1.1068613543474166
9	76	-3.255482229892592	-15.886520664581463	1.1969024572696862
9	77	-3.125024407628791	-15.91178425972224	1.14741349515944
9	78	-3.0161571864387273	-15.92391595106743	1.2374545980817098
9	79	-2.8856993641749256	-15.949179546208205	1.1879656359714634
9	80	-2.776832142984862	-15.961311237553396	1.278006738893733
9	81	-2.6463743207210606	-15.98657483269417	1.2285177767834867
9	82	-2.537507099530997	-15.998706524039362	1.3185588797057566
9	83	-2.4070492772671956	-16.023970119180138	1.2690699175955102
9	84	-2.298182056077132	-16.036101810525327	1.3591110205177799
9	85	-2.1677242338133307	-16.061365405666102	1.3096220584075335
9	86	-2.058857012623267	-16.073497097011295	1.3996631613298034
9	87	-1.9283991903594657	-16.09876069215207	1.350174199219557
9	88	-3.5163978744201945	-15.835993474299912	1.2958803814901794
9	89	-3.4075306532301313	-15.848125165645103	1.385921484412449
9	90	-3.27707283096633	-15.873388760785879	1.3364325223022027
9	91	-3.1682056097762663	-15.885520452131068	1.4264736252244725
9	92	-3.037747787512465	-15.910784047271845	1.376984663114226
9	93	-2.928880566322401	-15.922915738617036	1.4670257660364958
9	94	-2.7984227440585996	-15.94817933375781	1.4175368039262495
9	95	-2.6895555228685364	-15.960311025103001	1.5075779068485193
9	96	-2.559097700604735	-15.985574620243776	1.458088944738273
9	97	-2.450230479414671	-15.997706311588967	1.5481300476605426
9	98	-2.3197726571508697	-16.02296990672974	1.4986410855502963
9	99	-2.210905435960806	-16.035101598074935	1.5886821884725661
9	100	-2.0804476136970047	-16.06036519321571	1.5391932263623198
9	101	-1.971580392506941	-16.0724968845609	1.6292343292845897
9	102	-1.8411225702431397	-16.097760479701673	1.579745367174343
9	103	-1.819531969169402	-16.11089238349726	1.4402153021418267
9	104	-3.6468556966839962	-15.810729879159137	1.3453693436004257
9	105	-3.668446297757734	-15.797597975363551	1.484899408632942
9	106	-3.5595790765676703	-15.809729666708742	1.5749405115552118
9	107	-3.429121254303869	-15.834993261849519	1.5254515494449652
9	108	-3.3202540331138053	-15.847124953194708	1.615492652367235
9	109	-3.189796210850004	-15.872388548335485	1.5660036902569887
9	110	-3.0809289896599403	-15.884520239680674	1.6560447931792583
9	111	-2.950471167396139	-15.90978383482145	1.606555831069012
9	112	-2.8416039462060754	-15.921915526166641	1.6965969339912819
9	113	-2.711146123942274	-15.947179121307416	1.6471079718810355
9	114	-2.6022789027522104	-15.959310812652607	1.7371490748033054
9	115	-2.471821080488409	-15.984574407793382	1.687660112693059
9	116	-2.3629538592983454	-15.996706099138573	1.7777012156153287
9	117	-2.2324960370345437	-16.02196969427935	1.7282122535050823
9	118	-2.12362881584448	-16.03410138562454	1.818253356427352
9	119	-1.9931709935806787	-16.059364980765313	1.7687643943171056
9	120	-1.884303772390615	-16.071496672110506	1.8588054972393757
9	121	-3.581169677641408	-15.796597762913157	1.7144705765877277
9	122	-3.4723024564513443	-15.808729454258348	1.8045116795099976
9	123	-3.341844634187543	-15.833993049399124	1.7550227173997512
9	124	-3.2329774129974793	-15.846124740744314	1.845063820322021
9	125	-3.102519590733678	-15.87138833588509	1.7955748582117748
9	126	-2.9936523695436144	-15.88352002723028	1.8856159611340444
9	127	-2.863194547279813	-15.908783622371056	1.836126999023798
9	128	-2.7543273260897494	-15.920915313716247	1.926168101946068
9	129	-2.623869503825948	-15.946178908857021	1.8766791398358214
9	130	-2.5150022826358844	-15.958310600202212	1.9667202427580914
9	131	-2.3845444603720827	-15.983574195342987	1.9172312806478449
9	132	-2.275677239182019	-15.995705886688178	2.0072723835701147
9	133	-2.145219416918218	-16.020969481828953	1.9577834214598684
9	134	-2.036352195728154	-16.033101173174146	2.047824524382138
9	135	-1.9058943734643528	-16.05836476831492	1.9983355622718917
10	1	-9.343031446635878	3.759165431008501	12.815416428571057
10	2	-9.331258256324618	3.894504016797045	12.77477040555955
10	3	-9.221148973474028	3.972368992132944	12.818584118550675
10	4	-9.122812880934699	3.914895381680299	12.903043854553303
10	5	-9.134586071245957	3.7795567958917555	12.94368987756481
10	6	-9.012703598084109	3.992760357016198	12.946857567544427
10	7	-8.914367505544778	3.935286746563553	13.031317303547057
10	8	-8.926140695856038	3.7999481607750094	13.071963326558562
10	9	-8.804258222694187	4.013151721899452	13.07513101653818
10	10	-8.705922130154857	3.955678111446807	13.15959075254081
10	11	-8.717695320466117	3.8203395256582633	13.200236775552316
10	12	-8.595812847304266	4.033543086782705	13.203404465531934
10	13	-8.497476754764936	3.976069476330061	13.287864201534562
10	14	-8.509249945076196	3.840730890541517	13.328510224546068
10	15	-8.387367471914345	4.05393445166596	13.331677914525686
10	16	-8.289031379375015	3.996460841213315	13.416137650528315
10	17	-8.300804569686274	3.861122255424771	13.456783673539821
10	18	-8.178922096524424	4.074325816549214	13.459951363519439
10	19	-8.080586003985093	4.016852206096569	13.544411099522069
10	20	-8.092359194296353	3.8815136203080254	13.585057122533573
10	21	-7.970476721134503	4.094717181432467	13.588224812513191
10	22	-7.872140628595172	4.037243570979823	13.672684548515821
10	23	-7.883913818906432	3.901904985191279	13.713330571527328
10	24	-9.209375783162768	4.107707577921488	12.777938095539168
10	25	-9.09926650031218	4.185572553257386	12.821751808530292
10	26	-9.000930407772849	4.128098942804741	12.90621154453292
10	27	-8.890821124922258	4.2059639181406405	12.950025257524045
10	28	-8.792485032382928	4.148490307687996	13.034484993526675
10	29	-8.682375749532337	4.226355283023894	13.078298706517797
10	30	-8.584039656993006	4.168881672571249	13.162758442520428
10	31	-8.473930374142416	4.246746647907148	13.206572155511552
10	32	-8.375594281603085	4.1892730374545035	13.29103189151418
10	33	-8.265484998752495	4.267138012790403	13.334845604505304
10	34	-8.167148906213164	4.209664402337758	13.419305340507933
10	35	-8.057039623362574	4.287529377673656	13.463119053499057
10	36	-7.958703530823243	4.230055767221011	13.547578789501687
10	37	-7.8485942479726525	4.30792074255691	13.591392502492809
10	38	-7.750258155433322	4.250447132104266	13.67585223849544
10	39	-7.762031345744582	4.115108546315722	13.716498261506946
10	40	-9.307711875702099	4.165181188374133	12.69347835953654
10	41	-9.29593868539084	4.300519774162677	12.652832336525034
10	42	-9.18582940254025	4.378384749498575	12.696646049516158
10	43	-9.08749331000092	4.32091113904593	12.781105785518786
10	44	-8.977384027150329	4.398776114381829	12.82491949850991
10	45	-8.879047934610998	4.341302503929184	12.909379234512539
10	46	-8.768938651760408	4.419167479265083	12.953192947503663
10	47	-8.670602559221077	4.361693868812438	13.037652683506293
10	48	-8.560493276370487	4.439558844148337	13.081466396497415
10	49	-8.462157183831156	4.382085233695692	13.165926132500045
10	50	-8.352047900980565	4.459950209031591	13.20973984549117
10	51	-8.253711808441235	4.402476598578946	13.294199581493798
10	52	-8.143602525590644	4.480341573914845	13.338013294484922
10	53	-8.045266433051314	4.4228679634622	13.42247303048755
10	54	-7.935157150200723	4.500732938798099	13.466286743478674
10	55	-7.836821057661393	4.443259328345453	13.550746479481305
10	56	-9.17405621222899	4.513723335287119	12.656000026504652
10	57	-9.0639469293784	4.591588310623018	12.699813739495776
10	58	-8.965610836839069	4.534114700170373	12.784273475498404
10	59	-8.855501553988478	4.611979675506271	12.828087188489528
10	60	-8.757165461449148	4.554506065053626	12.912546924492156
10	61	-8.647056178598557	4.6323710403895255	12.95636063748328
10	62	-8.548720086059227	4.574897429936881	13.04082037348591
10	63	-8.438610803208636	4.652762405272779	13.084634086477033
10	64	-8.340274710669306	4.595288794820134	13.169093822479663
10	65	-8.230165427818715	4.673153770156033	13.212907535470787
10	66	-8.131829335279384	4.6156801597033885	13.297367271473416
10	67	-8.021720052428794	4.693545135039288	13.34118098446454
10	68	-7.923383959889463	4.636071524586643	13.425640720467168
10	69	-7.813274677038874	4.713936499922541	13.469454433458292
10	70	-7.714938584499543	4.656462889469896	13.553914169460922
10	71	-7.726711774810803	4.521124303681352	13.594560192472427
10	72	-9.27239230476832	4.571196945739763	12.571540290502021
10	73	-9.26061911445706	4.706535531528307	12.530894267490517
10	74	-9.15050983160647	4.784400506864206	12.574707980481639
10	75	-9.05217373906714	4.726926896411562	12.65916771648427
10	76	-8.94206445621655	4.80479187174746	12.702981429475393
10	77	-8.843728363677219	4.747318261294815	12.787441165478022
10	78	-8.733619080826628	4.825183236630714	12.831254878469146
10	79	-8.635282988287297	4.767709626178069	12.915714614471774
10	80	-8.525173705436707	4.845574601513968	12.959528327462898
10	81	-8.426837612897376	4.788100991061323	13.043988063465529
10	82	-8.316728330046786	4.865965966397222	13.08780177645665
10	83	-8.218392237507455	4.808492355944577	13.172261512459281
10	84	-8.108282954656865	4.886357331280475	13.216075225450405
10	85	-8.009946862117534	4.8288837208278315	13.300534961453033
10	86	-7.899837579266944	4.90674869616373	13.344348674444158
10	87	-7.801501486727614	4.849275085711085	13.428808410446786
10	88	-9.13873664129521	4.91973909265275	12.534061957470135
10	89	-9.02862735844462	4.997604067988648	12.577875670461257
10	90	-8.93029126590529	4.940130457536004	12.662335406463887
10	91	-8.820181983054699	5.017995432871903	12.706149119455011
10	92	-8.721845890515368	4.960521822419258	12.79060885545764
10	93	-8.611736607664778	5.038386797755156	12.834422568448764
10	94	-8.513400515125447	4.980913187302511	12.918882304451392
10	95	-8.403291232274857	5.0587781626384105	12.962696017442516
10	96	-8.304955139735526	5.001304552185766	13.047155753445146
10	97	-8.194845856884935	5.079169527521665	13.090969466436269
10	98	-8.096509764345605	5.021695917069019	13.175429202438899
10	99	-7.986400481495015	5.099560892404918	13.219242915430023
10	100	-7.8880643889556845	5.0420872819522735	13.303702651432651
10	101	-7.777955106105094	5.119952257288173	13.347516364423775
10	102	-7.679619013565763	5.062478646835528	13.431976100426404
10	103	-7.691392203877023	4.927140061046984	13.47262212343791
10	104	-9.237072733834541	4.977212703105395	12.449602221467504
10	105	-9.225299543523281	5.112551288893938	12.408956198455998
10	106	-9.11519026067269	5.190416264229837	12.452769911447122
10	107	-9.01685416813336	5.132942653777192	12.537229647449752
10	108	-8.90674488528277	5.210807629113091	12.581043360440875
10	109	-8.808408792743439	5.153334018660447	12.665503096443505
10	110	-8.698299509892848	5.231198993996345	12.709316809434629
10	111	-8.599963417353518	5.1737253835437	12.793776545437257
10	112	-8.489854134502927	5.251590358879599	12.837590258428381
10	113	-8.391518041963597	5.194116748426954	12.92204999443101
10	114	-8.281408759113006	5.271981723762853	12.965863707422134
10	115	-8.183072666573675	5.214508113310208	13.050323443424764
10	116	-8.072963383723085	5.292373088646107	13.094137156415886
10	117	-7.974627291183755	5.234899478193462	13.178596892418517
10	118	-7.864518008333165	5.312764453529361	13.22241060540964
10	119	-7.766181915793834	5.2552908430767165	13.306870341412269
10	120	-7.656072632943244	5.333155818412615	13.350684054403393
10	121	-9.10341707036143	5.325754850018381	12.412123888435616
10	122	-8.99330778751084	5.40361982535428	12.45593760142674
10	123	-8.89497169497151	5.346146214901634	12.54039733742937
10	124	-8.78486241212092	5.424011190237533	12.584211050420492
10	125	-8.686526319581588	5.366537579784889	12.668670786423123
10	126	-8.576417036730998	5.444402555120788	12.712484499414247
10	127	-8.478080944191667	5.386928944668143	12.796944235416875
10	128	-8.367971661341077	5.464793920004041	12.840757948408
10	129	-8.269635568801746	5.407320309551396	12.925217684410628
10	130	-8.159526285951156	5.4851852848872955	12.969031397401752
10	131	-8.061190193411825	5.427711674434651	13.053491133404382
10	132	-7.9510809105612354	5.505576649770549	13.097304846395506
10	133	-7.852744818021905	5.448103039317904	13.181764582398134
10	134	-7.742635535171314	5.525968014653803	13.225578295389258
10	135	-7.644299442631984	5.4684944042011585	13.310038031391887
11	1	-7.164478070294467	-1.094240116520962	14.599018875796794
11	2	-7.1648941965849895	-0.9524556495967594	14.601076004361078
11	3	-7.051956430675125	-0.8819237850237706	14.649830154042373
11	4	-6.938602538474738	-0.9531763873749846	14.696527175159385
11	5	-6.938186412184216	-1.0949608542991873	14.694470046595104
11	6	-6.825664772564873	-0.8826445228019956	14.74528132484068
11	7	-6.712310880364486	-0.9538971251532096	14.791978345957695
11	8	-6.711894754073963	-1.0956815920774123	14.789921217393413
11	9	-6.599373114454622	-0.8833652605802207	14.84073249563899
11	10	-6.486019222254234	-0.9546178629314347	14.887429516756004
11	11	-6.485603095963712	-1.0964023298556373	14.885372388191723
11	12	-6.373081456344369	-0.8840859983584458	14.9361836664373
11	13	-6.259727564143983	-0.9553386007096598	14.982880687554314
11	14	-6.2593114378534604	-1.0971230676338624	14.98082355899003
11	15	-6.146789798234118	-0.8848067361366708	15.03163483723561
11	16	-6.033435906033731	-0.9560593384878848	15.078331858352621
11	17	-6.033019779743208	-1.0978438054120876	15.07627472978834
11	18	-5.920498140123866	-0.885527473914896	15.127086008033917
11	19	-5.807144247923479	-0.95678007626611	15.17378302915093
11	20	-5.806728121632957	-1.0985645431903126	15.17172590058665
11	21	-5.694206482013614	-0.8862482116931211	15.222537178832226
11	22	-5.580852589813227	-0.9575008140443351	15.26923419994924
11	23	-5.580436463522704	-1.0992852809685378	15.267177071384959
11	24	-7.052372556965647	-0.7401393180995677	14.651887282606655
11	25	-6.939434791055783	-0.669607453526579	14.70064143228795
11	26	-6.826080898855396	-0.7408600558777928	14.747338453404964
11	27	-6.713143132945531	-0.670328191304804	14.79609260308626
11	28	-6.599789240745144	-0.7415807936560179	14.842789624203272
11	29	-6.486851474835279	-0.6710489290830292	14.891543773884568
11	30	-6.373497582634892	-0.7423015314342429	14.938240795001581
11	31	-6.260559816725028	-0.6717696668612543	14.986994944682877
11	32	-6.14720592452464	-0.7430222692124681	15.03369196579989
11	33	-6.0342681586147755	-0.6724904046394793	15.082446115481186
11	34	-5.920914266414388	-0.7437430069906932	15.1291431365982
11	35	-5.807976500504524	-0.6732111424177044	15.177897286279496
11	36	-5.694622608304137	-0.7444637447689182	15.224594307396508
11	37	-5.581684842394272	-0.6739318801959295	15.273348457077804
11	38	-5.468330950193884	-0.7451844825471433	15.320045478194817
11	39	-5.467914823903362	-0.8869689494713461	15.317988349630536
11	40	-7.165726449166034	-0.6688867157483539	14.605190261489641
11	41	-7.166142575456557	-0.5271022488241511	14.607247390053924
11	42	-7.053204809546692	-0.45657038425116225	14.65600153973522
11	43	-6.939850917346305	-0.5278229866023763	14.702698560852232
11	44	-6.8269131514364405	-0.4572911220293873	14.751452710533528
11	45	-6.713559259236053	-0.5285437243806013	14.798149731650541
11	46	-6.600621493326189	-0.4580118598076124	14.846903881331837
11	47	-6.487267601125802	-0.5292644621588264	14.893600902448851
11	48	-6.374329835215937	-0.4587325975858375	14.942355052130146
11	49	-6.26097594301555	-0.5299851999370515	14.989052073247159
11	50	-6.148038177105685	-0.4594533353640626	15.037806222928454
11	51	-6.034684284905298	-0.5307059377152765	15.084503244045468
11	52	-5.921746518995433	-0.46017407314228764	15.133257393726764
11	53	-5.8083926267950465	-0.5314266754935016	15.179954414843777
11	54	-5.695454860885182	-0.46089481092051277	15.228708564525073
11	55	-5.582100968684794	-0.5321474132717268	15.275405585642087
11	56	-7.053620935837214	-0.31478591732695943	14.658058668299502
11	57	-6.94068316992735	-0.24425405275397072	14.706812817980797
11	58	-6.827329277726963	-0.3155066551051845	14.753509839097811
11	59	-6.714391511817098	-0.2449747905321958	14.802263988779107
11	60	-6.6010376196167115	-0.3162273928834096	14.848961009896119
11	61	-6.488099853706847	-0.2456955283104209	14.897715159577414
11	62	-6.374745961506459	-0.3169481306616347	14.944412180694428
11	63	-6.261808195596595	-0.24641626608864597	14.993166330375724
11	64	-6.148454303396208	-0.31766886843985975	15.039863351492738
11	65	-6.035516537486343	-0.24713700386687107	15.088617501174033
11	66	-5.9221626452859555	-0.3183896062180849	15.135314522291045
11	67	-5.809224879376091	-0.24785774164509614	15.18406867197234
11	68	-5.695870987175704	-0.31911034399630994	15.230765693089355
11	69	-5.582933221265839	-0.24857847942332123	15.27951984277065
11	70	-5.469579329065452	-0.319831081774535	15.326216863887664
11	71	-5.469163202774929	-0.4616155486987378	15.324159735323382
11	72	-7.166974828037602	-0.24353331497574565	14.611361647182488
11	73	-7.167390954328124	-0.10174884805154272	14.61341877574677
11	74	-7.054453188418259	-0.031216983478554033	14.662172925428065
11	75	-6.941099296217873	-0.10246958582976781	14.708869946545079
11	76	-6.828161530308008	-0.03193772125677913	14.757624096226374
11	77	-6.7148076381076205	-0.1031903236079929	14.804321117343388
11	78	-6.6018698721977565	-0.032658459035004195	14.853075267024684
11	79	-6.488515979997369	-0.10391106138621797	14.899772288141698
11	80	-6.375578214087504	-0.03337919681322929	14.948526437822993
11	81	-6.262224321887118	-0.10463179916444307	14.995223458940005
11	82	-6.149286555977253	-0.034099934591454356	15.0439776086213
11	83	-6.035932663776865	-0.10535253694266813	15.090674629738315
11	84	-5.922994897867	-0.03482067236967945	15.13942877941961
11	85	-5.809641005666614	-0.10607327472089323	15.186125800536624
11	86	-5.696703239756749	-0.035541410147904545	15.23487995021792
11	87	-5.583349347556362	-0.10679401249911832	15.281576971334932
11	88	-7.054869314708783	0.11056748344564887	14.664230053992348
11	89	-6.941931548798918	0.1810993480186377	14.712984203673644
11	90	-6.82857765659853	0.1098467456674238	14.759681224790656
11	91	-6.715639890688665	0.18037861024041263	14.808435374471951
11	92	-6.602285998488279	0.10912600788919874	14.855132395588965
11	93	-6.489348232578414	0.1796578724621875	14.903886545270261
11	94	-6.375994340378027	0.10840527011097362	14.950583566387275
11	95	-6.2630565744681626	0.17893713468396244	14.99933771606857
11	96	-6.149702682267775	0.10768453233274855	15.046034737185584
11	97	-6.03676491635791	0.17821639690573737	15.09478888686688
11	98	-5.923411024157523	0.10696379455452348	15.141485907983892
11	99	-5.810473258247659	0.17749565912751225	15.190240057665187
11	100	-5.697119366047271	0.10624305677629836	15.236937078782201
11	101	-5.5841816001374065	0.17677492134928718	15.285691228463497
11	102	-5.470827707937019	0.1055223189980733	15.33238824958051
11	103	-5.470411581646497	-0.03626214792612961	15.33033112101623
11	104	-7.168223206909169	0.18182008579686276	14.617533032875334
11	105	-7.168639333199692	0.3236045527210655	14.619590161439616
11	106	-7.055701567289828	0.39413641729405424	14.668344311120912
11	107	-6.94234767508944	0.32288381494284035	14.715041332237925
11	108	-6.829409909179575	0.39341567951582923	14.763795481919221
11	109	-6.716056016979188	0.32216307716461534	14.810492503036235
11	110	-6.603118251069324	0.3926949417376041	14.85924665271753
11	111	-6.489764358868936	0.3214423393863902	14.905943673834543
11	112	-6.3768265929590715	0.391974203959379	14.954697823515838
11	113	-6.263472700758685	0.3207216016081651	15.001394844632852
11	114	-6.15053493484882	0.391253466181154	15.050148994314148
11	115	-6.037181042648433	0.3200008638299401	15.096846015431161
11	116	-5.924243276738568	0.39053272840292885	15.145600165112457
11	117	-5.810889384538181	0.31928012605171496	15.192297186229471
11	118	-5.697951618628316	0.38981199062470373	15.241051335910766
11	119	-5.584597726427929	0.31855938827348984	15.287748357027779
11	120	-5.471659960518064	0.3890912528464787	15.336502506709074
11	121	-7.05611769358035	0.535920884218257	14.670401439685195
11	122	-6.943179927670485	0.6064527487912458	14.71915558936649
11	123	-6.829826035470098	0.5352001464400319	14.765852610483503
11	124	-6.716888269560233	0.6057320110130207	14.814606760164798
11	125	-6.603534377359846	0.5344794086618068	14.861303781281812
11	126	-6.490596611449981	0.6050112732347956	14.910057930963108
11	127	-6.377242719249594	0.5337586708835818	14.956754952080122
11	128	-6.26430495333973	0.6042905354565705	15.005509101761417
11	129	-6.1509510611393425	0.5330379331053566	15.05220612287843
11	130	-6.038013295229478	0.6035697976783454	15.100960272559725
11	131	-5.92465940302909	0.5323171953271315	15.147657293676739
11	132	-5.811721637119226	0.6028490599001204	15.196411443358034
11	133	-5.698367744918839	0.5315964575489065	15.243108464475048
11	134	-5.585429979008974	0.6021283221218953	15.291862614156344
11	135	-5.4720760868085865	0.5308757197706814	15.338559635273358
12	1	-12.222888896616716	0.7708389321031978	-10.75477819157248
12	2	-12.21680467029751	0.9117600415567212	-10.740236420687038
12	3	-12.127437789204729	0.9874895877644321	-10.820144157452155
12	4	-12.044155134431156	0.9222980245186193	-10.914593665102714
12	5	-12.050239360750362	0.7813769150650959	-10.929135435988156
12	6	-11.954788253338377	0.9980275707263302	-10.994501401867831
12	7	-11.871505598564802	0.9328360074805174	-11.08895090951839
12	8	-11.877589824884009	0.791914898026994	-11.103492680403832
12	9	-11.782138717472023	1.0085655536882283	-11.168858646283505
12	10	-11.69885606269845	0.9433739904424155	-11.263308153934064
12	11	-11.704940289017657	0.8024528809888921	-11.277849924819508
12	12	-11.60948918160567	1.0191035366501264	-11.343215890699181
12	13	-11.526206526832096	0.9539119734043137	-11.43766539834974
12	14	-11.532290753151303	0.8129908639507902	-11.452207169235182
12	15	-11.436839645739315	1.0296415196120245	-11.517573135114857
12	16	-11.353556990965743	0.9644499563662118	-11.612022642765416
12	17	-11.359641217284949	0.8235288469126884	-11.626564413650858
12	18	-11.264190109872963	1.0401795025739227	-11.691930379530532
12	19	-11.180907455099389	0.9749879393281099	-11.786379887181091
12	20	-11.186991681418597	0.8340668298745865	-11.800921658066533
12	21	-11.09154057400661	1.0507174855358208	-11.866287623946207
12	22	-11.008257919233037	0.985525922290008	-11.960737131596765
12	23	-11.014342145552243	0.8446048128364846	-11.97527890248221
12	24	-12.121353562885522	1.1284106972179557	-10.805602386566711
12	25	-12.031986681792743	1.2041402434256665	-10.885510123331828
12	26	-11.94870402701917	1.1389486801798538	-10.979959630982387
12	27	-11.85933714592639	1.2146782263875646	-11.059867367747504
12	28	-11.776054491152816	1.149486663141752	-11.154316875398063
12	29	-11.686687610060035	1.2252162093494627	-11.23422461216318
12	30	-11.603404955286463	1.16002464610365	-11.328674119813739
12	31	-11.514038074193683	1.2357541923113609	-11.408581856578854
12	32	-11.430755419420109	1.1705626290655482	-11.503031364229413
12	33	-11.34138853832733	1.246292175273259	-11.58293910099453
12	34	-11.258105883553757	1.1811006120274463	-11.677388608645089
12	35	-11.168739002460976	1.2568301582351569	-11.757296345410206
12	36	-11.085456347687403	1.1916385949893444	-11.851745853060764
12	37	-10.996089466594622	1.2673681411970552	-11.931653589825881
12	38	-10.91280681182105	1.2021765779512426	-12.02610309747644
12	39	-10.918891038140256	1.061255468497719	-12.040644868361882
12	40	-12.204636217659097	1.1936022604637684	-10.711152878916153
12	41	-12.198551991339889	1.3345233699172918	-10.69661110803071
12	42	-12.10918511024711	1.4102529161250028	-10.776518844795827
12	43	-12.025902455473537	1.34506135287919	-10.870968352446386
12	44	-11.936535574380756	1.420790899086901	-10.950876089211501
12	45	-11.853252919607183	1.355599335841088	-11.04532559686206
12	46	-11.763886038514404	1.431328882048799	-11.125233333627177
12	47	-11.680603383740829	1.3661373188029862	-11.219682841277736
12	48	-11.59123650264805	1.4418668650106972	-11.299590578042853
12	49	-11.507953847874477	1.3766753017648843	-11.394040085693412
12	50	-11.418586966781696	1.4524048479725953	-11.473947822458529
12	51	-11.335304312008123	1.3872132847267824	-11.568397330109088
12	52	-11.245937430915342	1.4629428309344934	-11.648305066874203
12	53	-11.16265477614177	1.3977512676886805	-11.742754574524762
12	54	-11.07328789504899	1.4734808138963915	-11.822662311289879
12	55	-10.990005240275416	1.4082892506505786	-11.917111818940437
12	56	-12.103100883927903	1.5511740255785262	-10.761977073910383
12	57	-12.013734002835124	1.626903571786237	-10.8418848106755
12	58	-11.930451348061549	1.5617120085404244	-10.93633431832606
12	59	-11.84108446696877	1.6374415547481351	-11.016242055091176
12	60	-11.757801812195197	1.5722499915023225	-11.110691562741735
12	61	-11.668434931102416	1.6479795377100332	-11.19059929950685
12	62	-11.585152276328843	1.5827879744642206	-11.28504880715741
12	63	-11.495785395236062	1.6585175206719314	-11.364956543922526
12	64	-11.41250274046249	1.5933259574261187	-11.459406051573085
12	65	-11.32313585936971	1.6690555036338295	-11.539313788338202
12	66	-11.239853204596136	1.6038639403880168	-11.63376329598876
12	67	-11.150486323503356	1.6795934865957276	-11.713671032753878
12	68	-11.067203668729784	1.614401923349915	-11.808120540404436
12	69	-10.977836787637003	1.6901314695576257	-11.888028277169552
12	70	-10.89455413286343	1.624939906311813	-11.982477784820112
12	71	-10.900638359182636	1.4840187968582896	-11.997019555705554
12	72	-12.186383538701476	1.616365588824339	-10.667527566259825
12	73	-12.18029931238227	1.7572866982778625	-10.652985795374383
12	74	-12.09093243128949	1.8330162444855733	-10.7328935321395
12	75	-12.007649776515915	1.7678246812397607	-10.827343039790058
12	76	-11.918282895423136	1.8435542274474714	-10.907250776555173
12	77	-11.835000240649563	1.7783626642016588	-11.001700284205732
12	78	-11.745633359556782	1.8540922104093696	-11.08160802097085
12	79	-11.66235070478321	1.788900647163557	-11.176057528621408
12	80	-11.57298382369043	1.8646301933712677	-11.255965265386525
12	81	-11.489701168916856	1.799438630125455	-11.350414773037084
12	82	-11.400334287824077	1.8751681763331658	-11.430322509802199
12	83	-11.317051633050504	1.8099766130873531	-11.52477201745276
12	84	-11.227684751957723	1.885706159295064	-11.604679754217875
12	85	-11.14440209718415	1.8205145960492513	-11.699129261868434
12	86	-11.055035216091369	1.896244142256962	-11.77903699863355
12	87	-10.971752561317796	1.8310525790111494	-11.87348650628411
12	88	-12.084848204970283	1.973937353939097	-10.718351761254056
12	89	-11.995481323877502	2.049666900146808	-10.798259498019172
12	90	-11.91219866910393	1.984475336900995	-10.892709005669731
12	91	-11.82283178801115	2.060204883108706	-10.972616742434848
12	92	-11.739549133237576	1.9950133198628932	-11.067066250085407
12	93	-11.650182252144797	2.0707428660706038	-11.146973986850522
12	94	-11.566899597371222	2.005551302824791	-11.241423494501081
12	95	-11.477532716278443	2.081280849032502	-11.321331231266198
12	96	-11.39425006150487	2.0160892857866894	-11.415780738916757
12	97	-11.304883180412089	2.0918188319944	-11.495688475681874
12	98	-11.221600525638516	2.0266272687485873	-11.590137983332433
12	99	-11.132233644545737	2.1023568149562983	-11.67004572009755
12	100	-11.048950989772163	2.0371652517104857	-11.764495227748109
12	101	-10.959584108679383	2.1128947979181962	-11.844402964513224
12	102	-10.87630145390581	2.0477032346723836	-11.938852472163783
12	103	-10.882385680225017	1.90678212521886	-11.953394243049226
12	104	-12.168130859743856	2.0391289171849096	-10.623902253603497
12	105	-12.16204663342465	2.1800500266384333	-10.609360482718055
12	106	-12.072679752331869	2.255779572846144	-10.68926821948317
12	107	-11.989397097558296	2.190588009600331	-10.783717727133729
12	108	-11.900030216465517	2.266317555808042	-10.863625463898845
12	109	-11.816747561691942	2.201125992562229	-10.958074971549404
12	110	-11.727380680599163	2.27685553876994	-11.037982708314521
12	111	-11.64409802582559	2.2116639755241274	-11.13243221596508
12	112	-11.55473114473281	2.287393521731838	-11.212339952730197
12	113	-11.471448489959236	2.2222019584860258	-11.306789460380756
12	114	-11.382081608866457	2.2979315046937363	-11.386697197145871
12	115	-11.298798954092883	2.2327399414479236	-11.48114670479643
12	116	-11.209432073000103	2.3084694876556346	-11.561054441561547
12	117	-11.12614941822653	2.2432779244098215	-11.655503949212106
12	118	-11.03678253713375	2.3190074706175325	-11.735411685977223
12	119	-10.953499882360177	2.25381590737172	-11.829861193627782
12	120	-10.864133001267396	2.3295454535794304	-11.909768930392898
12	121	-12.066595526012662	2.3967006822996675	-10.674726448597728
12	122	-11.977228644919883	2.472430228507378	-10.754634185362844
12	123	-11.89394599014631	2.4072386652615654	-10.849083693013403
12	124	-11.80457910905353	2.4829682114692764	-10.928991429778518
12	125	-11.721296454279956	2.4177766482234637	-11.02344093742908
12	126	-11.631929573187175	2.4935061944311743	-11.103348674194194
12	127	-11.548646918413603	2.4283146311853616	-11.197798181844753
12	128	-11.459280037320823	2.5040441773930726	-11.27770591860987
12	129	-11.375997382547249	2.43885261414726	-11.372155426260429
12	130	-11.28663050145447	2.5145821603549705	-11.452063163025546
12	131	-11.203347846680897	2.449390597109158	-11.546512670676105
12	132	-11.113980965588116	2.525120143316869	-11.62642040744122
12	133	-11.030698310814543	2.4599285800710557	-11.720869915091779
12	134	-10.941331429721764	2.5356581262787667	-11.800777651856896
12	135	-10.85804877494819	2.470466563032954	-11.895227159507455
13	1	-2.9591238277911356	-0.9018004735057763	-16.002774811450315
13	2	-2.959146205622246	-0.7600009188406854	-16.003129488788986
13	3	-2.8373311981462392	-0.6891205208992565	-16.018741123594
13	4	-2.7154938128391226	-0.7600396776229185	-16.033998081060346
13	5	-2.7154714350080127	-0.9018392322880093	-16.033643403721676
13	6	-2.5936788053631163	-0.6891592796814895	-16.049609715865362
13	7	-2.4718414200559997	-0.7600784364051515	-16.064866673331707
13	8	-2.4718190422248894	-0.9018779910702424	-16.064511995993037
13	9	-2.350026412579993	-0.6891980384637224	-16.080478308136723
13	10	-2.2281890272728764	-0.7601171951873845	-16.095735265603068
13	11	-2.2281666494417665	-0.9019167498524754	-16.095380588264398
13	12	-2.10637401979687	-0.6892367972459554	-16.111346900408083
13	13	-1.9845366344897535	-0.7601559539696175	-16.12660385787443
13	14	-1.9845142566586433	-0.9019555086347084	-16.12624918053576
13	15	-1.862721627013747	-0.6892755560281885	-16.142215492679444
13	16	-1.7408842417066304	-0.7601947127518506	-16.15747245014579
13	17	-1.7408618638755202	-0.9019942674169413	-16.15711777280712
13	18	-1.6190692342306239	-0.6893143148104215	-16.173084084950805
13	19	-1.4972318489235072	-0.7602334715340835	-16.18834104241715
13	20	-1.4972094710923973	-0.9020330261991744	-16.18798636507848
13	21	-1.3754168414475008	-0.6893530735926545	-16.203952677222166
13	22	-1.2535794561403844	-0.7602722303163165	-16.21920963468851
13	23	-1.253557078309274	-0.9020717849814074	-16.21885495734984
13	24	-2.837353575977349	-0.5473209662341655	-16.01909580093267
13	25	-2.715538568501343	-0.4764405682927366	-16.034707435737683
13	26	-2.5937011831942263	-0.5473597250163985	-16.049964393204032
13	27	-2.47188617571822	-0.4764793270749696	-16.065576028009044
13	28	-2.350048790411103	-0.5473984837986315	-16.080832985475393
13	29	-2.2282337829350967	-0.4765180858572026	-16.096444620280405
13	30	-2.10639639762798	-0.5474372425808645	-16.111701577746754
13	31	-1.9845813901519738	-0.47655684463943565	-16.127313212551766
13	32	-1.8627440048448571	-0.5474760013630975	-16.142570170018114
13	33	-1.7409289973688507	-0.4765956034216686	-16.158181804823126
13	34	-1.619091612061734	-0.5475147601453305	-16.173438762289475
13	35	-1.4972766045857275	-0.47663436220390165	-16.189050397094487
13	36	-1.375439219278611	-0.5475535189275635	-16.204307354560836
13	37	-1.2536242118026044	-0.4766731209861347	-16.219918989365848
13	38	-1.1317868264954878	-0.5475922777097966	-16.235175946832197
13	39	-1.1317644486643776	-0.6893918323748875	-16.234821269493526
13	40	-2.959190961284466	-0.4764018095105036	-16.003838843466323
13	41	-2.9592133391155757	-0.33460225484541267	-16.004193520804993
13	42	-2.8373983316395694	-0.26372185690398364	-16.01980515561001
13	43	-2.715560946332453	-0.3346410136276457	-16.035062113076354
13	44	-2.5937459388564466	-0.26376061568621667	-16.05067374788137
13	45	-2.47190855354933	-0.33467977240987873	-16.065930705347714
13	46	-2.350093546073323	-0.2637993744684497	-16.08154234015273
13	47	-2.2282561607662066	-0.3347185311921117	-16.096799297619075
13	48	-2.1064411532902003	-0.26383813325068267	-16.11241093242409
13	49	-1.9846037679830837	-0.33475728997434473	-16.127667889890436
13	50	-1.8627887605070772	-0.2638768920329157	-16.14327952469545
13	51	-1.7409513751999608	-0.33479604875657776	-16.158536482161796
13	52	-1.619136367723954	-0.2639156508151487	-16.174148116966812
13	53	-1.4972989824168375	-0.33483480753881073	-16.189405074433157
13	54	-1.3754839749408312	-0.2639544095973817	-16.205016709238173
13	55	-1.2536465896337146	-0.33487356632104376	-16.220273666704518
13	56	-2.8374207094706794	-0.12192230223889268	-16.02015983294868
13	57	-2.715605701994673	-0.05104190429746387	-16.035771467753694
13	58	-2.5937683166875565	-0.1219610610211257	-16.05102842522004
13	59	-2.47195330921155	-0.05108066307969688	-16.066640060025055
13	60	-2.3501159239044336	-0.12199981980335871	-16.0818970174914
13	61	-2.228300916428427	-0.051119421861929894	-16.097508652296415
13	62	-2.1064635311213102	-0.12203857858559171	-16.11276560976276
13	63	-1.984648523645304	-0.0511581806441629	-16.128377244567776
13	64	-1.8628111383381873	-0.12207733736782472	-16.14363420203412
13	65	-1.7409961308621809	-0.05119693942639591	-16.159245836839137
13	66	-1.6191587455550642	-0.12211609615005774	-16.174502794305482
13	67	-1.4973437380790577	-0.05123569820862892	-16.190114429110498
13	68	-1.375506352771941	-0.12215485493229074	-16.205371386576843
13	69	-1.2536913452959348	-0.05127445699086193	-16.22098302138186
13	70	-1.1318539599888182	-0.12219361371452375	-16.236239978848204
13	71	-1.1318315821577078	-0.26399316837961473	-16.235885301509533
13	72	-2.9592580947777964	-0.051003145515230865	-16.004902875482333
13	73	-2.9592804726089064	0.0907964091498602	-16.005257552821
13	74	-2.8374654651328997	0.16167680709128904	-16.020869187626015
13	75	-2.715628079825783	0.0907576503676272	-16.03612614509236
13	76	-2.5938130723497768	0.161638048309056	-16.051737779897376
13	77	-2.47197568704266	0.0907188915853942	-16.06699473736372
13	78	-2.3501606795666534	0.161599289526823	-16.082606372168737
13	79	-2.2283232942595372	0.09068013280316117	-16.097863329635082
13	80	-2.1065082867835305	0.16156053074459	-16.113474964440098
13	81	-1.9846709014764141	0.09064137402092817	-16.128731921906443
13	82	-1.8628558940004076	0.16152177196235698	-16.14434355671146
13	83	-1.741018508693291	0.09060261523869517	-16.159600514177804
13	84	-1.6192035012172845	0.16148301318012398	-16.17521214898282
13	85	-1.4973661159101679	0.09056385645646214	-16.190469106449164
13	86	-1.3755511084341614	0.16144425439789098	-16.20608074125418
13	87	-1.2537137231270448	0.09052509767422914	-16.221337698720525
13	88	-2.83748784296401	0.3034763617563801	-16.021223864964686
13	89	-2.7156728354880038	0.374356759697809	-16.0368354997697
13	90	-2.5938354501808867	0.30343760297414707	-16.052092457236046
13	91	-2.4720204427048804	0.37431800091557604	-16.067704092041062
13	92	-2.350183057397764	0.3033988441919141	-16.082961049507407
13	93	-2.228368049921757	0.374279242133343	-16.098572684312423
13	94	-2.106530664614641	0.30336008540968107	-16.113829641778768
13	95	-1.9847156571386342	0.37424048335111	-16.129441276583783
13	96	-1.8628782718315178	0.30332132662744804	-16.14469823405013
13	97	-1.7410632643555113	0.374201724568877	-16.160309868855144
13	98	-1.6192258790483947	0.30328256784521507	-16.17556682632149
13	99	-1.4974108715723882	0.374162965786644	-16.191178461126505
13	100	-1.3755734862652715	0.30324380906298204	-16.20643541859285
13	101	-1.253758478789265	0.37412420700441096	-16.222047053397866
13	102	-1.1319210934821484	0.303205050280749	-16.23730401086421
13	103	-1.1318987156510383	0.16140549561565795	-16.23694933352554
13	104	-2.9593252282711267	0.37439551848004204	-16.00596690749834
13	105	-2.9593476061022366	0.5161950731451329	-16.00632158483701
13	106	-2.83753259862623	0.5870754710865618	-16.021933219642023
13	107	-2.7156952133191137	0.5161563143628999	-16.03719017710837
13	108	-2.593880205843107	0.5870367123043289	-16.052801811913387
13	109	-2.4720428205359903	0.5161175555806669	-16.068058769379732
13	110	-2.350227813059984	0.5869979535220958	-16.083670404184748
13	111	-2.2283904277528674	0.5160787967984338	-16.098927361651093
13	112	-2.1065754202768607	0.5869591947398628	-16.11453899645611
13	113	-1.9847380349697443	0.5160400380162009	-16.129795953922454
13	114	-1.8629230274937378	0.5869204359576298	-16.14540758872747
13	115	-1.7410856421866212	0.5160012792339679	-16.160664546193814
13	116	-1.6192706347106147	0.5868816771753967	-16.17627618099883
13	117	-1.4974332494034983	0.5159625204517349	-16.191533138465175
13	118	-1.3756182419274916	0.5868429183931637	-16.20714477327019
13	119	-1.253780856620375	0.5159237616695018	-16.222401730736536
13	120	-1.1319658491443687	0.5868041596109308	-16.23801336554155
13	121	-2.8375549764573402	0.7288750257516526	-16.022287896980693
13	122	-2.7157399689813335	0.7997554236930816	-16.03789953178571
13	123	-2.5939025836742173	0.7288362669694196	-16.053156489252054
13	124	-2.4720875761982106	0.7997166649108486	-16.06876812405707
13	125	-2.350250190891094	0.7287975081871867	-16.084025081523414
13	126	-2.2284351834150877	0.7996779061286156	-16.09963671632843
13	127	-2.106597798107971	0.7287587494049537	-16.114893673794775
13	128	-1.9847827906319646	0.7996391473463825	-16.13050530859979
13	129	-1.862945405324848	0.7287199906227206	-16.145762266066136
13	130	-1.7411303978488415	0.7996003885641496	-16.16137390087115
13	131	-1.6192930125417249	0.7286812318404876	-16.176630858337496
13	132	-1.4974780050657184	0.7995616297819166	-16.192242493142512
13	133	-1.375640619758602	0.7286424730582546	-16.207499450608857
13	134	-1.2538256122825953	0.7995228709996836	-16.223111085413873
13	135	-1.1319882269754786	0.7286037142760216	-16.238368042880218
14	1	-2.829504184007977	12.708033494304676	9.80603132610319
14	2	-2.8210440514901176	12.789582007973967	9.690335578229254
14	3	-2.695042732517596	12.837682811163996	9.646556241212128
14	4	-2.577501546062934	12.80423510068473	9.71847265206894
14	5	-2.5859616785807935	12.722686587015438	9.834168399942875
14	6	-2.4515002270904125	12.852335903874758	9.674693315051814
14	7	-2.33395904063575	12.818888193395495	9.746609725908625
14	8	-2.3424191731536097	12.737339679726203	9.86230547378256
14	9	-2.2079577216632282	12.866988996585523	9.702830388891499
14	10	-2.090416535208566	12.833541286106257	9.77474679974831
14	11	-2.098876667726426	12.751992772436967	9.890442547622246
14	12	-1.9644152162360444	12.881642089296285	9.730967462731185
14	13	-1.8468740297813826	12.848194378817022	9.802883873587996
14	14	-1.855334162299242	12.76664586514773	9.918579621461932
14	15	-1.7208727108088608	12.89629518200705	9.75910453657087
14	16	-1.6033315243541986	12.862847471527786	9.831020947427682
14	17	-1.611791656872058	12.781298957858494	9.946716695301618
14	18	-1.477330205381677	12.910948274717814	9.787241610410556
14	19	-1.3597890189270148	12.877500564238549	9.859158021267367
14	20	-1.3682491514448742	12.795952050569257	9.974853769141303
14	21	-1.233787699954493	12.925601367428577	9.815378684250241
14	22	-1.116246513499831	12.892153656949313	9.887295095107053
14	23	-1.1247066460176904	12.810605143280021	10.002990842980989
14	24	-2.6865825999997366	12.919231324833287	9.53086049333819
14	25	-2.560581281027215	12.967332128023314	9.487081156321064
14	26	-2.443040094572553	12.93388441754405	9.558997567177876
14	27	-2.317038775600031	12.981985220734078	9.51521823016075
14	28	-2.199497589145369	12.948537510254814	9.587134641017562
14	29	-2.073496270172847	12.996638313444842	9.543355304000436
14	30	-1.955955083718185	12.963190602965577	9.615271714857247
14	31	-1.8299537647456634	13.011291406155605	9.571492377840121
14	32	-1.7124125782910014	12.977843695676341	9.643408788696933
14	33	-1.5864112593184796	13.02594449886637	9.599629451679807
14	34	-1.4688700728638175	12.992496788387106	9.671545862536618
14	35	-1.3428687538912958	13.040597591577132	9.627766525519492
14	36	-1.2253275674366337	13.007149881097869	9.699682936376304
14	37	-1.099326248464112	13.055250684287897	9.655903599359178
14	38	-0.9817850620094498	13.021802973808633	9.72782001021599
14	39	-0.9902451945273093	12.940254460139341	9.843515758089927
14	40	-2.8041237864543986	12.952679035312551	9.458944082481379
14	41	-2.795663653936539	13.034227548981843	9.343248334607443
14	42	-2.669662334964017	13.08232835217187	9.299468997590317
14	43	-2.5521211485093556	13.048880641692605	9.371385408447129
14	44	-2.426119829536834	13.096981444882633	9.327606071430003
14	45	-2.3085786430821713	13.06353373440337	9.399522482286814
14	46	-2.18257732410965	13.111634537593398	9.355743145269688
14	47	-2.0650361376549875	13.078186827114134	9.4276595561265
14	48	-1.939034818682466	13.12628763030416	9.383880219109374
14	49	-1.821493632227804	13.092839919824897	9.455796629966185
14	50	-1.6954923132552824	13.140940723014925	9.41201729294906
14	51	-1.57795112680062	13.107493012535661	9.48393370380587
14	52	-1.4519498078280986	13.15559381572569	9.440154366788745
14	53	-1.3344086213734363	13.122146105246424	9.512070777645556
14	54	-1.2084073024009145	13.170246908436452	9.46829144062843
14	55	-1.0908661159462525	13.136799197957188	9.540207851485242
14	56	-2.661202202446158	13.163876865841162	9.18377324971638
14	57	-2.535200883473636	13.211977669031189	9.139993912699254
14	58	-2.417659697018974	13.178529958551925	9.211910323556065
14	59	-2.2916583780464523	13.226630761741953	9.168130986538939
14	60	-2.1741171915917903	13.19318305126269	9.24004739739575
14	61	-2.0481158726192685	13.241283854452718	9.196268060378625
14	62	-1.9305746861646065	13.207836143973452	9.268184471235436
14	63	-1.804573367192085	13.25593694716348	9.22440513421831
14	64	-1.6870321807374227	13.222489236684217	9.296321545075122
14	65	-1.5610308617649011	13.270590039874245	9.252542208057996
14	66	-1.4434896753102389	13.237142329394981	9.324458618914807
14	67	-1.317488356337717	13.285243132585007	9.280679281897681
14	68	-1.199947169883055	13.251795422105744	9.352595692754493
14	69	-1.0739458509105333	13.299896225295772	9.308816355737367
14	70	-0.9564046644558712	13.266448514816508	9.380732766594178
14	71	-0.9648647969737307	13.184900001147216	9.496428514468116
14	72	-2.77874338890082	13.197324576320426	9.111856838859568
14	73	-2.7702832563829607	13.278873089989718	8.996161090985632
14	74	-2.644281937410439	13.326973893179746	8.952381753968506
14	75	-2.526740750955777	13.29352618270048	9.024298164825318
14	76	-2.400739431983255	13.341626985890509	8.980518827808192
14	77	-2.283198245528593	13.308179275411245	9.052435238665003
14	78	-2.1571969265560713	13.356280078601273	9.008655901647877
14	79	-2.0396557401014093	13.32283236812201	9.080572312504689
14	80	-1.9136544211288875	13.370933171312036	9.036792975487563
14	81	-1.7961132346742255	13.337485460832772	9.108709386344374
14	82	-1.6701119157017037	13.3855862640228	9.064930049327248
14	83	-1.5525707292470416	13.352138553543536	9.13684646018406
14	84	-1.42656941027452	13.400239356733564	9.093067123166934
14	85	-1.3090282238198578	13.366791646254299	9.164983534023746
14	86	-1.183026904847336	13.414892449444327	9.12120419700662
14	87	-1.065485718392674	13.381444738965063	9.193120607863431
14	88	-2.6358218048925792	13.408522406849038	8.836686006094569
14	89	-2.509820485920058	13.456623210039066	8.792906669077443
14	90	-2.392279299465396	13.4231754995598	8.864823079934254
14	91	-2.266277980492874	13.471276302749828	8.821043742917128
14	92	-2.1487367940382116	13.437828592270565	8.89296015377394
14	93	-2.0227354750656903	13.485929395460593	8.849180816756814
14	94	-1.905194288611028	13.45248168498133	8.921097227613625
14	95	-1.7791929696385065	13.500582488171355	8.8773178905965
14	96	-1.6616517831838442	13.467134777692092	8.949234301453311
14	97	-1.5356504642113227	13.51523558088212	8.905454964436185
14	98	-1.4181092777566604	13.481787870402856	8.977371375292996
14	99	-1.2921079587841386	13.529888673592884	8.93359203827587
14	100	-1.1745667723294764	13.496440963113619	9.005508449132682
14	101	-1.0485654533569548	13.544541766303647	8.961729112115556
14	102	-0.9310242669022927	13.511094055824383	9.033645522972368
14	103	-0.9394843994201523	13.429545542155092	9.149341270846305
14	104	-2.7533629913472417	13.441970117328301	8.764769595237757
14	105	-2.744902858829382	13.523518630997593	8.649073847363821
14	106	-2.6189015398568602	13.571619434187621	8.605294510346695
14	107	-2.501360353402198	13.538171723708357	8.677210921203507
14	108	-2.3753590344296764	13.586272526898384	8.633431584186381
14	109	-2.2578178479750144	13.55282481641912	8.705347995043192
14	110	-2.1318165290024926	13.600925619609148	8.661568658026066
14	111	-2.0142753425478306	13.567477909129884	8.733485068882878
14	112	-1.888274023575309	13.615578712319913	8.689705731865752
14	113	-1.770732837120647	13.582131001840647	8.761622142722564
14	114	-1.6447315181481252	13.630231805030675	8.717842805705438
14	115	-1.527190331693463	13.596784094551412	8.78975921656225
14	116	-1.4011890127209414	13.64488489774144	8.745979879545123
14	117	-1.2836478262662792	13.611437187262176	8.817896290401935
14	118	-1.1576465072937574	13.659537990452202	8.774116953384809
14	119	-1.0401053208390953	13.626090279972939	8.84603336424162
14	120	-0.9141040018665737	13.674191083162967	8.802254027224494
14	121	-2.610441407339001	13.653167947856913	8.489598762472758
14	122	-2.4844400883664792	13.70126875104694	8.445819425455632
14	123	-2.366898901911817	13.667821040567675	8.517735836312443
14	124	-2.2408975829392954	13.715921843757704	8.473956499295317
14	125	-2.1233563964846334	13.68247413327844	8.545872910152129
14	126	-1.9973550775121116	13.730574936468468	8.502093573135003
14	127	-1.8798138910574493	13.697127225989204	8.574009983991814
14	128	-1.7538125720849278	13.74522802917923	8.530230646974688
14	129	-1.6362713856302658	13.711780318699967	8.6021470578315
14	130	-1.510270066657744	13.759881121889995	8.558367720814374
14	131	-1.392728880203082	13.726433411410731	8.630284131671186
14	132	-1.2667275612305602	13.77453421460076	8.58650479465406
14	133	-1.1491863747758981	13.741086504121494	8.658421205510871
14	134	-1.0231850558033764	13.789187307311522	8.614641868493745
14	135	-0.9056438693487142	13.755739596832258	8.686558279350557
15	1	6.80690576223208	-9.624656643569285	-11.25568647509758
15	2	6.828418866994456	-9.50724220147748	-11.332225844782421
15	3	6.94553943862054	-9.429904449650055	-11.312019562485597
15	4	7.041146905484247	-9.469981139914436	-11.21527391050393
15	5	7.019633800721871	-9.587395582006241	-11.138734540819087
15	6	7.158267477110331	-9.392643388087011	-11.195067628207104
15	7	7.253874943974039	-9.432720078351393	-11.098321976225437
15	8	7.232361839211663	-9.550134520443198	-11.021782606540595
15	9	7.370995515600123	-9.355382326523968	-11.078115693928613
15	10	7.466602982463831	-9.39545901678835	-10.981370041946946
15	11	7.445089877701455	-9.512873458880154	-10.904830672262102
15	12	7.583723554089914	-9.318121264960924	-10.96116375965012
15	13	7.679331020953622	-9.358197955225304	-10.864418107668453
15	14	7.657817916191246	-9.47561239731711	-10.787878737983611
15	15	7.796451592579706	-9.28086020339788	-10.844211825371628
15	16	7.892059059443414	-9.32093689366226	-10.74746617338996
15	17	7.870545954681038	-9.438351335754067	-10.670926803705118
15	18	8.009179631069498	-9.243599141834835	-10.727259891093135
15	19	8.104787097933206	-9.283675832099217	-10.630514239111468
15	20	8.08327399317083	-9.401090274191024	-10.553974869426625
15	21	8.22190766955929	-9.206338080271792	-10.610307956814644
15	22	8.317515136422998	-9.246414770536173	-10.513562304832975
15	23	8.29600203166062	-9.36382921262798	-10.437022935148134
15	24	6.967052543382916	-9.31249000755825	-11.38855893217044
15	25	7.0841731150089995	-9.235152255730824	-11.368352649873614
15	26	7.179780581872707	-9.275228945995206	-11.271606997891947
15	27	7.2969011534987915	-9.19789119416778	-11.251400715595121
15	28	7.3925086203624994	-9.23796788443216	-11.154655063613454
15	29	7.509629191988584	-9.160630132604737	-11.13444878131663
15	30	7.605236658852291	-9.200706822869117	-11.037703129334963
15	31	7.722357230478375	-9.123369071041692	-11.017496847038137
15	32	7.817964697342083	-9.163445761306074	-10.92075119505647
15	33	7.935085268968167	-9.086108009478648	-10.900544912759646
15	34	8.030692735831874	-9.12618469974303	-10.803799260777978
15	35	8.147813307457959	-9.048846947915605	-10.783592978481153
15	36	8.243420774321667	-9.088923638179986	-10.686847326499485
15	37	8.36054134594775	-9.011585886352561	-10.666641044202661
15	38	8.456148812811458	-9.051662576616943	-10.569895392220992
15	39	8.43463570804908	-9.169077018708748	-10.493356022536151
15	40	6.871445076519208	-9.272413317293868	-11.485304584152107
15	41	6.8929581812815846	-9.154998875202061	-11.561843953836949
15	42	7.010078752907669	-9.077661123374638	-11.541637671540125
15	43	7.105686219771377	-9.117737813639017	-11.444892019558457
15	44	7.22280679139746	-9.040400061811592	-11.424685737261632
15	45	7.318414258261168	-9.080476752075974	-11.327940085279964
15	46	7.435534829887252	-9.003139000248549	-11.30773380298314
15	47	7.53114229675096	-9.04321569051293	-11.210988151001471
15	48	7.648262868377044	-8.965877938685505	-11.190781868704647
15	49	7.743870335240751	-9.005954628949887	-11.09403621672298
15	50	7.860990906866835	-8.928616877122462	-11.073829934426154
15	51	7.956598373730543	-8.968693567386843	-10.977084282444487
15	52	8.073718945356626	-8.891355815559418	-10.956878000147663
15	53	8.169326412220334	-8.9314325058238	-10.860132348165996
15	54	8.28644698384642	-8.854094753996375	-10.83992606586917
15	55	8.382054450710125	-8.894171444260756	-10.743180413887503
15	56	7.031591857670045	-8.96024668128283	-11.618177041224966
15	57	7.148712429296129	-8.882908929455406	-11.597970758928142
15	58	7.244319896159836	-8.922985619719787	-11.501225106946475
15	59	7.36144046778592	-8.845647867892362	-11.481018824649649
15	60	7.457047934649628	-8.885724558156744	-11.384273172667982
15	61	7.574168506275712	-8.808386806329318	-11.364066890371157
15	62	7.66977597313942	-8.8484634965937	-11.26732123838949
15	63	7.786896544765503	-8.771125744766275	-11.247114956092664
15	64	7.882504011629211	-8.811202435030657	-11.150369304110997
15	65	7.9996245832552955	-8.733864683203231	-11.130163021814173
15	66	8.095232050119003	-8.773941373467611	-11.033417369832506
15	67	8.212352621745087	-8.696603621640188	-11.01321108753568
15	68	8.307960088608795	-8.736680311904568	-10.916465435554013
15	69	8.42508066023488	-8.659342560077144	-10.896259153257187
15	70	8.520688127098586	-8.699419250341524	-10.79951350127552
15	71	8.49917502233621	-8.816833692433331	-10.722974131590679
15	72	6.935984390806337	-8.92016999101845	-11.714922693206633
15	73	6.957497495568713	-8.802755548926644	-11.791462062891476
15	74	7.074618067194797	-8.725417797099219	-11.771255780594652
15	75	7.170225534058505	-8.7654944873636	-11.674510128612983
15	76	7.2873461056845885	-8.688156735536175	-11.654303846316159
15	77	7.382953572548296	-8.728233425800557	-11.557558194334492
15	78	7.500074144174381	-8.650895673973132	-11.537351912037666
15	79	7.5956816110380885	-8.690972364237513	-11.440606260055999
15	80	7.712802182664173	-8.613634612410088	-11.420399977759175
15	81	7.80840964952788	-8.653711302674468	-11.323654325777508
15	82	7.925530221153964	-8.576373550847045	-11.303448043480682
15	83	8.02113768801767	-8.616450241111425	-11.206702391499014
15	84	8.138258259643756	-8.539112489284001	-11.18649610920219
15	85	8.233865726507464	-8.579189179548381	-11.089750457220523
15	86	8.350986298133547	-8.501851427720956	-11.069544174923697
15	87	8.446593764997255	-8.541928117985337	-10.97279852294203
15	88	7.096131171957174	-8.608003355007414	-11.847795150279493
15	89	7.213251743583258	-8.530665603179989	-11.82758886798267
15	90	7.308859210446965	-8.57074229344437	-11.730843216001002
15	91	7.425979782073049	-8.493404541616945	-11.710636933704176
15	92	7.521587248936757	-8.533481231881325	-11.613891281722509
15	93	7.638707820562841	-8.456143480053901	-11.593684999425685
15	94	7.734315287426549	-8.496220170318281	-11.496939347444016
15	95	7.851435859052632	-8.418882418490856	-11.476733065147192
15	96	7.94704332591634	-8.458959108755238	-11.379987413165525
15	97	8.064163897542423	-8.381621356927813	-11.359781130868699
15	98	8.159771364406131	-8.421698047192194	-11.263035478887032
15	99	8.276891936032216	-8.344360295364769	-11.242829196590208
15	100	8.372499402895924	-8.38443698562915	-11.14608354460854
15	101	8.489619974522007	-8.307099233801726	-11.125877262311715
15	102	8.585227441385715	-8.347175924066107	-11.029131610330047
15	103	8.563714336623338	-8.464590366157912	-10.952592240645206
15	104	7.000523705093466	-8.567926664743032	-11.94454080226116
15	105	7.022036809855842	-8.450512222651227	-12.021080171946004
15	106	7.139157381481926	-8.373174470823802	-12.000873889649178
15	107	7.234764848345634	-8.413251161088182	-11.90412823766751
15	108	7.351885419971717	-8.335913409260758	-11.883921955370687
15	109	7.447492886835425	-8.375990099525138	-11.78717630338902
[truncated: 43,226 more rows]
