# Supplementary material for: A Triple‐Nanoparticle System for Controlled Graphene Nanosheet Stacking: Enabling K/Na‐Ion Battery Anodes with Ultra‐Fast Charging Exceeding Petroleum Vehicle Refueling
Source: Adv Sci (Weinh). 2026 May 10:e24370. Online ahead of print. doi: 10.1002/advs.202524370 (PMC13335946; doi:10.1002/advs.202524370)
Supplement: Supplementary file 2 — Supporting File 2: advs75661‐sup‐0002‐Python_Stacking_GNS.zip. [file ADVS-9999-e24370-s003.zip › Python_Stacking_GNS(Single-layer)/graphene_plots/graphene_plots/graphene_analysis_report.csv]

SamplePoint	CenterX	CenterY	CenterZ	NumIntersections	NumHexagonIntersections	NumGrapheneSheets	DominantAngle	AngleSpread	AvgPatchDistance	IntersectionDensity	Coverage	HasData
1	16.25	0.0	0.0	8	0	1	89.74986103390773	24.091636009231912	0.0	0.32	0.004	True
2	15.454668389796245	0.0	5.021526158592895	15	0	2	108.76042245692052	11.01136464590338	0.8533311050311652	0.6	0.008	True
3	13.146526158592897	0.0	9.551510349752688	3	0	1	121.96775986659256	0.5545822532182672	0.0	0.12	0.004	True
4	9.551510349752688	0.0	13.146526158592897	3	0	1	148.38243468593663	0.5297447342553671	0.0	0.12	0.004	True
5	5.021526158592896	0.0	15.454668389796245	15	0	2	159.5886603668705	2.630730722351016	1.6804578437290412	0.6	0.008	True
6	9.950255243072245e-16	0.0	16.25	8	0	1	3.1017231795441913	62.420944230558504	0.0	0.32	0.004	True
7	-5.021526158592894	0.0	15.454668389796247	8	0	1	20.41133963312952	1.8591620212223132	0.0	0.32	0.004	True
8	-9.551510349752686	0.0	13.146526158592897	5	0	2	40.52251250694831	3.7799613909951337	5.2996689281785905	0.2	0.008	True
9	-13.146526158592895	0.0	9.55151034975269	13	0	2	51.028349082823794	3.3071258420928693	2.74439310864572	0.52	0.008	True
10	-15.454668389796245	0.0	5.021526158592897	13	0	2	71.23957754307949	9.125160989360685	1.6847331042395883	0.52	0.008	True
11	-16.25	0.0	1.990051048614449e-15	19	0	2	92.05113952195664	2.163937063139028	1.2431423401201094	0.76	0.008	True
12	-15.454668389796247	0.0	-5.021526158592893	0	0	0	0.0	0.0	0.0	0.0	0.0	False
13	-13.146526158592899	0.0	-9.551510349752686	8	0	1	125.26959421901057	3.2348606027922617	0.0	0.32	0.004	True
14	-9.55151034975269	0.0	-13.146526158592895	8	0	1	145.48082267926625	3.4755838006880113	0.0	0.32	0.004	True
15	-5.021526158592898	0.0	-15.454668389796245	10	0	2	160.38910505836577	2.79345907088379	2.5071976472710733	0.4	0.008	True
16	-2.985076572921673e-15	0.0	-16.25	6	0	1	176.49805447470817	0.9952991325512416	0.0	0.24	0.004	True
17	5.021526158592892	0.0	-15.454668389796247	13	0	1	21.71206225680934	1.0548384675171512	0.0	0.52	0.004	True
18	9.551510349752684	0.0	-13.146526158592899	8	0	2	31.817676486937188	4.04390744033917	5.310569594443736	0.32	0.008	True
19	13.146526158592895	0.0	-9.551510349752693	15	0	1	52.128960533629794	2.0880910047355985	0.0	0.6	0.004	True
20	15.454668389796245	0.0	-5.021526158592899	8	0	1	75.04168982768205	1.4961614073018488	0.0	0.32	0.004	True
