# Supplementary material for: A Triple‐Nanoparticle System for Controlled Graphene Nanosheet Stacking: Enabling K/Na‐Ion Battery Anodes with Ultra‐Fast Charging Exceeding Petroleum Vehicle Refueling
Source: Adv Sci (Weinh). 2026 May 10:e24370. Online ahead of print. doi: 10.1002/advs.202524370 (PMC13335946; doi:10.1002/advs.202524370)
Supplement: Supplementary file 2 — Supporting File 2: advs75661‐sup‐0002‐Python_Stacking_GNS.zip. [file ADVS-9999-e24370-s003.zip › Python_Stacking_GNS(Single-layer)/graphene_plots/graphene_plots/graphene_correlation_matrix.csv]

	NumIntersections	NumHexagonIntersections	NumGrapheneSheets	DominantAngle	AngleSpread	AvgPatchDistance	IntersectionDensity	Coverage
NumIntersections	1.0		0.48948854457774277	-0.13116175822880077	-0.055609948329790784	0.03284234427230295	1.0	0.4894885445777427
NumHexagonIntersections
NumGrapheneSheets	0.48948854457774277		1.0	0.0033439153821958837	-0.15483407891220002	0.7798117440756285	0.48948854457774293	1.0000000000000002
DominantAngle	-0.13116175822880077		0.0033439153821958837	1.0	-0.37829920914389076	-0.22547565027937483	-0.13116175822880077	0.003343915382195836
AngleSpread	-0.055609948329790784		-0.15483407891220002	-0.37829920914389076	1.0	-0.15209714743406774	-0.055609948329790874	-0.15483407891220005
AvgPatchDistance	0.03284234427230295		0.7798117440756285	-0.22547565027937483	-0.15209714743406774	1.0	0.03284234427230298	0.7798117440756281
IntersectionDensity	1.0		0.48948854457774293	-0.13116175822880077	-0.055609948329790874	0.03284234427230298	1.0	0.4894885445777427
Coverage	0.4894885445777427		1.0000000000000002	0.003343915382195836	-0.15483407891220005	0.7798117440756281	0.4894885445777427	1.0
