# Supplementary material for: A Triple‐Nanoparticle System for Controlled Graphene Nanosheet Stacking: Enabling K/Na‐Ion Battery Anodes with Ultra‐Fast Charging Exceeding Petroleum Vehicle Refueling
Source: Adv Sci (Weinh). 2026 May 10:e24370. Online ahead of print. doi: 10.1002/advs.202524370 (PMC13335946; doi:10.1002/advs.202524370)
Supplement: Supplementary file 2 — Supporting File 2: advs75661‐sup‐0002‐Python_Stacking_GNS.zip. [file ADVS-9999-e24370-s003.zip › Python_Stacking_GNS(Single-layer)/graphene_plots/graphene_plots/graphene_orientation_clusters.csv]

SamplePoint	Cluster	DominantAngle	AngleSpread
1	2	89.74986103390773	24.091636009231912
2	2	108.76042245692052	11.01136464590338
3	2	121.96775986659256	0.5545822532182672
4	1	148.38243468593663	0.5297447342553671
5	1	159.5886603668705	2.630730722351016
6	0	3.1017231795441913	62.420944230558504
7	0	20.41133963312952	1.8591620212223132
8	0	40.52251250694831	3.7799613909951337
9	0	51.028349082823794	3.3071258420928693
10	2	71.23957754307949	9.125160989360685
11	2	92.05113952195664	2.163937063139028
13	2	125.26959421901057	3.2348606027922617
14	1	145.48082267926625	3.4755838006880113
15	1	160.38910505836577	2.79345907088379
16	1	176.49805447470817	0.9952991325512416
17	0	21.71206225680934	1.0548384675171512
18	0	31.817676486937188	4.04390744033917
19	0	52.128960533629794	2.0880910047355985
20	2	75.04168982768205	1.4961614073018488
