# Supplementary material for: A Triple‐Nanoparticle System for Controlled Graphene Nanosheet Stacking: Enabling K/Na‐Ion Battery Anodes with Ultra‐Fast Charging Exceeding Petroleum Vehicle Refueling
Source: Adv Sci (Weinh). 2026 May 10:e24370. Online ahead of print. doi: 10.1002/advs.202524370 (PMC13335946; doi:10.1002/advs.202524370)
Supplement: Supplementary file 2 — Supporting File 2: advs75661‐sup‐0002‐Python_Stacking_GNS.zip. [file ADVS-9999-e24370-s003.zip › Python_Stacking_GNS(Single-layer)/graphene_sheet_stacking.py]

import numpy as np
import matplotlib.pyplot as plt
from mpl_toolkits.mplot3d import Axes3D
from mpl_toolkits.mplot3d.art3d import Poly3DCollection, Line3DCollection
from matplotlib.patches import Circle
import matplotlib.colors as mcolors
from scipy.spatial import KDTree, ConvexHull
import time
import os

# Simulation parameters
GRAPHENE_ATOM_FILE = "graphene_1.687nm.txt"  # Graphene atom coordinate file (in Angstroms)
SPHERE_DIAMETER = 32.5  # Sphere diameter (nm)
SPHERE_RADIUS = SPHERE_DIAMETER / 2  # Sphere radius (nm)
OVERLAP_THRESHOLD = 0.35  # Reduced overlap threshold for more precise checking (nm)
AREA_INCREASE_THRESHOLD = 0.01  # Minimum projected area threshold (nm²)
MIN_ATOM_COUNT = 10  # Minimum number of atoms for a valid graphene sheet
CARBON_ATOM_DIAMETER = 0.00037  # Carbon atom diameter (nm)
C_C_BOND_LENGTH = 0.00072  # C-C bond length (nm)
RIGID_GRAPHENE = True  # Enable rigid graphene sheet placement

# Calculate sphere surface area (in nm²)
SPHERE_SURFACE_AREA = 4 * np.pi * SPHERE_RADIUS**2
print(f"Sphere surface area: {SPHERE_SURFACE_AREA:.2f} nm²")


def read_graphene_atoms(file_path):
    """Read graphene atom coordinates from PDB file (Angstroms to nm)"""
    print(f"Reading from: {file_path}")
    if not os.path.exists(file_path):
        print(f"Warning: File not found - {file_path}")
        script_dir = os.path.dirname(os.path.abspath(__file__))
        alternative_path = os.path.join(script_dir, file_path)
        print(f"Trying: {alternative_path}")
        if os.path.exists(alternative_path):
            file_path = alternative_path
        else:
            print("Error: Graphene atom coordinate file not found")
            return np.array([])
    
    atoms = []
    with open(file_path, 'r') as f:
        for i, line in enumerate(f, 1):
            line = line.strip()
            if not line or not line.startswith(('ATOM', 'HETATM')):
                continue
            try:
                x = float(line[30:38].strip()) / 10  # Å to nm
                y = float(line[38:46].strip()) / 10
                z = float(line[46:54].strip()) / 10
                atoms.append(np.array([x, y, z]))
            except:
                print(f"Warning: Invalid line {i}: {line}")
    
    if not atoms:
        print("Error: No valid coordinates found")
        exit(1)
    print(f"Successfully read {len(atoms)} carbon atoms")
    return np.array(atoms)


def fibonacci_sphere(samples=2000):
    """Generate uniformly distributed points on a sphere surface (nm)"""
    points = []
    phi = np.pi * (3 - np.sqrt(5))  # Golden angle
    for i in range(samples):
        y = 1 - (i / (samples - 1)) * 2
        radius = np.sqrt(1 - y*y)
        theta = phi * i
        x = np.cos(theta) * radius
        z = np.sin(theta) * radius
        points.append(np.array([x, y, z]) * SPHERE_RADIUS)  # Scale to sphere radius
    return np.array(points)


def align_graphene_to_sphere(graphene_atoms, surface_point, sphere_center):
    """Align graphene sheet normal with sphere normal and place on surface (rigid body)"""
    # Sphere normal vector (unit vector)
    sphere_normal = (surface_point - sphere_center)
    sphere_normal = sphere_normal / np.linalg.norm(sphere_normal)
    
    # Graphene normal via PCA
    centroid = np.mean(graphene_atoms, axis=0)
    centered_atoms = graphene_atoms - centroid
    cov_matrix = np.cov(centered_atoms.T)
    _, eigenvectors = np.linalg.eigh(cov_matrix)
    graphene_normal = eigenvectors[:, 0]  # Eigenvector for smallest eigenvalue
    graphene_normal = graphene_normal / np.linalg.norm(graphene_normal)
    
    # Ensure normals point in the same direction
    if np.dot(graphene_normal, sphere_normal) < 0:
        graphene_normal = -graphene_normal
    
    # Rotation matrix to align normals
    rotation_matrix = _rotation_matrix(graphene_normal, sphere_normal)
    
    # Apply rotation and translation (rigid body transformation)
    rotated_atoms = np.dot(centered_atoms, rotation_matrix.T)
    transformed_atoms = rotated_atoms + surface_point
    
    return transformed_atoms


def _rotation_matrix(v1, v2):
    """Compute rotation matrix using Rodrigues' formula to align v1 with v2"""
    v1 = v1 / np.linalg.norm(v1)
    v2 = v2 / np.linalg.norm(v2)
    
    dot_product = np.dot(v1, v2)
    
    if np.isclose(np.abs(dot_product), 1.0):
        if dot_product < 0:
            # 180-degree rotation around a perpendicular axis
            if np.abs(v1[0]) < 0.9:
                axis = np.cross(v1, np.array([1, 0, 0]))
            else:
                axis = np.cross(v1, np.array([0, 1, 0]))
            axis = axis / np.linalg.norm(axis)
            angle = np.pi
        else:
            return np.eye(3)  # No rotation needed
    else:
        # General case: compute rotation axis and angle
        axis = np.cross(v1, v2)
        axis = axis / np.linalg.norm(axis)
        angle = np.arccos(dot_product)
    
    # Rodrigues' rotation formula
    c = np.cos(angle)
    s = np.sin(angle)
    t = 1 - c
    x, y, z = axis
    
    return np.array([
        [t*x*x + c,   t*x*y - s*z, t*x*z + s*y],
        [t*x*y + s*z, t*y*y + c,   t*y*z - s*x],
        [t*x*z - s*y, t*y*z + s*x, t*z*z + c  ]
    ])


def place_graphene_patches(graphene_atoms, sphere_center):
    """Place graphene sheets on sphere with improved overlap check"""
    start_time = time.time()
    print("Starting rigid graphene sheet placement simulation...")
    fibo_points = fibonacci_sphere(2000)
    np.random.shuffle(fibo_points)  # Shuffle for random placement
    
    valid_patches = []
    total_area = 0
    patch_count = 0
    
    # Precompute graphene properties for faster checks
    graphene_centroid = np.mean(graphene_atoms, axis=0)
    graphene_radius = np.max(np.linalg.norm(graphene_atoms - graphene_centroid, axis=1))
    print(f"Graphene radius (max distance from centroid): {graphene_radius:.4f} nm")
    
    for point in fibo_points:
        if total_area >= SPHERE_SURFACE_AREA * 1.05:
            break  # Stop when 105% coverage is reached
            
        # Transform graphene sheet to sphere surface (rigid body)
        transformed_atoms = align_graphene_to_sphere(graphene_atoms, point, sphere_center)
        
        # Improved overlap check
        overlaps = False
        for patch in valid_patches:
            if _check_graphene_overlap(transformed_atoms, patch[1], OVERLAP_THRESHOLD):
                overlaps = True
                break
        if overlaps:
            continue
            
        # Calculate projected area on sphere (simplified for rigid sheets)
        patch_area = _calculate_sphere_area(transformed_atoms, SPHERE_RADIUS, sphere_center)
        if patch_area < AREA_INCREASE_THRESHOLD:
            continue
            
        valid_patches.append((point, transformed_atoms, patch_area))
        total_area += patch_area
        patch_count += 1
        
        if patch_count % 50 == 0:
            coverage = total_area / SPHERE_SURFACE_AREA * 100
            print(f"Placed {patch_count} sheets, area: {total_area:.2f}nm² ({coverage:.4f}%)")
    
    print(f"\nSimulation complete in {time.time() - start_time:.2f} seconds")
    print(f"Total valid graphene sheets: {len(valid_patches)}")
    print(f"Total projected area: {total_area:.2f}nm² ({total_area/SPHERE_SURFACE_AREA*100:.4f}% of sphere surface)")
    return valid_patches


def _check_graphene_overlap(atoms1, atoms2, threshold):
    """
    Improved overlap check for graphene sheets using geometric properties
    This method combines centroid distance check with KDTree for better accuracy
    """
    # Calculate centroids
    centroid1 = np.mean(atoms1, axis=0)
    centroid2 = np.mean(atoms2, axis=0)
    
    # Calculate maximum radius (distance from centroid to farthest atom)
    radius1 = np.max(np.linalg.norm(atoms1 - centroid1, axis=1))
    radius2 = np.max(np.linalg.norm(atoms2 - centroid2, axis=1))
    
    # Quick check: if centroids are too far apart, no overlap possible
    min_centroid_distance = radius1 + radius2 + threshold
    if np.linalg.norm(centroid1 - centroid2) > min_centroid_distance:
        return False
    
    # For closer centroids, use KDTree for detailed atom-atom distance check
    tree1, tree2 = KDTree(atoms1), KDTree(atoms2)
    try:
        pairs = list(tree1.query_pairs(tree2, r=threshold + CARBON_ATOM_DIAMETER))
    except:
        dist_matrix = tree1.sparse_distance_matrix(tree2, max_distance=threshold + CARBON_ATOM_DIAMETER)
        pairs = list(dist_matrix.keys())
    
    return len(pairs) > 0


def _calculate_sphere_area(atoms, sphere_radius, sphere_center):
    """Calculate spherical projection area using spherical coordinates with safe arccos"""
    if len(atoms) < 3:
        return 0.0
        
    # Convert to spherical coordinates
    x, y, z = atoms[:, 0], atoms[:, 1], atoms[:, 2]
    r = np.linalg.norm(atoms - sphere_center, axis=1)
    
    # Safe division to avoid division by zero
    with np.errstate(divide='ignore', invalid='ignore'):
        cos_theta = (z - sphere_center[2]) / r
    
    # Clip values to [-1, 1] to avoid invalid arccos inputs
    cos_theta = np.clip(cos_theta, -1.0, 1.0)
    
    # Calculate theta (polar angle)
    theta = np.arccos(cos_theta)  # Polar angle (0 to π)
    
    # Calculate phi (azimuthal angle) with safe arctan2
    phi = np.arctan2(y - sphere_center[1], x - sphere_center[0])  # Azimuthal angle (-π to π)
    
    # Find angle ranges
    theta_min, theta_max = np.min(theta), np.max(theta)
    phi_min, phi_max = np.min(phi), np.max(phi)
    
    # Handle wrap-around for azimuthal angle
    if phi_max < phi_min:
        phi_max += 2 * np.pi
    
    # Integrate over the spherical surface
    d_theta = theta_max - theta_min
    d_phi = phi_max - phi_min
    mean_theta = (theta_min + theta_max) / 2
    area = sphere_radius**2 * d_theta * d_phi * np.sin(mean_theta)
    return max(area, 0)  # Ensure non-negative area


def visualize_model(valid_patches, graphene_atoms, sphere_radius, total_area):
    """Visualize graphene sheets on sphere with solid sphere and cross-sections"""
    print("Generating 3D visualization with solid sphere and cross-sections...")
    fig = plt.figure(figsize=(20, 15))
    ax3d = fig.add_subplot(221, projection='3d')
    ax_xz = fig.add_subplot(222)  # XZ plane cross-section
    ax_yz = fig.add_subplot(223)  # YZ plane cross-section
    ax_info = fig.add_subplot(224, frameon=False)
    
    #############################
    # Draw solid sphere in 3D view
    #############################
    u, v = np.linspace(0, 2*np.pi, 100), np.linspace(0, np.pi, 50)
    x = sphere_radius * np.outer(np.cos(u), np.sin(v))
    y = sphere_radius * np.outer(np.sin(u), np.sin(v))
    z = sphere_radius * np.outer(np.ones(len(u)), np.cos(v))
    ax3d.plot_surface(x, y, z, color='lightblue', alpha=0.3, edgecolor='none')
    
    #################################
    # Draw sphere cross-sections in XZ and YZ planes
    #################################
    # XZ plane cross-section (solid circle)
    circle_xz = Circle((0, 0), sphere_radius, fill=True, color='lightblue', alpha=0.15)
    ax_xz.add_patch(circle_xz)
    
    # YZ plane cross-section (solid circle)
    circle_yz = Circle((0, 0), sphere_radius, fill=True, color='lightblue', alpha=0.15)
    ax_yz.add_patch(circle_yz)
    
    # Add sphere outline to cross-sections for clarity
    circle_xz_outline = Circle((0, 0), sphere_radius, fill=False, color='blue', linewidth=1.5)
    ax_xz.add_artist(circle_xz_outline)
    
    circle_yz_outline = Circle((0, 0), sphere_radius, fill=False, color='blue', linewidth=1.5)
    ax_yz.add_artist(circle_yz_outline)
    
    # Calculate graphene dimensions
    centroid = np.mean(graphene_atoms, axis=0)
    x_min, y_min, z_min = np.min(graphene_atoms, axis=0)
    x_max, y_max, z_max = np.max(graphene_atoms, axis=0)
    width, height = x_max-x_min, y_max-y_min
    print(f"Graphene sheet dimensions: {width:.3f}nm × {height:.3f}nm")
    
    # Scaling parameters for visualization
    atom_scale = 3000  # Increase to make atoms visible
    atom_size = (CARBON_ATOM_DIAMETER * atom_scale) ** 2
    bond_width = 0.6
    bond_alpha = 0.7
    
    # Sphere center (origin)
    sphere_center = np.zeros(3)
    
    # Plot all graphene sheets in each view
    for i, (_, atoms, _) in enumerate(valid_patches):
        # 3D view: atoms and bonds
        ax3d.scatter(atoms[:, 0], atoms[:, 1], atoms[:, 2], 
                    color='black', s=atom_size, alpha=0.9, zorder=3)
        
        # Draw C-C bonds
        bonds = []
        for j, atom1 in enumerate(atoms):
            for atom2 in atoms[j+1:]:
                dist = np.linalg.norm(atom1 - atom2)
                if 0.8*C_C_BOND_LENGTH < dist < 1.2*C_C_BOND_LENGTH:
                    bonds.append([atom1, atom2])
        if bonds:
            ax3d.add_collection3d(Line3DCollection(bonds, 
                                                  colors='black', 
                                                  linewidths=bond_width, 
                                                  alpha=bond_alpha, 
                                                  zorder=2))
        
        # XZ plane: project atoms (y=0)
        ax_xz.scatter(atoms[:, 0], atoms[:, 2], 
                     color='black', s=atom_size/2, alpha=0.6)
        
        # Draw bonds in XZ plane
        for bond in bonds:
            ax_xz.plot([bond[0][0], bond[1][0]], [bond[0][2], bond[1][2]], 
                     'k-', linewidth=bond_width/2, alpha=bond_alpha*0.7)
        
        # YZ plane: project atoms (x=0)
        ax_yz.scatter(atoms[:, 1], atoms[:, 2], 
                     color='black', s=atom_size/2, alpha=0.6)
        
        # Draw bonds in YZ plane
        for bond in bonds:
            ax_yz.plot([bond[0][1], bond[1][1]], [bond[0][2], bond[1][2]], 
                     'k-', linewidth=bond_width/2, alpha=bond_alpha*0.7)
    
    # Format each subplot
    # 3D view settings
    ax3d.set_title('3D Rigid Graphene-Sphere Accumulation Model')
    ax3d.set_xlabel('X (nm)'), ax3d.set_ylabel('Y (nm)'), ax3d.set_zlabel('Z (nm)')
    ax3d.set_xlim(-sphere_radius*1.1, sphere_radius*1.1)
    ax3d.set_ylim(-sphere_radius*1.1, sphere_radius*1.1)
    ax3d.set_zlim(-sphere_radius*1.1, sphere_radius*1.1)
    ax3d.view_init(elev=30, azim=45)
    
    # XZ plane settings
    ax_xz.set_title('XZ Plane Cross-Section')
    ax_xz.set_xlabel('X (nm)'), ax_xz.set_ylabel('Z (nm)')
    ax_xz.set_xlim(-sphere_radius*1.1, sphere_radius*1.1)
    ax_xz.set_ylim(-sphere_radius*1.1, sphere_radius*1.1)
    ax_xz.set_aspect('equal')
    ax_xz.grid(True, alpha=0.3)
    
    # YZ plane settings
    ax_yz.set_title('YZ Plane Cross-Section')
    ax_yz.set_xlabel('Y (nm)'), ax_yz.set_ylabel('Z (nm)')
    ax_yz.set_xlim(-sphere_radius*1.1, sphere_radius*1.1)
    ax_yz.set_ylim(-sphere_radius*1.1, sphere_radius*1.1)
    ax_yz.set_aspect('equal')
    ax_yz.grid(True, alpha=0.3)
    
    # Information panel
    info = f"Sphere diameter: {SPHERE_DIAMETER} nm\n"
    info += f"Graphene sheet size: {width:.3f} nm × {height:.3f} nm\n"
    info += f"Carbon atom diameter: {CARBON_ATOM_DIAMETER} nm\n"
    info += f"C-C bond length: {C_C_BOND_LENGTH} nm\n"
    info += f"Total graphene sheets: {len(valid_patches)}\n"
    info += f"Surface coverage: {total_area/SPHERE_SURFACE_AREA*100:.4f} %\n"
    info += f"Visualization: All atoms (rigid graphene model)"
    ax_info.text(0.05, 0.9, info, fontsize=12, verticalalignment='top')
    ax_info.set_title('Simulation Summary', fontsize=14)
    ax_info.axis('off')
    
    plt.tight_layout()
    plt.savefig('rigid_graphene_sphere_3d_model.png', dpi=300, bbox_inches='tight')
    print("Visualization saved as 'rigid_graphene_sphere_3d_model.png'")
    plt.show()


if __name__ == "__main__":
    try:
        # 1. Read initial coordinates of graphene atoms
        graphene_atoms = read_graphene_atoms(GRAPHENE_ATOM_FILE)
        
        # 2. Place graphene sheets on the sphere surface, get valid_patches (including surface atom coordinates, etc.)
        sphere_center = np.zeros(3)
        valid_patches = place_graphene_patches(graphene_atoms, sphere_center)
        total_area = sum(patch[2] for patch in valid_patches)
        
        # 3. Visualization (optional, does not affect CSV output)
        visualize_model(valid_patches, graphene_atoms, SPHERE_RADIUS, total_area)
        
        # --------------------- Logic to output graphene_patches.csv ---------------------
        # Prepare data list for saving
        output_data = []
        # Iterate through each valid graphene sheet
        for patch_idx, (_, atoms, _) in enumerate(valid_patches):
            # Organize according to required format: SheetID (using patch_idx here), coordinate index, X, Y, Z
            for coord_idx, atom in enumerate(atoms):
                output_data.append([
                    patch_idx + 1,  # SheetID, starting from 1
                    coord_idx + 1,  # Coordinate index, starting from 1
                    atom[0],        # X
                    atom[1],        # Y
                    atom[2]         # Z
                ])
        
        # Save as CSV
        import pandas as pd
        df = pd.DataFrame(output_data, columns=['SheetID', 'CoordinateIndex', 'X', 'Y', 'Z'])
        df.to_csv('graphene_patches.csv', index=False)
        print("Generated graphene_patches.csv，which can be used for GrapheneAnalyzer analysis")
        
    except Exception as e:
        print(f"Error: {e}")
        import traceback
        traceback.print_exc()
