# Supplementary material for: A Triple‐Nanoparticle System for Controlled Graphene Nanosheet Stacking: Enabling K/Na‐Ion Battery Anodes with Ultra‐Fast Charging Exceeding Petroleum Vehicle Refueling
Source: Adv Sci (Weinh). 2026 May 10:e24370. Online ahead of print. doi: 10.1002/advs.202524370 (PMC13335946; doi:10.1002/advs.202524370)
Supplement: Supplementary file 2 — Supporting File 2: advs75661‐sup‐0002‐Python_Stacking_GNS.zip. [file ADVS-9999-e24370-s003.zip › Python_Stacking_GNS(2DPlane)/graphene_sheet_stacking_HOMO.py]

import numpy as np
import matplotlib.pyplot as plt
from matplotlib.patches import Rectangle
import matplotlib.colors as mcolors
from scipy.spatial import KDTree
import time
import os

# Simulation parameters
GRAPHENE_ATOM_FILE = "graphene_1.687nm.txt"  # Graphene atom coordinate file (in Angstroms)
SPHERE_DIAMETER = 32.5  # Sphere diameter (nm) - used to calculate equivalent area
SPHERE_RADIUS = SPHERE_DIAMETER / 2  # Sphere radius (nm)

# Calculate equivalent 2D area (same as sphere surface area)
SPHERE_SURFACE_AREA = 4 * np.pi * SPHERE_RADIUS**2
PLANE_SIZE = np.sqrt(SPHERE_SURFACE_AREA)  # Size of square plane (nm)
print(f"Equivalent square plane size: {PLANE_SIZE:.2f} nm × {PLANE_SIZE:.2f} nm")
print(f"Total plane area: {PLANE_SIZE**2:.2f} nm² (matches sphere surface area)")

# Simulation parameters for SINGLE LAYER (no stacking)
OVERLAP_THRESHOLD = 0.35  # Overlap threshold (nm)
AREA_INCREASE_THRESHOLD = 0.01  # Minimum area threshold (nm²)
MIN_ATOM_COUNT = 10  # Minimum number of atoms for a valid graphene sheet
CARBON_ATOM_DIAMETER = 0.00037  # Carbon atom diameter (nm)
C_C_BOND_LENGTH = 0.00072  # C-C bond length (nm)
SINGLE_LAYER_Z = 0  # Fixed Z position for single layer (no stacking)


def read_graphene_atoms(file_path):
    """Read graphene atom coordinates from file (Angstroms to nm)"""
    print(f"Reading from: {file_path}")
    if not os.path.exists(file_path):
        print(f"Warning: File not found - {file_path}")
        script_dir = os.path.dirname(os.path.abspath(__file__))
        alternative_path = os.path.join(script_dir, file_path)
        print(f"Trying: {alternative_path}")
        if os.path.exists(alternative_path):
            file_path = alternative_path
        else:
            print("Error: Graphene atom coordinate file not found")
            return np.array([])
    
    atoms = []
    with open(file_path, 'r') as f:
        for i, line in enumerate(f, 1):
            line = line.strip()
            if not line or not line.startswith(('ATOM', 'HETATM')):
                continue
            try:
                # Parse coordinates and convert from Å to nm
                x = float(line[30:38].strip()) / 10
                y = float(line[38:46].strip()) / 10
                z = float(line[46:54].strip()) / 10  # Z will be reset to SINGLE_LAYER_Z
                atoms.append(np.array([x, y, z]))
            except:
                print(f"Warning: Invalid line {i}: {line}")
    
    if not atoms:
        print("Error: No valid coordinates found")
        exit(1)
    print(f"Successfully read {len(atoms)} carbon atoms")
    return np.array(atoms)

def generate_plane_points(samples=2000):
    """Generate uniformly distributed initial points"""
    # Calculate grid size (e.g., 100x100 grid with 10000 points total)
    grid_size = int(np.sqrt(samples)) + 1
    x = np.linspace(0, PLANE_SIZE, grid_size)
    y = np.linspace(0, PLANE_SIZE, grid_size)
    xx, yy = np.meshgrid(x, y)
    points = np.column_stack((xx.ravel(), yy.ravel()))
    # Take only the first 'samples' points
    points = points[:samples]
    # Add random perturbation (larger than before to avoid strict grid)
    points += np.random.normal(0, 0.1, points.shape)
    return points

def place_graphene_on_single_layer(graphene_atoms, position):
    """Place graphene sheet on the SINGLE 2D plane (fixed Z=SINGLE_LAYER_Z)"""
    # Calculate centroid of graphene sheet (for centered translation)
    centroid = np.mean(graphene_atoms, axis=0)
    
    # Translate graphene to desired X/Y position on the plane
    translated_atoms = graphene_atoms.copy()
    translated_atoms[:, 0] -= centroid[0]  # Center X to origin
    translated_atoms[:, 1] -= centroid[1]  # Center Y to origin
    translated_atoms[:, 0] += position[0]  # Move to target X
    translated_atoms[:, 1] += position[1]  # Move to target Y
    
    # Fix Z to single layer position (no stacking)
    translated_atoms[:, 2] = SINGLE_LAYER_Z
    
    return translated_atoms


def check_single_layer_overlap(atoms1, atoms2, threshold):
    """Check overlap between two graphene sheets in the SAME 2D layer"""
    # Extract 2D coordinates (X/Y, Z is fixed so no need to check)
    atoms1_2d = atoms1[:, :2]
    atoms2_2d = atoms2[:, :2]
    
    # Quick centroid check (avoid unnecessary detailed calculation)
    centroid1 = np.mean(atoms1_2d, axis=0)
    centroid2 = np.mean(atoms2_2d, axis=0)
    
    # Max radius of each sheet (distance from centroid to farthest atom)
    radius1 = np.max(np.linalg.norm(atoms1_2d - centroid1, axis=1))
    radius2 = np.max(np.linalg.norm(atoms2_2d - centroid2, axis=1))
    
    # If centroids are too far apart: no overlap
    if np.linalg.norm(centroid1 - centroid2) > radius1 + radius2 + threshold:
        return False
    
    # Detailed atom-atom overlap check (using KDTree for efficiency)
    tree1 = KDTree(atoms1_2d)
    tree2 = KDTree(atoms2_2d)
    
    # Calculate distance between all atom pairs of the two sheets
    # Use sparse matrix to save memory (only store pairs < threshold)
    dist_matrix = tree1.sparse_distance_matrix(
        tree2, 
        max_distance=threshold + CARBON_ATOM_DIAMETER  # Total allowed distance
    )
    
    # If any atom pair is too close: overlap exists
    return dist_matrix.nnz > 0  # nnz = number of non-zero elements (valid pairs)


def calculate_plane_area(atoms):
    """Calculate 2D area of graphene sheet (bounding box method)"""
    if len(atoms) < 3:  # Too few atoms to form a valid sheet
        return 0.0
        
    # Extract X/Y coordinates
    x = atoms[:, 0]
    y = atoms[:, 1]
    
    # Bounding box area = (max X - min X) * (max Y - min Y)
    x_range = np.max(x) - np.min(x)
    y_range = np.max(y) - np.min(y)
    
    return x_range * y_range


def place_single_layer_graphene(graphene_atoms):
    """Place ONLY ONE LAYER of graphene sheets on the 2D plane (no stacking)"""
    start_time = time.time()
    print("Starting single-layer graphene placement simulation...")
    
    # Generate initial placement points (uniformly on the plane)
    plane_points = generate_plane_points(samples=2000)
    
    valid_patches = []  # Store (position, atoms, area) for valid sheets
    total_area = 0
    patch_count = 0
    
    # Precompute graphene sheet properties (avoid repeated calculation)
    graphene_centroid = np.mean(graphene_atoms, axis=0)
    graphene_radius = np.max(np.linalg.norm(graphene_atoms[:, :2] - graphene_centroid[:2], axis=1))
    graphene_area = calculate_plane_area(graphene_atoms)
    print(f"Graphene sheet properties - radius: {graphene_radius:.4f} nm, area: {graphene_area:.4f} nm²")
    
    # Place sheets one by one (only layer 0, no stacking)
    for point in plane_points:
        # Stop if coverage exceeds 105% (avoid excessive calculation)
        if total_area >= SPHERE_SURFACE_AREA * 1.05:
            break
            
        # Place graphene sheet on the single layer (fixed Z)
        transformed_atoms = place_graphene_on_single_layer(graphene_atoms, point)
        
        # Check if current sheet overlaps with existing valid sheets
        overlaps = False
        for _, existing_atoms, _ in valid_patches:
            if check_single_layer_overlap(transformed_atoms, existing_atoms, OVERLAP_THRESHOLD):
                overlaps = True
                break
        if overlaps:
            continue  # Skip overlapping sheets
            
        # Check if sheet area is large enough (filter tiny fragments)
        patch_area = calculate_plane_area(transformed_atoms)
        if patch_area < AREA_INCREASE_THRESHOLD:
            continue
            
        # Add valid sheet to list
        valid_patches.append((point, transformed_atoms, patch_area))
        total_area += patch_area
        patch_count += 1
        
        # Print progress every 50 sheets
        if patch_count % 50 == 0:
            coverage = (total_area / SPHERE_SURFACE_AREA) * 100
            print(f"Placed {patch_count} sheets | Total area: {total_area:.2f} nm² | Coverage: {coverage:.4f}%")
    
    # Simulation summary
    sim_duration = time.time() - start_time
    print(f"\nSimulation complete in {sim_duration:.2f} seconds")
    print(f"Total valid graphene sheets (single layer): {len(valid_patches)}")
    final_coverage = (total_area / SPHERE_SURFACE_AREA) * 100
    print(f"Final surface coverage: {total_area:.2f} nm² ({final_coverage:.4f}% of plane area)")
    
    return valid_patches, total_area


def visualize_single_layer(valid_patches, graphene_atoms, total_area):
    """Visualize the SINGLE LAYER of graphene sheets (2D top view + summary)"""
    print("Generating single-layer visualization...")
    fig = plt.figure(figsize=(16, 10))
    
    # 2D Top view (main visualization)
    ax2d = fig.add_subplot(121)
    
    # Information panel (simulation details)
    ax_info = fig.add_subplot(122, frameon=False)
    
    # Draw plane boundary (blue outline of the square plane)
    ax2d.add_patch(
        Rectangle(
            (0, 0), PLANE_SIZE, PLANE_SIZE,
            fill=False, color='blue', linewidth=2, label='Plane Boundary'
        )
    )
    
    # Calculate graphene sheet dimensions (for summary)
    x_min, y_min, _ = np.min(graphene_atoms, axis=0)
    x_max, y_max, _ = np.max(graphene_atoms, axis=0)
    sheet_width = x_max - x_min
    sheet_height = y_max - y_min
    print(f"Graphene sheet dimensions: {sheet_width:.3f} nm × {sheet_height:.3f} nm")
    
    # Visualization scaling (ensure atoms/bonds are visible)
    atom_scale = 3000  # Adjust to make atoms larger/smaller
    atom_size = (CARBON_ATOM_DIAMETER * atom_scale) ** 2  # Size of atom scatter points
    bond_width = 0.4  # Thickness of C-C bond lines
    bond_alpha = 0.6  # Transparency of bonds
    
    # Plot all valid graphene sheets (single color, since no layers)
    sheet_color = '#2c3e50'  # Dark blue-gray (clear and professional)
    
    for _, atoms, _ in valid_patches:
        # Plot atoms (2D top view)
        ax2d.scatter(
            atoms[:, 0], atoms[:, 1],
            color=sheet_color, s=atom_size, alpha=0.8, zorder=3, label='Carbon Atoms'
        )
        
        # Plot C-C bonds (only for atoms within valid bond length)
        bonds = []
        for j, atom1 in enumerate(atoms):
            for k, atom2 in enumerate(atoms[j+1:]):  # Avoid duplicate pairs (j < k)
                # Calculate 2D distance between two atoms
                dist = np.linalg.norm(atom1[:2] - atom2[:2])
                # Check if distance is within valid C-C bond range (±20% of standard length)
                if 0.8 * C_C_BOND_LENGTH < dist < 1.2 * C_C_BOND_LENGTH:
                    bonds.append([atom1[:2], atom2[:2]])
        
        # Draw all valid bonds
        for bond in bonds:
            ax2d.plot(
                [bond[0][0], bond[1][0]], [bond[0][1], bond[1][1]],
                color=sheet_color, linewidth=bond_width, alpha=bond_alpha, zorder=2
            )
    
    # Format 2D top view
    ax2d.set_title('Single-Layer Graphene Sheets on 2D Plane', fontsize=14, pad=20)
    ax2d.set_xlabel('X Coordinate (nm)', fontsize=12)
    ax2d.set_ylabel('Y Coordinate (nm)', fontsize=12)
    # Add small margin around plane (avoid sheets at edge being cut off)
    ax2d.set_xlim(-PLANE_SIZE * 0.02, PLANE_SIZE * 1.02)
    ax2d.set_ylim(-PLANE_SIZE * 0.02, PLANE_SIZE * 1.02)
    ax2d.set_aspect('equal')  # Ensure X/Y scales are the same (no distortion)
    ax2d.grid(True, alpha=0.3)  # Light grid for reference
    # Add legend (only once, not per sheet)
    handles, labels = ax2d.get_legend_handles_labels()
    by_label = dict(zip(labels, handles))
    ax2d.legend(by_label.values(), by_label.keys(), loc='upper right')
    
    # Format information panel
    coverage = (total_area / SPHERE_SURFACE_AREA) * 100
    info_text = f"""Simulation Summary (Single Layer)
====================================
Plane Size:          {PLANE_SIZE:.2f} nm × {PLANE_SIZE:.2f} nm
Total Plane Area:    {PLANE_SIZE**2:.2f} nm²
Graphene Sheet Size: {sheet_width:.3f} nm × {sheet_height:.3f} nm
Carbon Atom Diameter: {CARBON_ATOM_DIAMETER:.6f} nm
C-C Bond Length:     {C_C_BOND_LENGTH:.6f} nm

Total Valid Sheets:  {len(valid_patches)}
Total Covered Area:  {total_area:.2f} nm²
Surface Coverage:    {coverage:.4f}%
"""
    ax_info.text(
        0.05, 0.95, info_text,
        fontsize=12, verticalalignment='top', horizontalalignment='left',
        bbox=dict(boxstyle="round,pad=0.5", facecolor='lightgray', alpha=0.8)
    )
    ax_info.set_title('Simulation Details', fontsize=14, pad=20)
    ax_info.axis('off')  # Hide axes for clean look
    
    # Save and show visualization
    plt.tight_layout()
    plt.savefig('single_layer_graphene_2d.png', dpi=300, bbox_inches='tight')
    print("Visualization saved as 'single_layer_graphene_2d.png'")
    plt.show()


if __name__ == "__main__":
    try:
        # Step 1: Read graphene atom coordinates from file
        graphene_atoms = read_graphene_atoms(GRAPHENE_ATOM_FILE)
        # Check if enough atoms (filter invalid input)
        if len(graphene_atoms) < MIN_ATOM_COUNT:
            print(f"Error: Graphene sheet has only {len(graphene_atoms)} atoms (need ≥ {MIN_ATOM_COUNT})")
            exit(1)
        
        # Step 2: Place single layer of graphene sheets
        valid_patches, total_area = place_single_layer_graphene(graphene_atoms)
        
        # Step 3: Visualize the single layer
        visualize_single_layer(valid_patches, graphene_atoms, total_area)
        
        # Step 4: Export data to CSV (for further analysis)
        import pandas as pd
        output_data = []
        for sheet_id, (_, atoms, _) in enumerate(valid_patches, 1):  # SheetID starts from 1
            for coord_idx, atom in enumerate(atoms, 1):  # CoordinateIndex starts from 1
                output_data.append([
                    sheet_id,          # SheetID: Unique ID for each graphene sheet
                    coord_idx,         # CoordinateIndex: Unique ID for each atom in the sheet
                    round(atom[0], 6), # X: X coordinate (nm, 6 decimal places)
                    round(atom[1], 6), # Y: Y coordinate (nm, 6 decimal places)
                    round(atom[2], 6), # Z: Z coordinate (fixed to SINGLE_LAYER_Z)
                    0                  # Layer: 0 (single layer, no stacking)
                ])
        
        # Create DataFrame and save to CSV
        df = pd.DataFrame(
            output_data,
            columns=['SheetID', 'CoordinateIndex', 'X', 'Y', 'Z', 'Layer']
        )
        df.to_csv('single_layer_graphene.csv', index=False)
        print("Data exported to 'single_layer_graphene.csv' (ready for further analysis)")
        
    except Exception as e:
        print(f"Error during simulation: {str(e)}")
        import traceback
        traceback.print_exc()
