# Supplementary material for: A Triple‐Nanoparticle System for Controlled Graphene Nanosheet Stacking: Enabling K/Na‐Ion Battery Anodes with Ultra‐Fast Charging Exceeding Petroleum Vehicle Refueling
Source: Adv Sci (Weinh). 2026 May 10:e24370. Online ahead of print. doi: 10.1002/advs.202524370 (PMC13335946; doi:10.1002/advs.202524370)
Supplement: Supplementary file 2 — Supporting File 2: advs75661‐sup‐0002‐Python_Stacking_GNS.zip. [file ADVS-9999-e24370-s003.zip › Python_Stacking_GNS(2DPlane)/single_layer_graphene.csv]

SheetID	CoordinateIndex	X	Y	Z	Layer
1	1	-0.995151	-0.931955	0.0	0
1	2	-0.995151	-0.790155	0.0	0
1	3	-0.872351	-0.719255	0.0	0
1	4	-0.749551	-0.790155	0.0	0
1	5	-0.749551	-0.931955	0.0	0
1	6	-0.626751	-0.719255	0.0	0
1	7	-0.503951	-0.790155	0.0	0
1	8	-0.503951	-0.931955	0.0	0
1	9	-0.381151	-0.719255	0.0	0
1	10	-0.258351	-0.790155	0.0	0
1	11	-0.258351	-0.931955	0.0	0
1	12	-0.135551	-0.719255	0.0	0
1	13	-0.012751	-0.790155	0.0	0
1	14	-0.012751	-0.931955	0.0	0
1	15	0.110049	-0.719255	0.0	0
1	16	0.232849	-0.790155	0.0	0
1	17	0.232849	-0.931955	0.0	0
1	18	0.355649	-0.719255	0.0	0
1	19	0.478449	-0.790155	0.0	0
1	20	0.478449	-0.931955	0.0	0
1	21	0.601249	-0.719255	0.0	0
1	22	0.724049	-0.790155	0.0	0
1	23	0.724049	-0.931955	0.0	0
1	24	-0.872351	-0.577455	0.0	0
1	25	-0.749551	-0.506555	0.0	0
1	26	-0.626751	-0.577455	0.0	0
1	27	-0.503951	-0.506555	0.0	0
1	28	-0.381151	-0.577455	0.0	0
1	29	-0.258351	-0.506555	0.0	0
1	30	-0.135551	-0.577455	0.0	0
1	31	-0.012751	-0.506555	0.0	0
1	32	0.110049	-0.577455	0.0	0
1	33	0.232849	-0.506555	0.0	0
1	34	0.355649	-0.577455	0.0	0
1	35	0.478449	-0.506555	0.0	0
1	36	0.601249	-0.577455	0.0	0
1	37	0.724049	-0.506555	0.0	0
1	38	0.846849	-0.577455	0.0	0
1	39	0.846849	-0.719255	0.0	0
1	40	-0.995151	-0.506555	0.0	0
1	41	-0.995151	-0.364755	0.0	0
1	42	-0.872351	-0.293855	0.0	0
1	43	-0.749551	-0.364755	0.0	0
1	44	-0.626751	-0.293855	0.0	0
1	45	-0.503951	-0.364755	0.0	0
1	46	-0.381151	-0.293855	0.0	0
1	47	-0.258351	-0.364755	0.0	0
1	48	-0.135551	-0.293855	0.0	0
1	49	-0.012751	-0.364755	0.0	0
1	50	0.110049	-0.293855	0.0	0
1	51	0.232849	-0.364755	0.0	0
1	52	0.355649	-0.293855	0.0	0
1	53	0.478449	-0.364755	0.0	0
1	54	0.601249	-0.293855	0.0	0
1	55	0.724049	-0.364755	0.0	0
1	56	-0.872351	-0.152055	0.0	0
1	57	-0.749551	-0.081155	0.0	0
1	58	-0.626751	-0.152055	0.0	0
1	59	-0.503951	-0.081155	0.0	0
1	60	-0.381151	-0.152055	0.0	0
1	61	-0.258351	-0.081155	0.0	0
1	62	-0.135551	-0.152055	0.0	0
1	63	-0.012751	-0.081155	0.0	0
1	64	0.110049	-0.152055	0.0	0
1	65	0.232849	-0.081155	0.0	0
1	66	0.355649	-0.152055	0.0	0
1	67	0.478449	-0.081155	0.0	0
1	68	0.601249	-0.152055	0.0	0
1	69	0.724049	-0.081155	0.0	0
1	70	0.846849	-0.152055	0.0	0
1	71	0.846849	-0.293855	0.0	0
1	72	-0.995151	-0.081155	0.0	0
1	73	-0.995151	0.060645	0.0	0
1	74	-0.872351	0.131545	0.0	0
1	75	-0.749551	0.060645	0.0	0
1	76	-0.626751	0.131545	0.0	0
1	77	-0.503951	0.060645	0.0	0
1	78	-0.381151	0.131545	0.0	0
1	79	-0.258351	0.060645	0.0	0
1	80	-0.135551	0.131545	0.0	0
1	81	-0.012751	0.060645	0.0	0
1	82	0.110049	0.131545	0.0	0
1	83	0.232849	0.060645	0.0	0
1	84	0.355649	0.131545	0.0	0
1	85	0.478449	0.060645	0.0	0
1	86	0.601249	0.131545	0.0	0
1	87	0.724049	0.060645	0.0	0
1	88	-0.872351	0.273345	0.0	0
1	89	-0.749551	0.344245	0.0	0
1	90	-0.626751	0.273345	0.0	0
1	91	-0.503951	0.344245	0.0	0
1	92	-0.381151	0.273345	0.0	0
1	93	-0.258351	0.344245	0.0	0
1	94	-0.135551	0.273345	0.0	0
1	95	-0.012751	0.344245	0.0	0
1	96	0.110049	0.273345	0.0	0
1	97	0.232849	0.344245	0.0	0
1	98	0.355649	0.273345	0.0	0
1	99	0.478449	0.344245	0.0	0
1	100	0.601249	0.273345	0.0	0
1	101	0.724049	0.344245	0.0	0
1	102	0.846849	0.273345	0.0	0
1	103	0.846849	0.131545	0.0	0
1	104	-0.995151	0.344245	0.0	0
1	105	-0.995151	0.486045	0.0	0
1	106	-0.872351	0.556945	0.0	0
1	107	-0.749551	0.486045	0.0	0
1	108	-0.626751	0.556945	0.0	0
1	109	-0.503951	0.486045	0.0	0
1	110	-0.381151	0.556945	0.0	0
1	111	-0.258351	0.486045	0.0	0
1	112	-0.135551	0.556945	0.0	0
1	113	-0.012751	0.486045	0.0	0
1	114	0.110049	0.556945	0.0	0
1	115	0.232849	0.486045	0.0	0
1	116	0.355649	0.556945	0.0	0
1	117	0.478449	0.486045	0.0	0
1	118	0.601249	0.556945	0.0	0
1	119	0.724049	0.486045	0.0	0
1	120	0.846849	0.556945	0.0	0
1	121	-0.872351	0.698745	0.0	0
1	122	-0.749551	0.769645	0.0	0
1	123	-0.626751	0.698745	0.0	0
1	124	-0.503951	0.769645	0.0	0
1	125	-0.381151	0.698745	0.0	0
1	126	-0.258351	0.769645	0.0	0
1	127	-0.135551	0.698745	0.0	0
1	128	-0.012751	0.769645	0.0	0
1	129	0.110049	0.698745	0.0	0
1	130	0.232849	0.769645	0.0	0
1	131	0.355649	0.698745	0.0	0
1	132	0.478449	0.769645	0.0	0
1	133	0.601249	0.698745	0.0	0
1	134	0.724049	0.769645	0.0	0
1	135	0.846849	0.698745	0.0	0
2	1	1.483952	-0.883844	0.0	0
2	2	1.483952	-0.742044	0.0	0
2	3	1.606752	-0.671144	0.0	0
2	4	1.729552	-0.742044	0.0	0
2	5	1.729552	-0.883844	0.0	0
2	6	1.852352	-0.671144	0.0	0
2	7	1.975152	-0.742044	0.0	0
2	8	1.975152	-0.883844	0.0	0
2	9	2.097952	-0.671144	0.0	0
2	10	2.220752	-0.742044	0.0	0
2	11	2.220752	-0.883844	0.0	0
2	12	2.343552	-0.671144	0.0	0
2	13	2.466352	-0.742044	0.0	0
2	14	2.466352	-0.883844	0.0	0
2	15	2.589152	-0.671144	0.0	0
2	16	2.711952	-0.742044	0.0	0
2	17	2.711952	-0.883844	0.0	0
2	18	2.834752	-0.671144	0.0	0
2	19	2.957552	-0.742044	0.0	0
2	20	2.957552	-0.883844	0.0	0
2	21	3.080352	-0.671144	0.0	0
2	22	3.203152	-0.742044	0.0	0
2	23	3.203152	-0.883844	0.0	0
2	24	1.606752	-0.529344	0.0	0
2	25	1.729552	-0.458444	0.0	0
2	26	1.852352	-0.529344	0.0	0
2	27	1.975152	-0.458444	0.0	0
2	28	2.097952	-0.529344	0.0	0
2	29	2.220752	-0.458444	0.0	0
2	30	2.343552	-0.529344	0.0	0
2	31	2.466352	-0.458444	0.0	0
2	32	2.589152	-0.529344	0.0	0
2	33	2.711952	-0.458444	0.0	0
2	34	2.834752	-0.529344	0.0	0
2	35	2.957552	-0.458444	0.0	0
2	36	3.080352	-0.529344	0.0	0
2	37	3.203152	-0.458444	0.0	0
2	38	3.325952	-0.529344	0.0	0
2	39	3.325952	-0.671144	0.0	0
2	40	1.483952	-0.458444	0.0	0
2	41	1.483952	-0.316644	0.0	0
2	42	1.606752	-0.245744	0.0	0
2	43	1.729552	-0.316644	0.0	0
2	44	1.852352	-0.245744	0.0	0
2	45	1.975152	-0.316644	0.0	0
2	46	2.097952	-0.245744	0.0	0
2	47	2.220752	-0.316644	0.0	0
2	48	2.343552	-0.245744	0.0	0
2	49	2.466352	-0.316644	0.0	0
2	50	2.589152	-0.245744	0.0	0
2	51	2.711952	-0.316644	0.0	0
2	52	2.834752	-0.245744	0.0	0
2	53	2.957552	-0.316644	0.0	0
2	54	3.080352	-0.245744	0.0	0
2	55	3.203152	-0.316644	0.0	0
2	56	1.606752	-0.103944	0.0	0
2	57	1.729552	-0.033044	0.0	0
2	58	1.852352	-0.103944	0.0	0
2	59	1.975152	-0.033044	0.0	0
2	60	2.097952	-0.103944	0.0	0
2	61	2.220752	-0.033044	0.0	0
2	62	2.343552	-0.103944	0.0	0
2	63	2.466352	-0.033044	0.0	0
2	64	2.589152	-0.103944	0.0	0
2	65	2.711952	-0.033044	0.0	0
2	66	2.834752	-0.103944	0.0	0
2	67	2.957552	-0.033044	0.0	0
2	68	3.080352	-0.103944	0.0	0
2	69	3.203152	-0.033044	0.0	0
2	70	3.325952	-0.103944	0.0	0
2	71	3.325952	-0.245744	0.0	0
2	72	1.483952	-0.033044	0.0	0
2	73	1.483952	0.108756	0.0	0
2	74	1.606752	0.179656	0.0	0
2	75	1.729552	0.108756	0.0	0
2	76	1.852352	0.179656	0.0	0
2	77	1.975152	0.108756	0.0	0
2	78	2.097952	0.179656	0.0	0
2	79	2.220752	0.108756	0.0	0
2	80	2.343552	0.179656	0.0	0
2	81	2.466352	0.108756	0.0	0
2	82	2.589152	0.179656	0.0	0
2	83	2.711952	0.108756	0.0	0
2	84	2.834752	0.179656	0.0	0
2	85	2.957552	0.108756	0.0	0
2	86	3.080352	0.179656	0.0	0
2	87	3.203152	0.108756	0.0	0
2	88	1.606752	0.321456	0.0	0
2	89	1.729552	0.392356	0.0	0
2	90	1.852352	0.321456	0.0	0
2	91	1.975152	0.392356	0.0	0
2	92	2.097952	0.321456	0.0	0
2	93	2.220752	0.392356	0.0	0
2	94	2.343552	0.321456	0.0	0
2	95	2.466352	0.392356	0.0	0
2	96	2.589152	0.321456	0.0	0
2	97	2.711952	0.392356	0.0	0
2	98	2.834752	0.321456	0.0	0
2	99	2.957552	0.392356	0.0	0
2	100	3.080352	0.321456	0.0	0
2	101	3.203152	0.392356	0.0	0
2	102	3.325952	0.321456	0.0	0
2	103	3.325952	0.179656	0.0	0
2	104	1.483952	0.392356	0.0	0
2	105	1.483952	0.534156	0.0	0
2	106	1.606752	0.605056	0.0	0
2	107	1.729552	0.534156	0.0	0
2	108	1.852352	0.605056	0.0	0
2	109	1.975152	0.534156	0.0	0
2	110	2.097952	0.605056	0.0	0
2	111	2.220752	0.534156	0.0	0
2	112	2.343552	0.605056	0.0	0
2	113	2.466352	0.534156	0.0	0
2	114	2.589152	0.605056	0.0	0
2	115	2.711952	0.534156	0.0	0
2	116	2.834752	0.605056	0.0	0
2	117	2.957552	0.534156	0.0	0
2	118	3.080352	0.605056	0.0	0
2	119	3.203152	0.534156	0.0	0
2	120	3.325952	0.605056	0.0	0
2	121	1.606752	0.746856	0.0	0
2	122	1.729552	0.817756	0.0	0
2	123	1.852352	0.746856	0.0	0
2	124	1.975152	0.817756	0.0	0
2	125	2.097952	0.746856	0.0	0
2	126	2.220752	0.817756	0.0	0
2	127	2.343552	0.746856	0.0	0
2	128	2.466352	0.817756	0.0	0
2	129	2.589152	0.746856	0.0	0
2	130	2.711952	0.817756	0.0	0
2	131	2.834752	0.746856	0.0	0
2	132	2.957552	0.817756	0.0	0
2	133	3.080352	0.746856	0.0	0
2	134	3.203152	0.817756	0.0	0
2	135	3.325952	0.746856	0.0	0
3	1	4.110309	-0.928581	0.0	0
3	2	4.110309	-0.786781	0.0	0
3	3	4.233109	-0.715881	0.0	0
3	4	4.355909	-0.786781	0.0	0
3	5	4.355909	-0.928581	0.0	0
3	6	4.478709	-0.715881	0.0	0
3	7	4.601509	-0.786781	0.0	0
3	8	4.601509	-0.928581	0.0	0
3	9	4.724309	-0.715881	0.0	0
3	10	4.847109	-0.786781	0.0	0
3	11	4.847109	-0.928581	0.0	0
3	12	4.969909	-0.715881	0.0	0
3	13	5.092709	-0.786781	0.0	0
3	14	5.092709	-0.928581	0.0	0
3	15	5.215509	-0.715881	0.0	0
3	16	5.338309	-0.786781	0.0	0
3	17	5.338309	-0.928581	0.0	0
3	18	5.461109	-0.715881	0.0	0
3	19	5.583909	-0.786781	0.0	0
3	20	5.583909	-0.928581	0.0	0
3	21	5.706709	-0.715881	0.0	0
3	22	5.829509	-0.786781	0.0	0
3	23	5.829509	-0.928581	0.0	0
3	24	4.233109	-0.574081	0.0	0
3	25	4.355909	-0.503181	0.0	0
3	26	4.478709	-0.574081	0.0	0
3	27	4.601509	-0.503181	0.0	0
3	28	4.724309	-0.574081	0.0	0
3	29	4.847109	-0.503181	0.0	0
3	30	4.969909	-0.574081	0.0	0
3	31	5.092709	-0.503181	0.0	0
3	32	5.215509	-0.574081	0.0	0
3	33	5.338309	-0.503181	0.0	0
3	34	5.461109	-0.574081	0.0	0
3	35	5.583909	-0.503181	0.0	0
3	36	5.706709	-0.574081	0.0	0
3	37	5.829509	-0.503181	0.0	0
3	38	5.952309	-0.574081	0.0	0
3	39	5.952309	-0.715881	0.0	0
3	40	4.110309	-0.503181	0.0	0
3	41	4.110309	-0.361381	0.0	0
3	42	4.233109	-0.290481	0.0	0
3	43	4.355909	-0.361381	0.0	0
3	44	4.478709	-0.290481	0.0	0
3	45	4.601509	-0.361381	0.0	0
3	46	4.724309	-0.290481	0.0	0
3	47	4.847109	-0.361381	0.0	0
3	48	4.969909	-0.290481	0.0	0
3	49	5.092709	-0.361381	0.0	0
3	50	5.215509	-0.290481	0.0	0
3	51	5.338309	-0.361381	0.0	0
3	52	5.461109	-0.290481	0.0	0
3	53	5.583909	-0.361381	0.0	0
3	54	5.706709	-0.290481	0.0	0
3	55	5.829509	-0.361381	0.0	0
3	56	4.233109	-0.148681	0.0	0
3	57	4.355909	-0.077781	0.0	0
3	58	4.478709	-0.148681	0.0	0
3	59	4.601509	-0.077781	0.0	0
3	60	4.724309	-0.148681	0.0	0
3	61	4.847109	-0.077781	0.0	0
3	62	4.969909	-0.148681	0.0	0
3	63	5.092709	-0.077781	0.0	0
3	64	5.215509	-0.148681	0.0	0
3	65	5.338309	-0.077781	0.0	0
3	66	5.461109	-0.148681	0.0	0
3	67	5.583909	-0.077781	0.0	0
3	68	5.706709	-0.148681	0.0	0
3	69	5.829509	-0.077781	0.0	0
3	70	5.952309	-0.148681	0.0	0
3	71	5.952309	-0.290481	0.0	0
3	72	4.110309	-0.077781	0.0	0
3	73	4.110309	0.064019	0.0	0
3	74	4.233109	0.134919	0.0	0
3	75	4.355909	0.064019	0.0	0
3	76	4.478709	0.134919	0.0	0
3	77	4.601509	0.064019	0.0	0
3	78	4.724309	0.134919	0.0	0
3	79	4.847109	0.064019	0.0	0
3	80	4.969909	0.134919	0.0	0
3	81	5.092709	0.064019	0.0	0
3	82	5.215509	0.134919	0.0	0
3	83	5.338309	0.064019	0.0	0
3	84	5.461109	0.134919	0.0	0
3	85	5.583909	0.064019	0.0	0
3	86	5.706709	0.134919	0.0	0
3	87	5.829509	0.064019	0.0	0
3	88	4.233109	0.276719	0.0	0
3	89	4.355909	0.347619	0.0	0
3	90	4.478709	0.276719	0.0	0
3	91	4.601509	0.347619	0.0	0
3	92	4.724309	0.276719	0.0	0
3	93	4.847109	0.347619	0.0	0
3	94	4.969909	0.276719	0.0	0
3	95	5.092709	0.347619	0.0	0
3	96	5.215509	0.276719	0.0	0
3	97	5.338309	0.347619	0.0	0
3	98	5.461109	0.276719	0.0	0
3	99	5.583909	0.347619	0.0	0
3	100	5.706709	0.276719	0.0	0
3	101	5.829509	0.347619	0.0	0
3	102	5.952309	0.276719	0.0	0
3	103	5.952309	0.134919	0.0	0
3	104	4.110309	0.347619	0.0	0
3	105	4.110309	0.489419	0.0	0
3	106	4.233109	0.560319	0.0	0
3	107	4.355909	0.489419	0.0	0
3	108	4.478709	0.560319	0.0	0
3	109	4.601509	0.489419	0.0	0
3	110	4.724309	0.560319	0.0	0
3	111	4.847109	0.489419	0.0	0
3	112	4.969909	0.560319	0.0	0
3	113	5.092709	0.489419	0.0	0
3	114	5.215509	0.560319	0.0	0
3	115	5.338309	0.489419	0.0	0
3	116	5.461109	0.560319	0.0	0
3	117	5.583909	0.489419	0.0	0
3	118	5.706709	0.560319	0.0	0
3	119	5.829509	0.489419	0.0	0
3	120	5.952309	0.560319	0.0	0
3	121	4.233109	0.702119	0.0	0
3	122	4.355909	0.773019	0.0	0
3	123	4.478709	0.702119	0.0	0
3	124	4.601509	0.773019	0.0	0
3	125	4.724309	0.702119	0.0	0
3	126	4.847109	0.773019	0.0	0
3	127	4.969909	0.702119	0.0	0
3	128	5.092709	0.773019	0.0	0
3	129	5.215509	0.702119	0.0	0
3	130	5.338309	0.773019	0.0	0
3	131	5.461109	0.702119	0.0	0
3	132	5.583909	0.773019	0.0	0
3	133	5.706709	0.702119	0.0	0
3	134	5.829509	0.773019	0.0	0
3	135	5.952309	0.702119	0.0	0
4	1	7.064835	-0.913751	0.0	0
4	2	7.064835	-0.771951	0.0	0
4	3	7.187635	-0.701051	0.0	0
4	4	7.310435	-0.771951	0.0	0
4	5	7.310435	-0.913751	0.0	0
4	6	7.433235	-0.701051	0.0	0
4	7	7.556035	-0.771951	0.0	0
4	8	7.556035	-0.913751	0.0	0
4	9	7.678835	-0.701051	0.0	0
4	10	7.801635	-0.771951	0.0	0
4	11	7.801635	-0.913751	0.0	0
4	12	7.924435	-0.701051	0.0	0
4	13	8.047235	-0.771951	0.0	0
4	14	8.047235	-0.913751	0.0	0
4	15	8.170035	-0.701051	0.0	0
4	16	8.292835	-0.771951	0.0	0
4	17	8.292835	-0.913751	0.0	0
4	18	8.415635	-0.701051	0.0	0
4	19	8.538435	-0.771951	0.0	0
4	20	8.538435	-0.913751	0.0	0
4	21	8.661235	-0.701051	0.0	0
4	22	8.784035	-0.771951	0.0	0
4	23	8.784035	-0.913751	0.0	0
4	24	7.187635	-0.559251	0.0	0
4	25	7.310435	-0.488351	0.0	0
4	26	7.433235	-0.559251	0.0	0
4	27	7.556035	-0.488351	0.0	0
4	28	7.678835	-0.559251	0.0	0
4	29	7.801635	-0.488351	0.0	0
4	30	7.924435	-0.559251	0.0	0
4	31	8.047235	-0.488351	0.0	0
4	32	8.170035	-0.559251	0.0	0
4	33	8.292835	-0.488351	0.0	0
4	34	8.415635	-0.559251	0.0	0
4	35	8.538435	-0.488351	0.0	0
4	36	8.661235	-0.559251	0.0	0
4	37	8.784035	-0.488351	0.0	0
4	38	8.906835	-0.559251	0.0	0
4	39	8.906835	-0.701051	0.0	0
4	40	7.064835	-0.488351	0.0	0
4	41	7.064835	-0.346551	0.0	0
4	42	7.187635	-0.275651	0.0	0
4	43	7.310435	-0.346551	0.0	0
4	44	7.433235	-0.275651	0.0	0
4	45	7.556035	-0.346551	0.0	0
4	46	7.678835	-0.275651	0.0	0
4	47	7.801635	-0.346551	0.0	0
4	48	7.924435	-0.275651	0.0	0
4	49	8.047235	-0.346551	0.0	0
4	50	8.170035	-0.275651	0.0	0
4	51	8.292835	-0.346551	0.0	0
4	52	8.415635	-0.275651	0.0	0
4	53	8.538435	-0.346551	0.0	0
4	54	8.661235	-0.275651	0.0	0
4	55	8.784035	-0.346551	0.0	0
4	56	7.187635	-0.133851	0.0	0
4	57	7.310435	-0.062951	0.0	0
4	58	7.433235	-0.133851	0.0	0
4	59	7.556035	-0.062951	0.0	0
4	60	7.678835	-0.133851	0.0	0
4	61	7.801635	-0.062951	0.0	0
4	62	7.924435	-0.133851	0.0	0
4	63	8.047235	-0.062951	0.0	0
4	64	8.170035	-0.133851	0.0	0
4	65	8.292835	-0.062951	0.0	0
4	66	8.415635	-0.133851	0.0	0
4	67	8.538435	-0.062951	0.0	0
4	68	8.661235	-0.133851	0.0	0
4	69	8.784035	-0.062951	0.0	0
4	70	8.906835	-0.133851	0.0	0
4	71	8.906835	-0.275651	0.0	0
4	72	7.064835	-0.062951	0.0	0
4	73	7.064835	0.078849	0.0	0
4	74	7.187635	0.149749	0.0	0
4	75	7.310435	0.078849	0.0	0
4	76	7.433235	0.149749	0.0	0
4	77	7.556035	0.078849	0.0	0
4	78	7.678835	0.149749	0.0	0
4	79	7.801635	0.078849	0.0	0
4	80	7.924435	0.149749	0.0	0
4	81	8.047235	0.078849	0.0	0
4	82	8.170035	0.149749	0.0	0
4	83	8.292835	0.078849	0.0	0
4	84	8.415635	0.149749	0.0	0
4	85	8.538435	0.078849	0.0	0
4	86	8.661235	0.149749	0.0	0
4	87	8.784035	0.078849	0.0	0
4	88	7.187635	0.291549	0.0	0
4	89	7.310435	0.362449	0.0	0
4	90	7.433235	0.291549	0.0	0
4	91	7.556035	0.362449	0.0	0
4	92	7.678835	0.291549	0.0	0
4	93	7.801635	0.362449	0.0	0
4	94	7.924435	0.291549	0.0	0
4	95	8.047235	0.362449	0.0	0
4	96	8.170035	0.291549	0.0	0
4	97	8.292835	0.362449	0.0	0
4	98	8.415635	0.291549	0.0	0
4	99	8.538435	0.362449	0.0	0
4	100	8.661235	0.291549	0.0	0
4	101	8.784035	0.362449	0.0	0
4	102	8.906835	0.291549	0.0	0
4	103	8.906835	0.149749	0.0	0
4	104	7.064835	0.362449	0.0	0
4	105	7.064835	0.504249	0.0	0
4	106	7.187635	0.575149	0.0	0
4	107	7.310435	0.504249	0.0	0
4	108	7.433235	0.575149	0.0	0
4	109	7.556035	0.504249	0.0	0
4	110	7.678835	0.575149	0.0	0
4	111	7.801635	0.504249	0.0	0
4	112	7.924435	0.575149	0.0	0
4	113	8.047235	0.504249	0.0	0
4	114	8.170035	0.575149	0.0	0
4	115	8.292835	0.504249	0.0	0
4	116	8.415635	0.575149	0.0	0
4	117	8.538435	0.504249	0.0	0
4	118	8.661235	0.575149	0.0	0
4	119	8.784035	0.504249	0.0	0
4	120	8.906835	0.575149	0.0	0
4	121	7.187635	0.716949	0.0	0
4	122	7.310435	0.787849	0.0	0
4	123	7.433235	0.716949	0.0	0
4	124	7.556035	0.787849	0.0	0
4	125	7.678835	0.716949	0.0	0
4	126	7.801635	0.787849	0.0	0
4	127	7.924435	0.716949	0.0	0
4	128	8.047235	0.787849	0.0	0
4	129	8.170035	0.716949	0.0	0
4	130	8.292835	0.787849	0.0	0
4	131	8.415635	0.716949	0.0	0
4	132	8.538435	0.787849	0.0	0
4	133	8.661235	0.716949	0.0	0
4	134	8.784035	0.787849	0.0	0
4	135	8.906835	0.716949	0.0	0
5	1	9.579947	-0.942164	0.0	0
5	2	9.579947	-0.800364	0.0	0
5	3	9.702747	-0.729464	0.0	0
5	4	9.825547	-0.800364	0.0	0
5	5	9.825547	-0.942164	0.0	0
5	6	9.948347	-0.729464	0.0	0
5	7	10.071147	-0.800364	0.0	0
5	8	10.071147	-0.942164	0.0	0
5	9	10.193947	-0.729464	0.0	0
5	10	10.316747	-0.800364	0.0	0
5	11	10.316747	-0.942164	0.0	0
5	12	10.439547	-0.729464	0.0	0
5	13	10.562347	-0.800364	0.0	0
5	14	10.562347	-0.942164	0.0	0
5	15	10.685147	-0.729464	0.0	0
5	16	10.807947	-0.800364	0.0	0
5	17	10.807947	-0.942164	0.0	0
5	18	10.930747	-0.729464	0.0	0
5	19	11.053547	-0.800364	0.0	0
5	20	11.053547	-0.942164	0.0	0
5	21	11.176347	-0.729464	0.0	0
5	22	11.299147	-0.800364	0.0	0
5	23	11.299147	-0.942164	0.0	0
5	24	9.702747	-0.587664	0.0	0
5	25	9.825547	-0.516764	0.0	0
5	26	9.948347	-0.587664	0.0	0
5	27	10.071147	-0.516764	0.0	0
5	28	10.193947	-0.587664	0.0	0
5	29	10.316747	-0.516764	0.0	0
5	30	10.439547	-0.587664	0.0	0
5	31	10.562347	-0.516764	0.0	0
5	32	10.685147	-0.587664	0.0	0
5	33	10.807947	-0.516764	0.0	0
5	34	10.930747	-0.587664	0.0	0
5	35	11.053547	-0.516764	0.0	0
5	36	11.176347	-0.587664	0.0	0
5	37	11.299147	-0.516764	0.0	0
5	38	11.421947	-0.587664	0.0	0
5	39	11.421947	-0.729464	0.0	0
5	40	9.579947	-0.516764	0.0	0
5	41	9.579947	-0.374964	0.0	0
5	42	9.702747	-0.304064	0.0	0
5	43	9.825547	-0.374964	0.0	0
5	44	9.948347	-0.304064	0.0	0
5	45	10.071147	-0.374964	0.0	0
5	46	10.193947	-0.304064	0.0	0
5	47	10.316747	-0.374964	0.0	0
5	48	10.439547	-0.304064	0.0	0
5	49	10.562347	-0.374964	0.0	0
5	50	10.685147	-0.304064	0.0	0
5	51	10.807947	-0.374964	0.0	0
5	52	10.930747	-0.304064	0.0	0
5	53	11.053547	-0.374964	0.0	0
5	54	11.176347	-0.304064	0.0	0
5	55	11.299147	-0.374964	0.0	0
5	56	9.702747	-0.162264	0.0	0
5	57	9.825547	-0.091364	0.0	0
5	58	9.948347	-0.162264	0.0	0
5	59	10.071147	-0.091364	0.0	0
5	60	10.193947	-0.162264	0.0	0
5	61	10.316747	-0.091364	0.0	0
5	62	10.439547	-0.162264	0.0	0
5	63	10.562347	-0.091364	0.0	0
5	64	10.685147	-0.162264	0.0	0
5	65	10.807947	-0.091364	0.0	0
5	66	10.930747	-0.162264	0.0	0
5	67	11.053547	-0.091364	0.0	0
5	68	11.176347	-0.162264	0.0	0
5	69	11.299147	-0.091364	0.0	0
5	70	11.421947	-0.162264	0.0	0
5	71	11.421947	-0.304064	0.0	0
5	72	9.579947	-0.091364	0.0	0
5	73	9.579947	0.050436	0.0	0
5	74	9.702747	0.121336	0.0	0
5	75	9.825547	0.050436	0.0	0
5	76	9.948347	0.121336	0.0	0
5	77	10.071147	0.050436	0.0	0
5	78	10.193947	0.121336	0.0	0
5	79	10.316747	0.050436	0.0	0
5	80	10.439547	0.121336	0.0	0
5	81	10.562347	0.050436	0.0	0
5	82	10.685147	0.121336	0.0	0
5	83	10.807947	0.050436	0.0	0
5	84	10.930747	0.121336	0.0	0
5	85	11.053547	0.050436	0.0	0
5	86	11.176347	0.121336	0.0	0
5	87	11.299147	0.050436	0.0	0
5	88	9.702747	0.263136	0.0	0
5	89	9.825547	0.334036	0.0	0
5	90	9.948347	0.263136	0.0	0
5	91	10.071147	0.334036	0.0	0
5	92	10.193947	0.263136	0.0	0
5	93	10.316747	0.334036	0.0	0
5	94	10.439547	0.263136	0.0	0
5	95	10.562347	0.334036	0.0	0
5	96	10.685147	0.263136	0.0	0
5	97	10.807947	0.334036	0.0	0
5	98	10.930747	0.263136	0.0	0
5	99	11.053547	0.334036	0.0	0
5	100	11.176347	0.263136	0.0	0
5	101	11.299147	0.334036	0.0	0
5	102	11.421947	0.263136	0.0	0
5	103	11.421947	0.121336	0.0	0
5	104	9.579947	0.334036	0.0	0
5	105	9.579947	0.475836	0.0	0
5	106	9.702747	0.546736	0.0	0
5	107	9.825547	0.475836	0.0	0
5	108	9.948347	0.546736	0.0	0
5	109	10.071147	0.475836	0.0	0
5	110	10.193947	0.546736	0.0	0
5	111	10.316747	0.475836	0.0	0
5	112	10.439547	0.546736	0.0	0
5	113	10.562347	0.475836	0.0	0
5	114	10.685147	0.546736	0.0	0
5	115	10.807947	0.475836	0.0	0
5	116	10.930747	0.546736	0.0	0
5	117	11.053547	0.475836	0.0	0
5	118	11.176347	0.546736	0.0	0
5	119	11.299147	0.475836	0.0	0
5	120	11.421947	0.546736	0.0	0
5	121	9.702747	0.688536	0.0	0
5	122	9.825547	0.759436	0.0	0
5	123	9.948347	0.688536	0.0	0
5	124	10.071147	0.759436	0.0	0
5	125	10.193947	0.688536	0.0	0
5	126	10.316747	0.759436	0.0	0
5	127	10.439547	0.688536	0.0	0
5	128	10.562347	0.759436	0.0	0
5	129	10.685147	0.688536	0.0	0
5	130	10.807947	0.759436	0.0	0
5	131	10.930747	0.688536	0.0	0
5	132	11.053547	0.759436	0.0	0
5	133	11.176347	0.688536	0.0	0
5	134	11.299147	0.759436	0.0	0
5	135	11.421947	0.688536	0.0	0
6	1	12.180254	-1.064858	0.0	0
6	2	12.180254	-0.923058	0.0	0
6	3	12.303054	-0.852158	0.0	0
6	4	12.425854	-0.923058	0.0	0
6	5	12.425854	-1.064858	0.0	0
6	6	12.548654	-0.852158	0.0	0
6	7	12.671454	-0.923058	0.0	0
6	8	12.671454	-1.064858	0.0	0
6	9	12.794254	-0.852158	0.0	0
6	10	12.917054	-0.923058	0.0	0
6	11	12.917054	-1.064858	0.0	0
6	12	13.039854	-0.852158	0.0	0
6	13	13.162654	-0.923058	0.0	0
6	14	13.162654	-1.064858	0.0	0
6	15	13.285454	-0.852158	0.0	0
6	16	13.408254	-0.923058	0.0	0
6	17	13.408254	-1.064858	0.0	0
6	18	13.531054	-0.852158	0.0	0
6	19	13.653854	-0.923058	0.0	0
6	20	13.653854	-1.064858	0.0	0
6	21	13.776654	-0.852158	0.0	0
6	22	13.899454	-0.923058	0.0	0
6	23	13.899454	-1.064858	0.0	0
6	24	12.303054	-0.710358	0.0	0
6	25	12.425854	-0.639458	0.0	0
6	26	12.548654	-0.710358	0.0	0
6	27	12.671454	-0.639458	0.0	0
6	28	12.794254	-0.710358	0.0	0
6	29	12.917054	-0.639458	0.0	0
6	30	13.039854	-0.710358	0.0	0
6	31	13.162654	-0.639458	0.0	0
6	32	13.285454	-0.710358	0.0	0
6	33	13.408254	-0.639458	0.0	0
6	34	13.531054	-0.710358	0.0	0
6	35	13.653854	-0.639458	0.0	0
6	36	13.776654	-0.710358	0.0	0
6	37	13.899454	-0.639458	0.0	0
6	38	14.022254	-0.710358	0.0	0
6	39	14.022254	-0.852158	0.0	0
6	40	12.180254	-0.639458	0.0	0
6	41	12.180254	-0.497658	0.0	0
6	42	12.303054	-0.426758	0.0	0
6	43	12.425854	-0.497658	0.0	0
6	44	12.548654	-0.426758	0.0	0
6	45	12.671454	-0.497658	0.0	0
6	46	12.794254	-0.426758	0.0	0
6	47	12.917054	-0.497658	0.0	0
6	48	13.039854	-0.426758	0.0	0
6	49	13.162654	-0.497658	0.0	0
6	50	13.285454	-0.426758	0.0	0
6	51	13.408254	-0.497658	0.0	0
6	52	13.531054	-0.426758	0.0	0
6	53	13.653854	-0.497658	0.0	0
6	54	13.776654	-0.426758	0.0	0
6	55	13.899454	-0.497658	0.0	0
6	56	12.303054	-0.284958	0.0	0
6	57	12.425854	-0.214058	0.0	0
6	58	12.548654	-0.284958	0.0	0
6	59	12.671454	-0.214058	0.0	0
6	60	12.794254	-0.284958	0.0	0
6	61	12.917054	-0.214058	0.0	0
6	62	13.039854	-0.284958	0.0	0
6	63	13.162654	-0.214058	0.0	0
6	64	13.285454	-0.284958	0.0	0
6	65	13.408254	-0.214058	0.0	0
6	66	13.531054	-0.284958	0.0	0
6	67	13.653854	-0.214058	0.0	0
6	68	13.776654	-0.284958	0.0	0
6	69	13.899454	-0.214058	0.0	0
6	70	14.022254	-0.284958	0.0	0
6	71	14.022254	-0.426758	0.0	0
6	72	12.180254	-0.214058	0.0	0
6	73	12.180254	-0.072258	0.0	0
6	74	12.303054	-0.001358	0.0	0
6	75	12.425854	-0.072258	0.0	0
6	76	12.548654	-0.001358	0.0	0
6	77	12.671454	-0.072258	0.0	0
6	78	12.794254	-0.001358	0.0	0
6	79	12.917054	-0.072258	0.0	0
6	80	13.039854	-0.001358	0.0	0
6	81	13.162654	-0.072258	0.0	0
6	82	13.285454	-0.001358	0.0	0
6	83	13.408254	-0.072258	0.0	0
6	84	13.531054	-0.001358	0.0	0
6	85	13.653854	-0.072258	0.0	0
6	86	13.776654	-0.001358	0.0	0
6	87	13.899454	-0.072258	0.0	0
6	88	12.303054	0.140442	0.0	0
6	89	12.425854	0.211342	0.0	0
6	90	12.548654	0.140442	0.0	0
6	91	12.671454	0.211342	0.0	0
6	92	12.794254	0.140442	0.0	0
6	93	12.917054	0.211342	0.0	0
6	94	13.039854	0.140442	0.0	0
6	95	13.162654	0.211342	0.0	0
6	96	13.285454	0.140442	0.0	0
6	97	13.408254	0.211342	0.0	0
6	98	13.531054	0.140442	0.0	0
6	99	13.653854	0.211342	0.0	0
6	100	13.776654	0.140442	0.0	0
6	101	13.899454	0.211342	0.0	0
6	102	14.022254	0.140442	0.0	0
6	103	14.022254	-0.001358	0.0	0
6	104	12.180254	0.211342	0.0	0
6	105	12.180254	0.353142	0.0	0
6	106	12.303054	0.424042	0.0	0
6	107	12.425854	0.353142	0.0	0
6	108	12.548654	0.424042	0.0	0
6	109	12.671454	0.353142	0.0	0
6	110	12.794254	0.424042	0.0	0
6	111	12.917054	0.353142	0.0	0
6	112	13.039854	0.424042	0.0	0
6	113	13.162654	0.353142	0.0	0
6	114	13.285454	0.424042	0.0	0
6	115	13.408254	0.353142	0.0	0
6	116	13.531054	0.424042	0.0	0
6	117	13.653854	0.353142	0.0	0
6	118	13.776654	0.424042	0.0	0
6	119	13.899454	0.353142	0.0	0
6	120	14.022254	0.424042	0.0	0
6	121	12.303054	0.565842	0.0	0
6	122	12.425854	0.636742	0.0	0
6	123	12.548654	0.565842	0.0	0
6	124	12.671454	0.636742	0.0	0
6	125	12.794254	0.565842	0.0	0
6	126	12.917054	0.636742	0.0	0
6	127	13.039854	0.565842	0.0	0
6	128	13.162654	0.636742	0.0	0
6	129	13.285454	0.565842	0.0	0
6	130	13.408254	0.636742	0.0	0
6	131	13.531054	0.565842	0.0	0
6	132	13.653854	0.636742	0.0	0
6	133	13.776654	0.565842	0.0	0
6	134	13.899454	0.636742	0.0	0
6	135	14.022254	0.565842	0.0	0
7	1	14.789618	-0.988685	0.0	0
7	2	14.789618	-0.846885	0.0	0
7	3	14.912418	-0.775985	0.0	0
7	4	15.035218	-0.846885	0.0	0
7	5	15.035218	-0.988685	0.0	0
7	6	15.158018	-0.775985	0.0	0
7	7	15.280818	-0.846885	0.0	0
7	8	15.280818	-0.988685	0.0	0
7	9	15.403618	-0.775985	0.0	0
7	10	15.526418	-0.846885	0.0	0
7	11	15.526418	-0.988685	0.0	0
7	12	15.649218	-0.775985	0.0	0
7	13	15.772018	-0.846885	0.0	0
7	14	15.772018	-0.988685	0.0	0
7	15	15.894818	-0.775985	0.0	0
7	16	16.017618	-0.846885	0.0	0
7	17	16.017618	-0.988685	0.0	0
7	18	16.140418	-0.775985	0.0	0
7	19	16.263218	-0.846885	0.0	0
7	20	16.263218	-0.988685	0.0	0
7	21	16.386018	-0.775985	0.0	0
7	22	16.508818	-0.846885	0.0	0
7	23	16.508818	-0.988685	0.0	0
7	24	14.912418	-0.634185	0.0	0
7	25	15.035218	-0.563285	0.0	0
7	26	15.158018	-0.634185	0.0	0
7	27	15.280818	-0.563285	0.0	0
7	28	15.403618	-0.634185	0.0	0
7	29	15.526418	-0.563285	0.0	0
7	30	15.649218	-0.634185	0.0	0
7	31	15.772018	-0.563285	0.0	0
7	32	15.894818	-0.634185	0.0	0
7	33	16.017618	-0.563285	0.0	0
7	34	16.140418	-0.634185	0.0	0
7	35	16.263218	-0.563285	0.0	0
7	36	16.386018	-0.634185	0.0	0
7	37	16.508818	-0.563285	0.0	0
7	38	16.631618	-0.634185	0.0	0
7	39	16.631618	-0.775985	0.0	0
7	40	14.789618	-0.563285	0.0	0
7	41	14.789618	-0.421485	0.0	0
7	42	14.912418	-0.350585	0.0	0
7	43	15.035218	-0.421485	0.0	0
7	44	15.158018	-0.350585	0.0	0
7	45	15.280818	-0.421485	0.0	0
7	46	15.403618	-0.350585	0.0	0
7	47	15.526418	-0.421485	0.0	0
7	48	15.649218	-0.350585	0.0	0
7	49	15.772018	-0.421485	0.0	0
7	50	15.894818	-0.350585	0.0	0
7	51	16.017618	-0.421485	0.0	0
7	52	16.140418	-0.350585	0.0	0
7	53	16.263218	-0.421485	0.0	0
7	54	16.386018	-0.350585	0.0	0
7	55	16.508818	-0.421485	0.0	0
7	56	14.912418	-0.208785	0.0	0
7	57	15.035218	-0.137885	0.0	0
7	58	15.158018	-0.208785	0.0	0
7	59	15.280818	-0.137885	0.0	0
7	60	15.403618	-0.208785	0.0	0
7	61	15.526418	-0.137885	0.0	0
7	62	15.649218	-0.208785	0.0	0
7	63	15.772018	-0.137885	0.0	0
7	64	15.894818	-0.208785	0.0	0
7	65	16.017618	-0.137885	0.0	0
7	66	16.140418	-0.208785	0.0	0
7	67	16.263218	-0.137885	0.0	0
7	68	16.386018	-0.208785	0.0	0
7	69	16.508818	-0.137885	0.0	0
7	70	16.631618	-0.208785	0.0	0
7	71	16.631618	-0.350585	0.0	0
7	72	14.789618	-0.137885	0.0	0
7	73	14.789618	0.003915	0.0	0
7	74	14.912418	0.074815	0.0	0
7	75	15.035218	0.003915	0.0	0
7	76	15.158018	0.074815	0.0	0
7	77	15.280818	0.003915	0.0	0
7	78	15.403618	0.074815	0.0	0
7	79	15.526418	0.003915	0.0	0
7	80	15.649218	0.074815	0.0	0
7	81	15.772018	0.003915	0.0	0
7	82	15.894818	0.074815	0.0	0
7	83	16.017618	0.003915	0.0	0
7	84	16.140418	0.074815	0.0	0
7	85	16.263218	0.003915	0.0	0
7	86	16.386018	0.074815	0.0	0
7	87	16.508818	0.003915	0.0	0
7	88	14.912418	0.216615	0.0	0
7	89	15.035218	0.287515	0.0	0
7	90	15.158018	0.216615	0.0	0
7	91	15.280818	0.287515	0.0	0
7	92	15.403618	0.216615	0.0	0
7	93	15.526418	0.287515	0.0	0
7	94	15.649218	0.216615	0.0	0
7	95	15.772018	0.287515	0.0	0
7	96	15.894818	0.216615	0.0	0
7	97	16.017618	0.287515	0.0	0
7	98	16.140418	0.216615	0.0	0
7	99	16.263218	0.287515	0.0	0
7	100	16.386018	0.216615	0.0	0
7	101	16.508818	0.287515	0.0	0
7	102	16.631618	0.216615	0.0	0
7	103	16.631618	0.074815	0.0	0
7	104	14.789618	0.287515	0.0	0
7	105	14.789618	0.429315	0.0	0
7	106	14.912418	0.500215	0.0	0
7	107	15.035218	0.429315	0.0	0
7	108	15.158018	0.500215	0.0	0
7	109	15.280818	0.429315	0.0	0
7	110	15.403618	0.500215	0.0	0
7	111	15.526418	0.429315	0.0	0
7	112	15.649218	0.500215	0.0	0
7	113	15.772018	0.429315	0.0	0
7	114	15.894818	0.500215	0.0	0
7	115	16.017618	0.429315	0.0	0
7	116	16.140418	0.500215	0.0	0
7	117	16.263218	0.429315	0.0	0
7	118	16.386018	0.500215	0.0	0
7	119	16.508818	0.429315	0.0	0
7	120	16.631618	0.500215	0.0	0
7	121	14.912418	0.642015	0.0	0
7	122	15.035218	0.712915	0.0	0
7	123	15.158018	0.642015	0.0	0
7	124	15.280818	0.712915	0.0	0
7	125	15.403618	0.642015	0.0	0
7	126	15.526418	0.712915	0.0	0
7	127	15.649218	0.642015	0.0	0
7	128	15.772018	0.712915	0.0	0
7	129	15.894818	0.642015	0.0	0
7	130	16.017618	0.712915	0.0	0
7	131	16.140418	0.642015	0.0	0
7	132	16.263218	0.712915	0.0	0
7	133	16.386018	0.642015	0.0	0
7	134	16.508818	0.712915	0.0	0
7	135	16.631618	0.642015	0.0	0
8	1	17.36543	-0.823972	0.0	0
8	2	17.36543	-0.682172	0.0	0
8	3	17.48823	-0.611272	0.0	0
8	4	17.61103	-0.682172	0.0	0
8	5	17.61103	-0.823972	0.0	0
8	6	17.73383	-0.611272	0.0	0
8	7	17.85663	-0.682172	0.0	0
8	8	17.85663	-0.823972	0.0	0
8	9	17.97943	-0.611272	0.0	0
8	10	18.10223	-0.682172	0.0	0
8	11	18.10223	-0.823972	0.0	0
8	12	18.22503	-0.611272	0.0	0
8	13	18.34783	-0.682172	0.0	0
8	14	18.34783	-0.823972	0.0	0
8	15	18.47063	-0.611272	0.0	0
8	16	18.59343	-0.682172	0.0	0
8	17	18.59343	-0.823972	0.0	0
8	18	18.71623	-0.611272	0.0	0
8	19	18.83903	-0.682172	0.0	0
8	20	18.83903	-0.823972	0.0	0
8	21	18.96183	-0.611272	0.0	0
8	22	19.08463	-0.682172	0.0	0
8	23	19.08463	-0.823972	0.0	0
8	24	17.48823	-0.469472	0.0	0
8	25	17.61103	-0.398572	0.0	0
8	26	17.73383	-0.469472	0.0	0
8	27	17.85663	-0.398572	0.0	0
8	28	17.97943	-0.469472	0.0	0
8	29	18.10223	-0.398572	0.0	0
8	30	18.22503	-0.469472	0.0	0
8	31	18.34783	-0.398572	0.0	0
8	32	18.47063	-0.469472	0.0	0
8	33	18.59343	-0.398572	0.0	0
8	34	18.71623	-0.469472	0.0	0
8	35	18.83903	-0.398572	0.0	0
8	36	18.96183	-0.469472	0.0	0
8	37	19.08463	-0.398572	0.0	0
8	38	19.20743	-0.469472	0.0	0
8	39	19.20743	-0.611272	0.0	0
8	40	17.36543	-0.398572	0.0	0
8	41	17.36543	-0.256772	0.0	0
8	42	17.48823	-0.185872	0.0	0
8	43	17.61103	-0.256772	0.0	0
8	44	17.73383	-0.185872	0.0	0
8	45	17.85663	-0.256772	0.0	0
8	46	17.97943	-0.185872	0.0	0
8	47	18.10223	-0.256772	0.0	0
8	48	18.22503	-0.185872	0.0	0
8	49	18.34783	-0.256772	0.0	0
8	50	18.47063	-0.185872	0.0	0
8	51	18.59343	-0.256772	0.0	0
8	52	18.71623	-0.185872	0.0	0
8	53	18.83903	-0.256772	0.0	0
8	54	18.96183	-0.185872	0.0	0
8	55	19.08463	-0.256772	0.0	0
8	56	17.48823	-0.044072	0.0	0
8	57	17.61103	0.026828	0.0	0
8	58	17.73383	-0.044072	0.0	0
8	59	17.85663	0.026828	0.0	0
8	60	17.97943	-0.044072	0.0	0
8	61	18.10223	0.026828	0.0	0
8	62	18.22503	-0.044072	0.0	0
8	63	18.34783	0.026828	0.0	0
8	64	18.47063	-0.044072	0.0	0
8	65	18.59343	0.026828	0.0	0
8	66	18.71623	-0.044072	0.0	0
8	67	18.83903	0.026828	0.0	0
8	68	18.96183	-0.044072	0.0	0
8	69	19.08463	0.026828	0.0	0
8	70	19.20743	-0.044072	0.0	0
8	71	19.20743	-0.185872	0.0	0
8	72	17.36543	0.026828	0.0	0
8	73	17.36543	0.168628	0.0	0
8	74	17.48823	0.239528	0.0	0
8	75	17.61103	0.168628	0.0	0
8	76	17.73383	0.239528	0.0	0
8	77	17.85663	0.168628	0.0	0
8	78	17.97943	0.239528	0.0	0
8	79	18.10223	0.168628	0.0	0
8	80	18.22503	0.239528	0.0	0
8	81	18.34783	0.168628	0.0	0
8	82	18.47063	0.239528	0.0	0
8	83	18.59343	0.168628	0.0	0
8	84	18.71623	0.239528	0.0	0
8	85	18.83903	0.168628	0.0	0
8	86	18.96183	0.239528	0.0	0
8	87	19.08463	0.168628	0.0	0
8	88	17.48823	0.381328	0.0	0
8	89	17.61103	0.452228	0.0	0
8	90	17.73383	0.381328	0.0	0
8	91	17.85663	0.452228	0.0	0
8	92	17.97943	0.381328	0.0	0
8	93	18.10223	0.452228	0.0	0
8	94	18.22503	0.381328	0.0	0
8	95	18.34783	0.452228	0.0	0
8	96	18.47063	0.381328	0.0	0
8	97	18.59343	0.452228	0.0	0
8	98	18.71623	0.381328	0.0	0
8	99	18.83903	0.452228	0.0	0
8	100	18.96183	0.381328	0.0	0
8	101	19.08463	0.452228	0.0	0
8	102	19.20743	0.381328	0.0	0
8	103	19.20743	0.239528	0.0	0
8	104	17.36543	0.452228	0.0	0
8	105	17.36543	0.594028	0.0	0
8	106	17.48823	0.664928	0.0	0
8	107	17.61103	0.594028	0.0	0
8	108	17.73383	0.664928	0.0	0
8	109	17.85663	0.594028	0.0	0
8	110	17.97943	0.664928	0.0	0
8	111	18.10223	0.594028	0.0	0
8	112	18.22503	0.664928	0.0	0
8	113	18.34783	0.594028	0.0	0
8	114	18.47063	0.664928	0.0	0
8	115	18.59343	0.594028	0.0	0
8	116	18.71623	0.664928	0.0	0
8	117	18.83903	0.594028	0.0	0
8	118	18.96183	0.664928	0.0	0
8	119	19.08463	0.594028	0.0	0
8	120	19.20743	0.664928	0.0	0
8	121	17.48823	0.806728	0.0	0
8	122	17.61103	0.877628	0.0	0
8	123	17.73383	0.806728	0.0	0
8	124	17.85663	0.877628	0.0	0
8	125	17.97943	0.806728	0.0	0
8	126	18.10223	0.877628	0.0	0
8	127	18.22503	0.806728	0.0	0
8	128	18.34783	0.877628	0.0	0
8	129	18.47063	0.806728	0.0	0
8	130	18.59343	0.877628	0.0	0
8	131	18.71623	0.806728	0.0	0
8	132	18.83903	0.877628	0.0	0
8	133	18.96183	0.806728	0.0	0
8	134	19.08463	0.877628	0.0	0
8	135	19.20743	0.806728	0.0	0
9	1	19.895026	-0.874081	0.0	0
9	2	19.895026	-0.732281	0.0	0
9	3	20.017826	-0.661381	0.0	0
9	4	20.140626	-0.732281	0.0	0
9	5	20.140626	-0.874081	0.0	0
9	6	20.263426	-0.661381	0.0	0
9	7	20.386226	-0.732281	0.0	0
9	8	20.386226	-0.874081	0.0	0
9	9	20.509026	-0.661381	0.0	0
9	10	20.631826	-0.732281	0.0	0
9	11	20.631826	-0.874081	0.0	0
9	12	20.754626	-0.661381	0.0	0
9	13	20.877426	-0.732281	0.0	0
9	14	20.877426	-0.874081	0.0	0
9	15	21.000226	-0.661381	0.0	0
9	16	21.123026	-0.732281	0.0	0
9	17	21.123026	-0.874081	0.0	0
9	18	21.245826	-0.661381	0.0	0
9	19	21.368626	-0.732281	0.0	0
9	20	21.368626	-0.874081	0.0	0
9	21	21.491426	-0.661381	0.0	0
9	22	21.614226	-0.732281	0.0	0
9	23	21.614226	-0.874081	0.0	0
9	24	20.017826	-0.519581	0.0	0
9	25	20.140626	-0.448681	0.0	0
9	26	20.263426	-0.519581	0.0	0
9	27	20.386226	-0.448681	0.0	0
9	28	20.509026	-0.519581	0.0	0
9	29	20.631826	-0.448681	0.0	0
9	30	20.754626	-0.519581	0.0	0
9	31	20.877426	-0.448681	0.0	0
9	32	21.000226	-0.519581	0.0	0
9	33	21.123026	-0.448681	0.0	0
9	34	21.245826	-0.519581	0.0	0
9	35	21.368626	-0.448681	0.0	0
9	36	21.491426	-0.519581	0.0	0
9	37	21.614226	-0.448681	0.0	0
9	38	21.737026	-0.519581	0.0	0
9	39	21.737026	-0.661381	0.0	0
9	40	19.895026	-0.448681	0.0	0
9	41	19.895026	-0.306881	0.0	0
9	42	20.017826	-0.235981	0.0	0
9	43	20.140626	-0.306881	0.0	0
9	44	20.263426	-0.235981	0.0	0
9	45	20.386226	-0.306881	0.0	0
9	46	20.509026	-0.235981	0.0	0
9	47	20.631826	-0.306881	0.0	0
9	48	20.754626	-0.235981	0.0	0
9	49	20.877426	-0.306881	0.0	0
9	50	21.000226	-0.235981	0.0	0
9	51	21.123026	-0.306881	0.0	0
9	52	21.245826	-0.235981	0.0	0
9	53	21.368626	-0.306881	0.0	0
9	54	21.491426	-0.235981	0.0	0
9	55	21.614226	-0.306881	0.0	0
9	56	20.017826	-0.094181	0.0	0
9	57	20.140626	-0.023281	0.0	0
9	58	20.263426	-0.094181	0.0	0
9	59	20.386226	-0.023281	0.0	0
9	60	20.509026	-0.094181	0.0	0
9	61	20.631826	-0.023281	0.0	0
9	62	20.754626	-0.094181	0.0	0
9	63	20.877426	-0.023281	0.0	0
9	64	21.000226	-0.094181	0.0	0
9	65	21.123026	-0.023281	0.0	0
9	66	21.245826	-0.094181	0.0	0
9	67	21.368626	-0.023281	0.0	0
9	68	21.491426	-0.094181	0.0	0
9	69	21.614226	-0.023281	0.0	0
9	70	21.737026	-0.094181	0.0	0
9	71	21.737026	-0.235981	0.0	0
9	72	19.895026	-0.023281	0.0	0
9	73	19.895026	0.118519	0.0	0
9	74	20.017826	0.189419	0.0	0
9	75	20.140626	0.118519	0.0	0
9	76	20.263426	0.189419	0.0	0
9	77	20.386226	0.118519	0.0	0
9	78	20.509026	0.189419	0.0	0
9	79	20.631826	0.118519	0.0	0
9	80	20.754626	0.189419	0.0	0
9	81	20.877426	0.118519	0.0	0
9	82	21.000226	0.189419	0.0	0
9	83	21.123026	0.118519	0.0	0
9	84	21.245826	0.189419	0.0	0
9	85	21.368626	0.118519	0.0	0
9	86	21.491426	0.189419	0.0	0
9	87	21.614226	0.118519	0.0	0
9	88	20.017826	0.331219	0.0	0
9	89	20.140626	0.402119	0.0	0
9	90	20.263426	0.331219	0.0	0
9	91	20.386226	0.402119	0.0	0
9	92	20.509026	0.331219	0.0	0
9	93	20.631826	0.402119	0.0	0
9	94	20.754626	0.331219	0.0	0
9	95	20.877426	0.402119	0.0	0
9	96	21.000226	0.331219	0.0	0
9	97	21.123026	0.402119	0.0	0
9	98	21.245826	0.331219	0.0	0
9	99	21.368626	0.402119	0.0	0
9	100	21.491426	0.331219	0.0	0
9	101	21.614226	0.402119	0.0	0
9	102	21.737026	0.331219	0.0	0
9	103	21.737026	0.189419	0.0	0
9	104	19.895026	0.402119	0.0	0
9	105	19.895026	0.543919	0.0	0
9	106	20.017826	0.614819	0.0	0
9	107	20.140626	0.543919	0.0	0
9	108	20.263426	0.614819	0.0	0
9	109	20.386226	0.543919	0.0	0
9	110	20.509026	0.614819	0.0	0
9	111	20.631826	0.543919	0.0	0
9	112	20.754626	0.614819	0.0	0
9	113	20.877426	0.543919	0.0	0
9	114	21.000226	0.614819	0.0	0
9	115	21.123026	0.543919	0.0	0
9	116	21.245826	0.614819	0.0	0
9	117	21.368626	0.543919	0.0	0
9	118	21.491426	0.614819	0.0	0
9	119	21.614226	0.543919	0.0	0
9	120	21.737026	0.614819	0.0	0
9	121	20.017826	0.756619	0.0	0
9	122	20.140626	0.827519	0.0	0
9	123	20.263426	0.756619	0.0	0
9	124	20.386226	0.827519	0.0	0
9	125	20.509026	0.756619	0.0	0
9	126	20.631826	0.827519	0.0	0
9	127	20.754626	0.756619	0.0	0
9	128	20.877426	0.827519	0.0	0
9	129	21.000226	0.756619	0.0	0
9	130	21.123026	0.827519	0.0	0
9	131	21.245826	0.756619	0.0	0
9	132	21.368626	0.827519	0.0	0
9	133	21.491426	0.756619	0.0	0
9	134	21.614226	0.827519	0.0	0
9	135	21.737026	0.756619	0.0	0
10	1	22.667275	-0.950552	0.0	0
10	2	22.667275	-0.808752	0.0	0
10	3	22.790075	-0.737852	0.0	0
10	4	22.912875	-0.808752	0.0	0
10	5	22.912875	-0.950552	0.0	0
10	6	23.035675	-0.737852	0.0	0
10	7	23.158475	-0.808752	0.0	0
10	8	23.158475	-0.950552	0.0	0
10	9	23.281275	-0.737852	0.0	0
10	10	23.404075	-0.808752	0.0	0
10	11	23.404075	-0.950552	0.0	0
10	12	23.526875	-0.737852	0.0	0
10	13	23.649675	-0.808752	0.0	0
10	14	23.649675	-0.950552	0.0	0
10	15	23.772475	-0.737852	0.0	0
10	16	23.895275	-0.808752	0.0	0
10	17	23.895275	-0.950552	0.0	0
10	18	24.018075	-0.737852	0.0	0
10	19	24.140875	-0.808752	0.0	0
10	20	24.140875	-0.950552	0.0	0
10	21	24.263675	-0.737852	0.0	0
10	22	24.386475	-0.808752	0.0	0
10	23	24.386475	-0.950552	0.0	0
10	24	22.790075	-0.596052	0.0	0
10	25	22.912875	-0.525152	0.0	0
10	26	23.035675	-0.596052	0.0	0
10	27	23.158475	-0.525152	0.0	0
10	28	23.281275	-0.596052	0.0	0
10	29	23.404075	-0.525152	0.0	0
10	30	23.526875	-0.596052	0.0	0
10	31	23.649675	-0.525152	0.0	0
10	32	23.772475	-0.596052	0.0	0
10	33	23.895275	-0.525152	0.0	0
10	34	24.018075	-0.596052	0.0	0
10	35	24.140875	-0.525152	0.0	0
10	36	24.263675	-0.596052	0.0	0
10	37	24.386475	-0.525152	0.0	0
10	38	24.509275	-0.596052	0.0	0
10	39	24.509275	-0.737852	0.0	0
10	40	22.667275	-0.525152	0.0	0
10	41	22.667275	-0.383352	0.0	0
10	42	22.790075	-0.312452	0.0	0
10	43	22.912875	-0.383352	0.0	0
10	44	23.035675	-0.312452	0.0	0
10	45	23.158475	-0.383352	0.0	0
10	46	23.281275	-0.312452	0.0	0
10	47	23.404075	-0.383352	0.0	0
10	48	23.526875	-0.312452	0.0	0
10	49	23.649675	-0.383352	0.0	0
10	50	23.772475	-0.312452	0.0	0
10	51	23.895275	-0.383352	0.0	0
10	52	24.018075	-0.312452	0.0	0
10	53	24.140875	-0.383352	0.0	0
10	54	24.263675	-0.312452	0.0	0
10	55	24.386475	-0.383352	0.0	0
10	56	22.790075	-0.170652	0.0	0
10	57	22.912875	-0.099752	0.0	0
10	58	23.035675	-0.170652	0.0	0
10	59	23.158475	-0.099752	0.0	0
10	60	23.281275	-0.170652	0.0	0
10	61	23.404075	-0.099752	0.0	0
10	62	23.526875	-0.170652	0.0	0
10	63	23.649675	-0.099752	0.0	0
10	64	23.772475	-0.170652	0.0	0
10	65	23.895275	-0.099752	0.0	0
10	66	24.018075	-0.170652	0.0	0
10	67	24.140875	-0.099752	0.0	0
10	68	24.263675	-0.170652	0.0	0
10	69	24.386475	-0.099752	0.0	0
10	70	24.509275	-0.170652	0.0	0
10	71	24.509275	-0.312452	0.0	0
10	72	22.667275	-0.099752	0.0	0
10	73	22.667275	0.042048	0.0	0
10	74	22.790075	0.112948	0.0	0
10	75	22.912875	0.042048	0.0	0
10	76	23.035675	0.112948	0.0	0
10	77	23.158475	0.042048	0.0	0
10	78	23.281275	0.112948	0.0	0
10	79	23.404075	0.042048	0.0	0
10	80	23.526875	0.112948	0.0	0
10	81	23.649675	0.042048	0.0	0
10	82	23.772475	0.112948	0.0	0
10	83	23.895275	0.042048	0.0	0
10	84	24.018075	0.112948	0.0	0
10	85	24.140875	0.042048	0.0	0
10	86	24.263675	0.112948	0.0	0
10	87	24.386475	0.042048	0.0	0
10	88	22.790075	0.254748	0.0	0
10	89	22.912875	0.325648	0.0	0
10	90	23.035675	0.254748	0.0	0
10	91	23.158475	0.325648	0.0	0
10	92	23.281275	0.254748	0.0	0
10	93	23.404075	0.325648	0.0	0
10	94	23.526875	0.254748	0.0	0
10	95	23.649675	0.325648	0.0	0
10	96	23.772475	0.254748	0.0	0
10	97	23.895275	0.325648	0.0	0
10	98	24.018075	0.254748	0.0	0
10	99	24.140875	0.325648	0.0	0
10	100	24.263675	0.254748	0.0	0
10	101	24.386475	0.325648	0.0	0
10	102	24.509275	0.254748	0.0	0
10	103	24.509275	0.112948	0.0	0
10	104	22.667275	0.325648	0.0	0
10	105	22.667275	0.467448	0.0	0
10	106	22.790075	0.538348	0.0	0
10	107	22.912875	0.467448	0.0	0
10	108	23.035675	0.538348	0.0	0
10	109	23.158475	0.467448	0.0	0
10	110	23.281275	0.538348	0.0	0
10	111	23.404075	0.467448	0.0	0
10	112	23.526875	0.538348	0.0	0
10	113	23.649675	0.467448	0.0	0
10	114	23.772475	0.538348	0.0	0
10	115	23.895275	0.467448	0.0	0
10	116	24.018075	0.538348	0.0	0
10	117	24.140875	0.467448	0.0	0
10	118	24.263675	0.538348	0.0	0
10	119	24.386475	0.467448	0.0	0
10	120	24.509275	0.538348	0.0	0
10	121	22.790075	0.680148	0.0	0
10	122	22.912875	0.751048	0.0	0
10	123	23.035675	0.680148	0.0	0
10	124	23.158475	0.751048	0.0	0
10	125	23.281275	0.680148	0.0	0
10	126	23.404075	0.751048	0.0	0
10	127	23.526875	0.680148	0.0	0
10	128	23.649675	0.751048	0.0	0
10	129	23.772475	0.680148	0.0	0
10	130	23.895275	0.751048	0.0	0
10	131	24.018075	0.680148	0.0	0
10	132	24.140875	0.751048	0.0	0
10	133	24.263675	0.680148	0.0	0
10	134	24.386475	0.751048	0.0	0
10	135	24.509275	0.680148	0.0	0
11	1	25.302553	-0.831459	0.0	0
11	2	25.302553	-0.689659	0.0	0
11	3	25.425353	-0.618759	0.0	0
11	4	25.548153	-0.689659	0.0	0
11	5	25.548153	-0.831459	0.0	0
11	6	25.670953	-0.618759	0.0	0
11	7	25.793753	-0.689659	0.0	0
11	8	25.793753	-0.831459	0.0	0
11	9	25.916553	-0.618759	0.0	0
11	10	26.039353	-0.689659	0.0	0
11	11	26.039353	-0.831459	0.0	0
11	12	26.162153	-0.618759	0.0	0
11	13	26.284953	-0.689659	0.0	0
11	14	26.284953	-0.831459	0.0	0
11	15	26.407753	-0.618759	0.0	0
11	16	26.530553	-0.689659	0.0	0
11	17	26.530553	-0.831459	0.0	0
11	18	26.653353	-0.618759	0.0	0
11	19	26.776153	-0.689659	0.0	0
11	20	26.776153	-0.831459	0.0	0
11	21	26.898953	-0.618759	0.0	0
11	22	27.021753	-0.689659	0.0	0
11	23	27.021753	-0.831459	0.0	0
11	24	25.425353	-0.476959	0.0	0
11	25	25.548153	-0.406059	0.0	0
11	26	25.670953	-0.476959	0.0	0
11	27	25.793753	-0.406059	0.0	0
11	28	25.916553	-0.476959	0.0	0
11	29	26.039353	-0.406059	0.0	0
11	30	26.162153	-0.476959	0.0	0
11	31	26.284953	-0.406059	0.0	0
11	32	26.407753	-0.476959	0.0	0
11	33	26.530553	-0.406059	0.0	0
11	34	26.653353	-0.476959	0.0	0
11	35	26.776153	-0.406059	0.0	0
11	36	26.898953	-0.476959	0.0	0
11	37	27.021753	-0.406059	0.0	0
11	38	27.144553	-0.476959	0.0	0
11	39	27.144553	-0.618759	0.0	0
11	40	25.302553	-0.406059	0.0	0
11	41	25.302553	-0.264259	0.0	0
11	42	25.425353	-0.193359	0.0	0
11	43	25.548153	-0.264259	0.0	0
11	44	25.670953	-0.193359	0.0	0
11	45	25.793753	-0.264259	0.0	0
11	46	25.916553	-0.193359	0.0	0
11	47	26.039353	-0.264259	0.0	0
11	48	26.162153	-0.193359	0.0	0
11	49	26.284953	-0.264259	0.0	0
11	50	26.407753	-0.193359	0.0	0
11	51	26.530553	-0.264259	0.0	0
11	52	26.653353	-0.193359	0.0	0
11	53	26.776153	-0.264259	0.0	0
11	54	26.898953	-0.193359	0.0	0
11	55	27.021753	-0.264259	0.0	0
11	56	25.425353	-0.051559	0.0	0
11	57	25.548153	0.019341	0.0	0
11	58	25.670953	-0.051559	0.0	0
11	59	25.793753	0.019341	0.0	0
11	60	25.916553	-0.051559	0.0	0
11	61	26.039353	0.019341	0.0	0
11	62	26.162153	-0.051559	0.0	0
11	63	26.284953	0.019341	0.0	0
11	64	26.407753	-0.051559	0.0	0
11	65	26.530553	0.019341	0.0	0
11	66	26.653353	-0.051559	0.0	0
11	67	26.776153	0.019341	0.0	0
11	68	26.898953	-0.051559	0.0	0
11	69	27.021753	0.019341	0.0	0
11	70	27.144553	-0.051559	0.0	0
11	71	27.144553	-0.193359	0.0	0
11	72	25.302553	0.019341	0.0	0
11	73	25.302553	0.161141	0.0	0
11	74	25.425353	0.232041	0.0	0
11	75	25.548153	0.161141	0.0	0
11	76	25.670953	0.232041	0.0	0
11	77	25.793753	0.161141	0.0	0
11	78	25.916553	0.232041	0.0	0
11	79	26.039353	0.161141	0.0	0
11	80	26.162153	0.232041	0.0	0
11	81	26.284953	0.161141	0.0	0
11	82	26.407753	0.232041	0.0	0
11	83	26.530553	0.161141	0.0	0
11	84	26.653353	0.232041	0.0	0
11	85	26.776153	0.161141	0.0	0
11	86	26.898953	0.232041	0.0	0
11	87	27.021753	0.161141	0.0	0
11	88	25.425353	0.373841	0.0	0
11	89	25.548153	0.444741	0.0	0
11	90	25.670953	0.373841	0.0	0
11	91	25.793753	0.444741	0.0	0
11	92	25.916553	0.373841	0.0	0
11	93	26.039353	0.444741	0.0	0
11	94	26.162153	0.373841	0.0	0
11	95	26.284953	0.444741	0.0	0
11	96	26.407753	0.373841	0.0	0
11	97	26.530553	0.444741	0.0	0
11	98	26.653353	0.373841	0.0	0
11	99	26.776153	0.444741	0.0	0
11	100	26.898953	0.373841	0.0	0
11	101	27.021753	0.444741	0.0	0
11	102	27.144553	0.373841	0.0	0
11	103	27.144553	0.232041	0.0	0
11	104	25.302553	0.444741	0.0	0
11	105	25.302553	0.586541	0.0	0
11	106	25.425353	0.657441	0.0	0
11	107	25.548153	0.586541	0.0	0
11	108	25.670953	0.657441	0.0	0
11	109	25.793753	0.586541	0.0	0
11	110	25.916553	0.657441	0.0	0
11	111	26.039353	0.586541	0.0	0
11	112	26.162153	0.657441	0.0	0
11	113	26.284953	0.586541	0.0	0
11	114	26.407753	0.657441	0.0	0
11	115	26.530553	0.586541	0.0	0
11	116	26.653353	0.657441	0.0	0
11	117	26.776153	0.586541	0.0	0
11	118	26.898953	0.657441	0.0	0
11	119	27.021753	0.586541	0.0	0
11	120	27.144553	0.657441	0.0	0
11	121	25.425353	0.799241	0.0	0
11	122	25.548153	0.870141	0.0	0
11	123	25.670953	0.799241	0.0	0
11	124	25.793753	0.870141	0.0	0
11	125	25.916553	0.799241	0.0	0
11	126	26.039353	0.870141	0.0	0
11	127	26.162153	0.799241	0.0	0
11	128	26.284953	0.870141	0.0	0
11	129	26.407753	0.799241	0.0	0
11	130	26.530553	0.870141	0.0	0
11	131	26.653353	0.799241	0.0	0
11	132	26.776153	0.870141	0.0	0
11	133	26.898953	0.799241	0.0	0
11	134	27.021753	0.870141	0.0	0
11	135	27.144553	0.799241	0.0	0
12	1	27.956818	-1.019411	0.0	0
12	2	27.956818	-0.877611	0.0	0
12	3	28.079618	-0.806711	0.0	0
12	4	28.202418	-0.877611	0.0	0
12	5	28.202418	-1.019411	0.0	0
12	6	28.325218	-0.806711	0.0	0
12	7	28.448018	-0.877611	0.0	0
12	8	28.448018	-1.019411	0.0	0
12	9	28.570818	-0.806711	0.0	0
12	10	28.693618	-0.877611	0.0	0
12	11	28.693618	-1.019411	0.0	0
12	12	28.816418	-0.806711	0.0	0
12	13	28.939218	-0.877611	0.0	0
12	14	28.939218	-1.019411	0.0	0
12	15	29.062018	-0.806711	0.0	0
12	16	29.184818	-0.877611	0.0	0
12	17	29.184818	-1.019411	0.0	0
12	18	29.307618	-0.806711	0.0	0
12	19	29.430418	-0.877611	0.0	0
12	20	29.430418	-1.019411	0.0	0
12	21	29.553218	-0.806711	0.0	0
12	22	29.676018	-0.877611	0.0	0
12	23	29.676018	-1.019411	0.0	0
12	24	28.079618	-0.664911	0.0	0
12	25	28.202418	-0.594011	0.0	0
12	26	28.325218	-0.664911	0.0	0
12	27	28.448018	-0.594011	0.0	0
12	28	28.570818	-0.664911	0.0	0
12	29	28.693618	-0.594011	0.0	0
12	30	28.816418	-0.664911	0.0	0
12	31	28.939218	-0.594011	0.0	0
12	32	29.062018	-0.664911	0.0	0
12	33	29.184818	-0.594011	0.0	0
12	34	29.307618	-0.664911	0.0	0
12	35	29.430418	-0.594011	0.0	0
12	36	29.553218	-0.664911	0.0	0
12	37	29.676018	-0.594011	0.0	0
12	38	29.798818	-0.664911	0.0	0
12	39	29.798818	-0.806711	0.0	0
12	40	27.956818	-0.594011	0.0	0
12	41	27.956818	-0.452211	0.0	0
12	42	28.079618	-0.381311	0.0	0
12	43	28.202418	-0.452211	0.0	0
12	44	28.325218	-0.381311	0.0	0
12	45	28.448018	-0.452211	0.0	0
12	46	28.570818	-0.381311	0.0	0
12	47	28.693618	-0.452211	0.0	0
12	48	28.816418	-0.381311	0.0	0
12	49	28.939218	-0.452211	0.0	0
12	50	29.062018	-0.381311	0.0	0
12	51	29.184818	-0.452211	0.0	0
12	52	29.307618	-0.381311	0.0	0
12	53	29.430418	-0.452211	0.0	0
12	54	29.553218	-0.381311	0.0	0
12	55	29.676018	-0.452211	0.0	0
12	56	28.079618	-0.239511	0.0	0
12	57	28.202418	-0.168611	0.0	0
12	58	28.325218	-0.239511	0.0	0
12	59	28.448018	-0.168611	0.0	0
12	60	28.570818	-0.239511	0.0	0
12	61	28.693618	-0.168611	0.0	0
12	62	28.816418	-0.239511	0.0	0
12	63	28.939218	-0.168611	0.0	0
12	64	29.062018	-0.239511	0.0	0
12	65	29.184818	-0.168611	0.0	0
12	66	29.307618	-0.239511	0.0	0
12	67	29.430418	-0.168611	0.0	0
12	68	29.553218	-0.239511	0.0	0
12	69	29.676018	-0.168611	0.0	0
12	70	29.798818	-0.239511	0.0	0
12	71	29.798818	-0.381311	0.0	0
12	72	27.956818	-0.168611	0.0	0
12	73	27.956818	-0.026811	0.0	0
12	74	28.079618	0.044089	0.0	0
12	75	28.202418	-0.026811	0.0	0
12	76	28.325218	0.044089	0.0	0
12	77	28.448018	-0.026811	0.0	0
12	78	28.570818	0.044089	0.0	0
12	79	28.693618	-0.026811	0.0	0
12	80	28.816418	0.044089	0.0	0
12	81	28.939218	-0.026811	0.0	0
12	82	29.062018	0.044089	0.0	0
12	83	29.184818	-0.026811	0.0	0
12	84	29.307618	0.044089	0.0	0
12	85	29.430418	-0.026811	0.0	0
12	86	29.553218	0.044089	0.0	0
12	87	29.676018	-0.026811	0.0	0
12	88	28.079618	0.185889	0.0	0
12	89	28.202418	0.256789	0.0	0
12	90	28.325218	0.185889	0.0	0
12	91	28.448018	0.256789	0.0	0
12	92	28.570818	0.185889	0.0	0
12	93	28.693618	0.256789	0.0	0
12	94	28.816418	0.185889	0.0	0
12	95	28.939218	0.256789	0.0	0
12	96	29.062018	0.185889	0.0	0
12	97	29.184818	0.256789	0.0	0
12	98	29.307618	0.185889	0.0	0
12	99	29.430418	0.256789	0.0	0
12	100	29.553218	0.185889	0.0	0
12	101	29.676018	0.256789	0.0	0
12	102	29.798818	0.185889	0.0	0
12	103	29.798818	0.044089	0.0	0
12	104	27.956818	0.256789	0.0	0
12	105	27.956818	0.398589	0.0	0
12	106	28.079618	0.469489	0.0	0
12	107	28.202418	0.398589	0.0	0
12	108	28.325218	0.469489	0.0	0
12	109	28.448018	0.398589	0.0	0
12	110	28.570818	0.469489	0.0	0
12	111	28.693618	0.398589	0.0	0
12	112	28.816418	0.469489	0.0	0
12	113	28.939218	0.398589	0.0	0
12	114	29.062018	0.469489	0.0	0
12	115	29.184818	0.398589	0.0	0
12	116	29.307618	0.469489	0.0	0
12	117	29.430418	0.398589	0.0	0
12	118	29.553218	0.469489	0.0	0
12	119	29.676018	0.398589	0.0	0
12	120	29.798818	0.469489	0.0	0
12	121	28.079618	0.611289	0.0	0
12	122	28.202418	0.682189	0.0	0
12	123	28.325218	0.611289	0.0	0
12	124	28.448018	0.682189	0.0	0
12	125	28.570818	0.611289	0.0	0
12	126	28.693618	0.682189	0.0	0
12	127	28.816418	0.611289	0.0	0
12	128	28.939218	0.682189	0.0	0
12	129	29.062018	0.611289	0.0	0
12	130	29.184818	0.682189	0.0	0
12	131	29.307618	0.611289	0.0	0
12	132	29.430418	0.682189	0.0	0
12	133	29.553218	0.611289	0.0	0
12	134	29.676018	0.682189	0.0	0
12	135	29.798818	0.611289	0.0	0
13	1	30.530687	-1.044576	0.0	0
13	2	30.530687	-0.902776	0.0	0
13	3	30.653487	-0.831876	0.0	0
13	4	30.776287	-0.902776	0.0	0
13	5	30.776287	-1.044576	0.0	0
13	6	30.899087	-0.831876	0.0	0
13	7	31.021887	-0.902776	0.0	0
13	8	31.021887	-1.044576	0.0	0
13	9	31.144687	-0.831876	0.0	0
13	10	31.267487	-0.902776	0.0	0
13	11	31.267487	-1.044576	0.0	0
13	12	31.390287	-0.831876	0.0	0
13	13	31.513087	-0.902776	0.0	0
13	14	31.513087	-1.044576	0.0	0
13	15	31.635887	-0.831876	0.0	0
13	16	31.758687	-0.902776	0.0	0
13	17	31.758687	-1.044576	0.0	0
13	18	31.881487	-0.831876	0.0	0
13	19	32.004287	-0.902776	0.0	0
13	20	32.004287	-1.044576	0.0	0
13	21	32.127087	-0.831876	0.0	0
13	22	32.249887	-0.902776	0.0	0
13	23	32.249887	-1.044576	0.0	0
13	24	30.653487	-0.690076	0.0	0
13	25	30.776287	-0.619176	0.0	0
13	26	30.899087	-0.690076	0.0	0
13	27	31.021887	-0.619176	0.0	0
13	28	31.144687	-0.690076	0.0	0
13	29	31.267487	-0.619176	0.0	0
13	30	31.390287	-0.690076	0.0	0
13	31	31.513087	-0.619176	0.0	0
13	32	31.635887	-0.690076	0.0	0
13	33	31.758687	-0.619176	0.0	0
13	34	31.881487	-0.690076	0.0	0
13	35	32.004287	-0.619176	0.0	0
13	36	32.127087	-0.690076	0.0	0
13	37	32.249887	-0.619176	0.0	0
13	38	32.372687	-0.690076	0.0	0
13	39	32.372687	-0.831876	0.0	0
13	40	30.530687	-0.619176	0.0	0
13	41	30.530687	-0.477376	0.0	0
13	42	30.653487	-0.406476	0.0	0
13	43	30.776287	-0.477376	0.0	0
13	44	30.899087	-0.406476	0.0	0
13	45	31.021887	-0.477376	0.0	0
13	46	31.144687	-0.406476	0.0	0
13	47	31.267487	-0.477376	0.0	0
13	48	31.390287	-0.406476	0.0	0
13	49	31.513087	-0.477376	0.0	0
13	50	31.635887	-0.406476	0.0	0
13	51	31.758687	-0.477376	0.0	0
13	52	31.881487	-0.406476	0.0	0
13	53	32.004287	-0.477376	0.0	0
13	54	32.127087	-0.406476	0.0	0
13	55	32.249887	-0.477376	0.0	0
13	56	30.653487	-0.264676	0.0	0
13	57	30.776287	-0.193776	0.0	0
13	58	30.899087	-0.264676	0.0	0
13	59	31.021887	-0.193776	0.0	0
13	60	31.144687	-0.264676	0.0	0
13	61	31.267487	-0.193776	0.0	0
13	62	31.390287	-0.264676	0.0	0
13	63	31.513087	-0.193776	0.0	0
13	64	31.635887	-0.264676	0.0	0
13	65	31.758687	-0.193776	0.0	0
13	66	31.881487	-0.264676	0.0	0
13	67	32.004287	-0.193776	0.0	0
13	68	32.127087	-0.264676	0.0	0
13	69	32.249887	-0.193776	0.0	0
13	70	32.372687	-0.264676	0.0	0
13	71	32.372687	-0.406476	0.0	0
13	72	30.530687	-0.193776	0.0	0
13	73	30.530687	-0.051976	0.0	0
13	74	30.653487	0.018924	0.0	0
13	75	30.776287	-0.051976	0.0	0
13	76	30.899087	0.018924	0.0	0
13	77	31.021887	-0.051976	0.0	0
13	78	31.144687	0.018924	0.0	0
13	79	31.267487	-0.051976	0.0	0
13	80	31.390287	0.018924	0.0	0
13	81	31.513087	-0.051976	0.0	0
13	82	31.635887	0.018924	0.0	0
13	83	31.758687	-0.051976	0.0	0
13	84	31.881487	0.018924	0.0	0
13	85	32.004287	-0.051976	0.0	0
13	86	32.127087	0.018924	0.0	0
13	87	32.249887	-0.051976	0.0	0
13	88	30.653487	0.160724	0.0	0
13	89	30.776287	0.231624	0.0	0
13	90	30.899087	0.160724	0.0	0
13	91	31.021887	0.231624	0.0	0
13	92	31.144687	0.160724	0.0	0
13	93	31.267487	0.231624	0.0	0
13	94	31.390287	0.160724	0.0	0
13	95	31.513087	0.231624	0.0	0
13	96	31.635887	0.160724	0.0	0
13	97	31.758687	0.231624	0.0	0
13	98	31.881487	0.160724	0.0	0
13	99	32.004287	0.231624	0.0	0
13	100	32.127087	0.160724	0.0	0
13	101	32.249887	0.231624	0.0	0
13	102	32.372687	0.160724	0.0	0
13	103	32.372687	0.018924	0.0	0
13	104	30.530687	0.231624	0.0	0
13	105	30.530687	0.373424	0.0	0
13	106	30.653487	0.444324	0.0	0
13	107	30.776287	0.373424	0.0	0
13	108	30.899087	0.444324	0.0	0
13	109	31.021887	0.373424	0.0	0
13	110	31.144687	0.444324	0.0	0
13	111	31.267487	0.373424	0.0	0
13	112	31.390287	0.444324	0.0	0
13	113	31.513087	0.373424	0.0	0
13	114	31.635887	0.444324	0.0	0
13	115	31.758687	0.373424	0.0	0
13	116	31.881487	0.444324	0.0	0
13	117	32.004287	0.373424	0.0	0
13	118	32.127087	0.444324	0.0	0
13	119	32.249887	0.373424	0.0	0
13	120	32.372687	0.444324	0.0	0
13	121	30.653487	0.586124	0.0	0
13	122	30.776287	0.657024	0.0	0
13	123	30.899087	0.586124	0.0	0
13	124	31.021887	0.657024	0.0	0
13	125	31.144687	0.586124	0.0	0
13	126	31.267487	0.657024	0.0	0
13	127	31.390287	0.586124	0.0	0
13	128	31.513087	0.657024	0.0	0
13	129	31.635887	0.586124	0.0	0
13	130	31.758687	0.657024	0.0	0
13	131	31.881487	0.586124	0.0	0
13	132	32.004287	0.657024	0.0	0
13	133	32.127087	0.586124	0.0	0
13	134	32.249887	0.657024	0.0	0
13	135	32.372687	0.586124	0.0	0
14	1	33.06883	-0.902974	0.0	0
14	2	33.06883	-0.761174	0.0	0
14	3	33.19163	-0.690274	0.0	0
14	4	33.31443	-0.761174	0.0	0
14	5	33.31443	-0.902974	0.0	0
14	6	33.43723	-0.690274	0.0	0
14	7	33.56003	-0.761174	0.0	0
14	8	33.56003	-0.902974	0.0	0
14	9	33.68283	-0.690274	0.0	0
14	10	33.80563	-0.761174	0.0	0
14	11	33.80563	-0.902974	0.0	0
14	12	33.92843	-0.690274	0.0	0
14	13	34.05123	-0.761174	0.0	0
14	14	34.05123	-0.902974	0.0	0
14	15	34.17403	-0.690274	0.0	0
14	16	34.29683	-0.761174	0.0	0
14	17	34.29683	-0.902974	0.0	0
14	18	34.41963	-0.690274	0.0	0
14	19	34.54243	-0.761174	0.0	0
14	20	34.54243	-0.902974	0.0	0
14	21	34.66523	-0.690274	0.0	0
14	22	34.78803	-0.761174	0.0	0
14	23	34.78803	-0.902974	0.0	0
14	24	33.19163	-0.548474	0.0	0
14	25	33.31443	-0.477574	0.0	0
14	26	33.43723	-0.548474	0.0	0
14	27	33.56003	-0.477574	0.0	0
14	28	33.68283	-0.548474	0.0	0
14	29	33.80563	-0.477574	0.0	0
14	30	33.92843	-0.548474	0.0	0
14	31	34.05123	-0.477574	0.0	0
14	32	34.17403	-0.548474	0.0	0
14	33	34.29683	-0.477574	0.0	0
14	34	34.41963	-0.548474	0.0	0
14	35	34.54243	-0.477574	0.0	0
14	36	34.66523	-0.548474	0.0	0
14	37	34.78803	-0.477574	0.0	0
14	38	34.91083	-0.548474	0.0	0
14	39	34.91083	-0.690274	0.0	0
14	40	33.06883	-0.477574	0.0	0
14	41	33.06883	-0.335774	0.0	0
14	42	33.19163	-0.264874	0.0	0
14	43	33.31443	-0.335774	0.0	0
14	44	33.43723	-0.264874	0.0	0
14	45	33.56003	-0.335774	0.0	0
14	46	33.68283	-0.264874	0.0	0
14	47	33.80563	-0.335774	0.0	0
14	48	33.92843	-0.264874	0.0	0
14	49	34.05123	-0.335774	0.0	0
14	50	34.17403	-0.264874	0.0	0
14	51	34.29683	-0.335774	0.0	0
14	52	34.41963	-0.264874	0.0	0
14	53	34.54243	-0.335774	0.0	0
14	54	34.66523	-0.264874	0.0	0
14	55	34.78803	-0.335774	0.0	0
14	56	33.19163	-0.123074	0.0	0
14	57	33.31443	-0.052174	0.0	0
14	58	33.43723	-0.123074	0.0	0
14	59	33.56003	-0.052174	0.0	0
14	60	33.68283	-0.123074	0.0	0
14	61	33.80563	-0.052174	0.0	0
14	62	33.92843	-0.123074	0.0	0
14	63	34.05123	-0.052174	0.0	0
14	64	34.17403	-0.123074	0.0	0
14	65	34.29683	-0.052174	0.0	0
14	66	34.41963	-0.123074	0.0	0
14	67	34.54243	-0.052174	0.0	0
14	68	34.66523	-0.123074	0.0	0
14	69	34.78803	-0.052174	0.0	0
14	70	34.91083	-0.123074	0.0	0
14	71	34.91083	-0.264874	0.0	0
14	72	33.06883	-0.052174	0.0	0
14	73	33.06883	0.089626	0.0	0
14	74	33.19163	0.160526	0.0	0
14	75	33.31443	0.089626	0.0	0
14	76	33.43723	0.160526	0.0	0
14	77	33.56003	0.089626	0.0	0
14	78	33.68283	0.160526	0.0	0
14	79	33.80563	0.089626	0.0	0
14	80	33.92843	0.160526	0.0	0
14	81	34.05123	0.089626	0.0	0
14	82	34.17403	0.160526	0.0	0
14	83	34.29683	0.089626	0.0	0
14	84	34.41963	0.160526	0.0	0
14	85	34.54243	0.089626	0.0	0
14	86	34.66523	0.160526	0.0	0
14	87	34.78803	0.089626	0.0	0
14	88	33.19163	0.302326	0.0	0
14	89	33.31443	0.373226	0.0	0
14	90	33.43723	0.302326	0.0	0
14	91	33.56003	0.373226	0.0	0
14	92	33.68283	0.302326	0.0	0
14	93	33.80563	0.373226	0.0	0
14	94	33.92843	0.302326	0.0	0
14	95	34.05123	0.373226	0.0	0
14	96	34.17403	0.302326	0.0	0
14	97	34.29683	0.373226	0.0	0
14	98	34.41963	0.302326	0.0	0
14	99	34.54243	0.373226	0.0	0
14	100	34.66523	0.302326	0.0	0
14	101	34.78803	0.373226	0.0	0
14	102	34.91083	0.302326	0.0	0
14	103	34.91083	0.160526	0.0	0
14	104	33.06883	0.373226	0.0	0
14	105	33.06883	0.515026	0.0	0
14	106	33.19163	0.585926	0.0	0
14	107	33.31443	0.515026	0.0	0
14	108	33.43723	0.585926	0.0	0
14	109	33.56003	0.515026	0.0	0
14	110	33.68283	0.585926	0.0	0
14	111	33.80563	0.515026	0.0	0
14	112	33.92843	0.585926	0.0	0
14	113	34.05123	0.515026	0.0	0
14	114	34.17403	0.585926	0.0	0
14	115	34.29683	0.515026	0.0	0
14	116	34.41963	0.585926	0.0	0
14	117	34.54243	0.515026	0.0	0
14	118	34.66523	0.585926	0.0	0
14	119	34.78803	0.515026	0.0	0
14	120	34.91083	0.585926	0.0	0
14	121	33.19163	0.727726	0.0	0
14	122	33.31443	0.798626	0.0	0
14	123	33.43723	0.727726	0.0	0
14	124	33.56003	0.798626	0.0	0
14	125	33.68283	0.727726	0.0	0
14	126	33.80563	0.798626	0.0	0
14	127	33.92843	0.727726	0.0	0
14	128	34.05123	0.798626	0.0	0
14	129	34.17403	0.727726	0.0	0
14	130	34.29683	0.798626	0.0	0
14	131	34.41963	0.727726	0.0	0
14	132	34.54243	0.798626	0.0	0
14	133	34.66523	0.727726	0.0	0
14	134	34.78803	0.798626	0.0	0
14	135	34.91083	0.727726	0.0	0
15	1	35.687586	-0.829338	0.0	0
15	2	35.687586	-0.687538	0.0	0
15	3	35.810386	-0.616638	0.0	0
15	4	35.933186	-0.687538	0.0	0
15	5	35.933186	-0.829338	0.0	0
15	6	36.055986	-0.616638	0.0	0
15	7	36.178786	-0.687538	0.0	0
15	8	36.178786	-0.829338	0.0	0
15	9	36.301586	-0.616638	0.0	0
15	10	36.424386	-0.687538	0.0	0
15	11	36.424386	-0.829338	0.0	0
15	12	36.547186	-0.616638	0.0	0
15	13	36.669986	-0.687538	0.0	0
15	14	36.669986	-0.829338	0.0	0
15	15	36.792786	-0.616638	0.0	0
15	16	36.915586	-0.687538	0.0	0
15	17	36.915586	-0.829338	0.0	0
15	18	37.038386	-0.616638	0.0	0
15	19	37.161186	-0.687538	0.0	0
15	20	37.161186	-0.829338	0.0	0
15	21	37.283986	-0.616638	0.0	0
15	22	37.406786	-0.687538	0.0	0
15	23	37.406786	-0.829338	0.0	0
15	24	35.810386	-0.474838	0.0	0
15	25	35.933186	-0.403938	0.0	0
15	26	36.055986	-0.474838	0.0	0
15	27	36.178786	-0.403938	0.0	0
15	28	36.301586	-0.474838	0.0	0
15	29	36.424386	-0.403938	0.0	0
15	30	36.547186	-0.474838	0.0	0
15	31	36.669986	-0.403938	0.0	0
15	32	36.792786	-0.474838	0.0	0
15	33	36.915586	-0.403938	0.0	0
15	34	37.038386	-0.474838	0.0	0
15	35	37.161186	-0.403938	0.0	0
15	36	37.283986	-0.474838	0.0	0
15	37	37.406786	-0.403938	0.0	0
15	38	37.529586	-0.474838	0.0	0
15	39	37.529586	-0.616638	0.0	0
15	40	35.687586	-0.403938	0.0	0
15	41	35.687586	-0.262138	0.0	0
15	42	35.810386	-0.191238	0.0	0
15	43	35.933186	-0.262138	0.0	0
15	44	36.055986	-0.191238	0.0	0
15	45	36.178786	-0.262138	0.0	0
15	46	36.301586	-0.191238	0.0	0
15	47	36.424386	-0.262138	0.0	0
15	48	36.547186	-0.191238	0.0	0
15	49	36.669986	-0.262138	0.0	0
15	50	36.792786	-0.191238	0.0	0
15	51	36.915586	-0.262138	0.0	0
15	52	37.038386	-0.191238	0.0	0
15	53	37.161186	-0.262138	0.0	0
15	54	37.283986	-0.191238	0.0	0
15	55	37.406786	-0.262138	0.0	0
15	56	35.810386	-0.049438	0.0	0
15	57	35.933186	0.021462	0.0	0
15	58	36.055986	-0.049438	0.0	0
15	59	36.178786	0.021462	0.0	0
15	60	36.301586	-0.049438	0.0	0
15	61	36.424386	0.021462	0.0	0
15	62	36.547186	-0.049438	0.0	0
15	63	36.669986	0.021462	0.0	0
15	64	36.792786	-0.049438	0.0	0
15	65	36.915586	0.021462	0.0	0
15	66	37.038386	-0.049438	0.0	0
15	67	37.161186	0.021462	0.0	0
15	68	37.283986	-0.049438	0.0	0
15	69	37.406786	0.021462	0.0	0
15	70	37.529586	-0.049438	0.0	0
15	71	37.529586	-0.191238	0.0	0
15	72	35.687586	0.021462	0.0	0
15	73	35.687586	0.163262	0.0	0
15	74	35.810386	0.234162	0.0	0
15	75	35.933186	0.163262	0.0	0
15	76	36.055986	0.234162	0.0	0
15	77	36.178786	0.163262	0.0	0
15	78	36.301586	0.234162	0.0	0
15	79	36.424386	0.163262	0.0	0
15	80	36.547186	0.234162	0.0	0
15	81	36.669986	0.163262	0.0	0
15	82	36.792786	0.234162	0.0	0
15	83	36.915586	0.163262	0.0	0
15	84	37.038386	0.234162	0.0	0
15	85	37.161186	0.163262	0.0	0
15	86	37.283986	0.234162	0.0	0
15	87	37.406786	0.163262	0.0	0
15	88	35.810386	0.375962	0.0	0
15	89	35.933186	0.446862	0.0	0
15	90	36.055986	0.375962	0.0	0
15	91	36.178786	0.446862	0.0	0
15	92	36.301586	0.375962	0.0	0
15	93	36.424386	0.446862	0.0	0
15	94	36.547186	0.375962	0.0	0
15	95	36.669986	0.446862	0.0	0
15	96	36.792786	0.375962	0.0	0
15	97	36.915586	0.446862	0.0	0
15	98	37.038386	0.375962	0.0	0
15	99	37.161186	0.446862	0.0	0
15	100	37.283986	0.375962	0.0	0
15	101	37.406786	0.446862	0.0	0
15	102	37.529586	0.375962	0.0	0
15	103	37.529586	0.234162	0.0	0
15	104	35.687586	0.446862	0.0	0
15	105	35.687586	0.588662	0.0	0
15	106	35.810386	0.659562	0.0	0
15	107	35.933186	0.588662	0.0	0
15	108	36.055986	0.659562	0.0	0
15	109	36.178786	0.588662	0.0	0
[truncated: 67,661 more rows]
