# Supplementary material for: A Triple‐Nanoparticle System for Controlled Graphene Nanosheet Stacking: Enabling K/Na‐Ion Battery Anodes with Ultra‐Fast Charging Exceeding Petroleum Vehicle Refueling
Source: Adv Sci (Weinh). 2026 May 10:e24370. Online ahead of print. doi: 10.1002/advs.202524370 (PMC13335946; doi:10.1002/advs.202524370)
Supplement: Supplementary file 3 — Supporting File 3: advs75661‐sup‐0003‐Videos.zip. [file ADVS-9999-e24370-s002.zip]

Archive with 5 entries (5 files):
- CyclingAt1000mA.mp4
- CyclingAt2000mA.mp4
- CyclingAt200mA.mp4
- CyclingAt3000mA.mp4
- CyclingAt500mA.mp4
